# Supplementary material for: Functional and structural investigation of a broadly neutralizing SARS-CoV-2 antibody
Source: JCI Insight. 2024 May 22;9(10):e179726. doi: 10.1172/jci.insight.179726 (PMC11141937; doi:10.1172/jci.insight.179726)
Supplement: Supplemental table 1 [file jciinsight-9-179726-s260.xlsx]

## Sheet: 工作表1
Donor	Antibody	Binding with variants of Spike expressing 293T cells (%)
		WT	Delta	BA.1	BA.4/5
O4	A3	0.2	0.12	0.32	1.11
	B1	0.23	0.16	0.22	1.09
	B4	99.4	96.7	82.8	97.1
	B4-1	0.024	0.031	0.1	0.078
	B8	0.27	0.16	0.36	1.37
	B9	0.012	0	0.04	0.022
	C1	99.4	96	98.3	94.5
	C1-1	0.13	0.076	0.42	1.48
	C2	10.7	6.55	0.98	0.39
	C2-1	98.9	11.7	2.4	9.25
	C4	0.3	0.18	0.29	1.12
	C5	0.03	0.02	0.064	0.44
	C6	87	26.4	73.3	98.2
	C7	2.67	0.47	0.027	19.2
	D3	0.08	0.098	0.17	0.78
	D7	0.02	0.012	0.013	0.13
	D10	76.3	67	15	6.39
	E6	0.09	0.15	0.25	1.24
	E12	0.089	0.016	0.1	0.019
	F2	0.05	0.11	0.34	1.12
	F7	0.03	0.12	0.23	0.88
	F8	0.013	0	0.17	0.094
	F11	0.01	0.024	0.012	0.24
	F12	0.025	0.049	0.14	0.096
	G2	79.6	71.9	26.5	6.29
	G3	1.82	0.02	0.07	9.97
	G9	0.04	0.03	0.04	0.13
	G9-1	0.05	0.15	0.27	0.81
	G10	0.03	0.074	0.24	0.61
	H2	0.01	0.01	0	0.13
	H2-1	98.5	28.2	96.1	92
	H2-2	10.7	2.75	0.22	15.5
	H3	21	7.8	0.64	16.7
	H3-1	2.99	0.58	0.086	9.12
	H7	0.03	0.049	0.013	0.72
	H10	0	0.048	0.039	0.33
	H11	1.08	0.44	0.13	14.9
	H12	0.54	0.65	0.75	7.31
O5	A1	97.7	95	94.5	98
	A4	0.02	0.12	0.2	0.2
	A5	0.01	0	0	0.04
	A5-1	0.01	0.08	0.08	0
	A6	0	0.15	0.14	0.32
	A9	0	0.14	0.12	0.15
	A10	0.01	0.13	0.23	0.19
	B2	0	0.17	0.2	0.2
	B3	99	97.3	99	99
	B5	95	94.2	94.6	97
	B7	0.05	0.05	0.2	0.17
	B11	0.05	0.09	0.11	1.5
	C2	94.6	80	96.2	98.6
	C6	95.6	93	99.4	99
	C7	0.04	0.04	0.16	0.19
	C8	0.12	0.17	0.23	0.24
	C8-1	3.57	0.33	0.12	0.17
	C9	0.05	0.14	0.09	0.41
	C11	95.7	97	98.7	99.8
	C12	0.02	0.17	0.3	0.16
	D2	0.02	0	0	0
	D2-1	0.01	0	0	0
	D3	0.01	0.02	0.02	0
	D3-1	0	0	0	0
	D5	0.02	0.04	0.1	0.08
	D7	11.9	8.52	0.87	1.98
	D10	0.06	0.07	0.19	0.16
	E4	0.54	0.02	0.02	0.42
	E4-1	0.01	0	0	0.09
	E6	0.01	0	0	0.1
	E6-1	0	0	0	0
	E6-2	0.01	0	0	0
	E6-3	0	0	0	0
	E6-4	0.05	0	0	0
	E6-5	0.01	0	0	0.38
	E8	0.02	0.07	0.19	0.13
	E10	0.04	0.24	0.25	98.9
	E12	0.04	0.26	0.12	0.11
	F4	99	96	99	99
	F9	0.02	0.2	0.21	0.16
	F12	1.22	1.66	0.3	0.66
	G7	88.5	86	0.98	99.6
	G11	0.04	0.05	0.05	0
	G11-1	0.03	0.11	0.07	0.16
	H1	0.06	0.35	0.27	0.18
	H2	4.87	6.67	0.45	3.13
	H3	74.2	0.2	1.37	1.42
	H4	16	20.6	0.78	7.7
	H5	0.05	0.2	0.19	0.18
	H6	94.8	17.9	96.8	95.1
	H8	0.04	0.03	0.03	0.09
	H10	0.04	0.06	0.3	0.17
O9	A1	0	0	0.1	0.3
	A2	0	0	0.1	0.3
	B4	1.9	0.2	0.3	3.5
	B6	0.2	0.1	0.1	1.3
	B9	0.1	0	0.2	0.8
	B9-1	0	0.1	0.2	0.6
	B9-2	0	0.1	0.4	0.7
	B9-3	0.1	0.1	0.4	2
	B9-4	0.1	0.1	0.1	1.1
	B9-5	0	0.2	0.2	1.3
	C1	0.1	0.1	0.1	0.9
	D1	0	0	0.1	0.3
	D1-1	0	0	0.1	0.4
	D4	0.1	0.1	0	0.8
	D4-1	0	0	0	0.4
	D9	0.8	0.5	0.7	17
	E9	5.1	3.6	0.9	26.2
	F1	0	0	0	0.4
	F1-1	11.6	0	0.1	1.5
	F8	0.2	0.1	0.2	0.8
	G3	0	0	0.1	0.4
	G3-1	0	0	0.1	0.4
	H4	96.2	89.3	60	99.1
	H5	0.2	0	0.1	0.4
mAbs labeled in red color are able to bind to BA.1 or BA.4/5 S-293T cells with a
percentage higher than 80%.
