# Supplementary material for: Functional and structural investigation of a broadly neutralizing SARS-CoV-2 antibody
Source: JCI Insight. 2024 May 22;9(10):e179726. doi: 10.1172/jci.insight.179726 (PMC11141937; doi:10.1172/jci.insight.179726)
Supplement: Supplemental table 4 [file jciinsight-9-179726-s261.xlsx]

## Sheet: Sheet1
PDB	Subvariant	Class	Spike	Ab	Heavy chian	Light chain	Total
7QNW	BA.1	1	E	Beta-55	A	B	84
7QNW	BA.1	4	E	EY6A	H	L
7QTI	BA.1	2	A	P2G3	B	C
7QTI	BA.1	2	A	P5C3	F	E
7TN0	BA.1	4	I	S304	H	G
7U0D	BA.1	2	B	A19-46.1	M	N
7U0D	BA.1	1	B	B1-182.1	O	P
7UPL	BA.1	3	A	002-S21F2	F	I
7WE9	BA.1	3	A	XGv289	H	J
7WEA	BA.1	2	B	XGv347	G	I
7WED	BA.2	2	E	XGv347	H	L
7WEE	BA.1	3	E	XGv265	H	L
7WEF	BA.2	3	E	XGv289	C	L
7WI0	BA.1	1	A	XMA01	C	E
7WI0	BA.1	3	A	XMA04	B	D
7WI0	BA.1	4	A	XMA09	H	L
7WK0	BA.1	3	C	6m6	A	B
7WLC	BA.1	3	E	XGv282	H	L
7WM0	BA.1	3	B	35B5	L	H
7WOG	BA.1	3	C	553-49	A	B
7WOP	BA.1	1	A	16L9	B
7WOP	BA.1	4	A	GW01	C
7WP5	BA.1	4	F	VacW-209	H	L
7WR8	BA.1	3	R	BD55-3152	A	B
7WRJ	BA.1	4	R	BD55-4637	A	B
7WS6	BA.1	3	C	510A5	I	H
7WSC	BA.1	4	R	BD55-3500	H	L
7WT9	BA.1	1	E	9A8	H	A
7WTH	BA.1	3	E	XGv264	H	L
7WTJ	BA.1	3	E	XBv286	H	L
7X1M	BA.1	1	M	BD-604	C	D
7X66	BA.1	1	R	BD-236	H	L
7X6A	BA.2	3	D	BD55-5840	G	J
7XCK	BA.1	3	M	S309	A	B
7XH8	BA.1	1	A	ZCB11	B	C
7XIC	BA.1	4	A	STS165	H	I
7XIK	BA.1	1	A	B38	H	L
7XJ9	BA.1	3	B	55A8	G	F
7XJ9	BA.1	1	B	58G6	K	J
7XOD	BA.2	2	A	JMB2002	X	Y
7XST	BA.1	3	A	D2	F	G
7XST	BA.1	1	A	F61	D	E
7Y0C	BA.1	3	E	BD55-1403	M	N
7Y0V	BA.1	3	R	BD55-5549	H	L
7Y0W	BA.1	4	R	BD55-5514	A	B
7Y0W	BA.1	3	R	BD55-5840	H	L
7YD1	BA.1	3	C	XG005	A	B
7YKJ	BA.1	1	B	P3E6	A	D
7YOW	BA.1	1	C	NCV2SG48	B	A
7YR0	BA.2.75	3	A	S309	C	B
7YVF	BA.4/5	3	B	TH027	C	A
7YVH	BA.4/5	1	B	TH132	C	A
7YVJ	BA.4/5	3	B	TH236	C	A
7YVL	BA.4/5	3	B	TH272	A	C
7YVM	BA.4/5	1	B	TH281	C	A
7YVO	BA.4/5	3	A	TH27	M	L
7ZF3	BA.1	1	E	Omi-3	A	B
7ZF4	BA.1	2	E	Omi-9	H	L
7ZF5	BA.1	3	A	Beta-54	B	C
7ZF5	BA.1	1	A	Omi-12	G	I
7ZF8	BA.2	1	E	COVOX-150	H	L
7ZFA	BA.1	1	A	COVOX-150	Q	R
7ZFA	BA.1	3	A	Omi-6	H	L
7ZFB	BA.1	1	E	Omi-18	H	L
7ZFB	BA.1	3	E	Omi-31	A	B
7ZFD	BA.1	1	E	Omi-25	H	L
7ZFE	BA.1	2	A	Omi-32	J	K
7ZXU	BA.4/5	1	E	Beta-27	H	L
8BH5	BA.2.12.1	1	E	Beta-27	H	L
8CIM	BA.2.12.1	2	A	BA.2-07	D	E
8DZH	BA.1	3	C	MB.02	H	L
8ERQ	BA.1	3	A	S2X324	H	L
8F0G	BA.1	3	A	1C3	X	Y
8GS9	BA.2	1	A	VacBB-551	H	K
8GTO	BA.4/5	3	B	XGv282	I	M
8GTP	BA.4/5	3	B	XGv289	I	M
8H07	BA.4/5	3	A	6-2C	Q	R
8H07	BA.4/5	1	A	10-5B	M	P
8H08	BA.1	3	A	6-2C	Q	R
8H08	BA.1	1	A	10-5B	L	P
8H3N	BA.1	3	A	MO1	D	E
8HC6	BA.1	1	C	YB9-258	H	L
8HC8	BA.1	2	C	YB13-292	H	L
8HHZ	BA.1	4	A	IY-2A	G	H
