# Supplementary material for: Functional and structural investigation of a broadly neutralizing SARS-CoV-2 antibody
Source: JCI Insight. 2024 May 22;9(10):e179726. doi: 10.1172/jci.insight.179726 (PMC11141937; doi:10.1172/jci.insight.179726)
Supplement: Supplemental table 6 [file jciinsight-9-179726-s262.xlsx]

## Sheet: nx107_DGElist_C2
The table shows the list of significant DEG (adjusted p-value, padj < 0.05) between the
treated mice samples, generated using the DGE analysis tool, DESeq2. The “baseMean”
value indicates the average of the normalized count values, divided by size factors, while
the “lfcSE” value indicates the standard error estimate for log2 fold change, and the “stat”
value is the Wald test’s statistic.
GeneName	baseMean	log2FoldChange	lfcSE	stat	pvalue	padj
Mitd1	465.447	-1.662	0.498	-3.335	0.000853	0.043
Gm16894	475.912	3.92	0.566	6.931	4.19e-12	1.27e-09
Il1r2	1092.66	3.768	0.584	6.448	1.14e-10	2.77e-08
Dnah7c	478.933	-2.47	0.694	-3.557	0.000375	0.0224
Stat1	12274.3	-3.131	0.407	-7.699	1.38e-14	6.18e-12
Dnah7a	332.311	-2.319	0.661	-3.51	0.000448	0.0259
Spats2l	956.545	-1.699	0.461	-3.686	0.000228	0.0153
Ctla4	143.598	2.281	0.69	3.306	0.000946	0.0461
Spag16	586.866	-2.578	0.709	-3.635	0.000278	0.0178
C530043A13Rik	129.108	-4.273	0.738	-5.788	7.13e-09	1.33e-06
Cxcr2	444.458	2.656	0.546	4.868	1.13e-06	0.000148
Cxcr1	108.368	2.453	0.697	3.522	0.000428	0.025
A530040E14Rik	117.963	-3.426	0.732	-4.678	2.9e-06	0.000335
Sp110	525.709	-2.588	0.545	-4.749	2.05e-06	0.000253
Sp140	379.429	-1.704	0.506	-3.367	0.00076	0.0391
Sp100	3842.84	-2.118	0.415	-5.107	3.27e-07	4.58e-05
Pigr	2172.74	-1.754	0.461	-3.806	0.000141	0.0104
Adora1	446.291	2.197	0.52	4.222	2.42e-05	0.00221
Glul	17304.7	1.937	0.406	4.772	1.82e-06	0.000226
Tor3a	3495.72	-1.609	0.414	-3.883	0.000103	0.008
Ankrd45	253.441	-2.19	0.664	-3.297	0.000976	0.0473
Rgs5	1925.67	1.784	0.487	3.662	0.000251	0.0164
Mpz	555.239	-2.424	0.6	-4.037	5.42e-05	0.00464
Slamf7	612.777	-2.203	0.512	-4.301	1.7e-05	0.00158
Slamf8	98.098	-3.85	0.861	-4.474	7.66e-06	0.000785
Ifi206	1143.56	-3.024	0.465	-6.507	7.65e-11	1.93e-08
Ifi213	3032.74	-3.083	0.422	-7.311	2.65e-13	9.02e-11
Ifi209	1184.03	-2.586	0.447	-5.787	7.18e-09	1.33e-06
Ifi208	1516.97	-2.32	0.432	-5.369	7.92e-08	1.22e-05
Ifi207	1191.74	-1.95	0.522	-3.738	0.000185	0.0129
Ifi204	750.783	-3.239	0.606	-5.348	8.88e-08	1.36e-05
Mndal	1985.17	-2.796	0.437	-6.394	1.61e-10	3.8e-08
Ifi211	322.559	-3.325	0.554	-5.997	2.01e-09	3.94e-07
Ifi203	4471.78	-3.455	0.434	-7.964	1.66e-15	8.87e-13
Ifi205	489.059	-4.494	0.528	-8.504	1.84e-17	1.51e-14
Mtarc1	82.885	3.108	0.922	3.37	0.000752	0.0389
Gm13391	409.776	2.438	0.678	3.598	0.000321	0.0199
Il1rn	616.512	-2.282	0.659	-3.464	0.000532	0.0295
Ptgds	106.288	3.375	0.978	3.452	0.000556	0.0305
Kcnt1	159.837	2.59	0.751	3.446	0.000568	0.031
Phyhd1	864.73	1.758	0.504	3.489	0.000484	0.0271
Rbm43	666.248	-1.647	0.47	-3.5	0.000465	0.0264
Ifih1	3544.69	-2.358	0.453	-5.206	1.93e-07	2.79e-05
Gm39839	157.596	-2.222	0.671	-3.31	0.000933	0.046
Gm9342	380.19	-2.845	0.738	-3.857	0.000115	0.00872
B2m	12700.1	-1.462	0.438	-3.338	0.000845	0.0427
Gatm	354.322	-2.694	0.735	-3.663	0.000249	0.0164
Siglec1	3026.04	-2.8	0.466	-6.005	1.91e-09	3.82e-07
Cfap61	433.908	-2.083	0.609	-3.42	0.000626	0.0334
Pax1	332.198	4.352	0.903	4.819	1.44e-06	0.000186
Gm826	251.748	2.213	0.674	3.282	0.00103	0.0496
Mmp9	624.66	3.226	0.566	5.695	1.23e-08	2.23e-06
Znfx1	10501.5	-1.915	0.41	-4.673	2.96e-06	0.00034
A530013C23Rik	902.287	1.921	0.586	3.281	0.00103	0.0496
Gm32845	128.508	2.339	0.665	3.518	0.000434	0.0252
Zbp1	1885.8	-4.248	0.447	-9.5	2.11e-21	5.21e-18
Slc10a5	224.173	-2.384	0.652	-3.658	0.000254	0.0166
Tnfsf10	4518.76	-2.071	0.438	-4.725	2.3e-06	0.000279
Tmem212	425.62	-1.869	0.548	-3.409	0.000651	0.0343
Igsf10	835.142	-1.943	0.536	-3.629	0.000285	0.0181
Zbbx	178.222	-2.57	0.778	-3.306	0.000947	0.0461
Wdr49	221.628	-3.34	0.74	-4.51	6.47e-06	0.000673
Lrat	927.803	-2.188	0.665	-3.289	0.001	0.0484
Insrr	58.938	-4.72	1.24	-3.807	0.000141	0.0104
Pmvk	5955.84	2.67	0.567	4.707	2.51e-06	0.000301
Adar	5960.39	-1.449	0.425	-3.407	0.000656	0.0344
S100a8	326.006	3.57	0.638	5.596	2.2e-08	3.72e-06
S100a9	379.527	3.818	0.566	6.742	1.56e-11	4.27e-09
Fcgr1	542.835	-2.894	0.604	-4.796	1.62e-06	0.000204
Spag17	568.953	-2.135	0.591	-3.613	0.000302	0.019
Vtcn1	235.795	-2.049	0.602	-3.401	0.000672	0.0352
Chil4	71.263	-3.681	0.929	-3.963	7.39e-05	0.00603
Gpr88	86.635	-3.653	1.025	-3.563	0.000366	0.022
Gm4610	215.227	5.703	0.985	5.789	7.09e-09	1.33e-06
Pla2g12a	630.92	1.73	0.465	3.724	0.000196	0.0136
Gbp5	2402.36	-3.534	0.454	-7.786	6.92e-15	3.34e-12
Gbp7	4928.04	-2.926	0.419	-6.99	2.76e-12	8.78e-10
Gbp3	2338.34	-3.636	0.461	-7.893	2.95e-15	1.53e-12
Gm40158	262.29	-3.337	0.717	-4.653	3.26e-06	0.000369
Gbp2	4216.13	-3.058	0.452	-6.772	1.27e-11	3.64e-09
Clca1	2256.8	-7.998	0.598	-13.368	9.24e-41	1.83e-36
Ifi44	3045.32	-5.571	0.428	-13.026	8.75e-39	8.64e-35
4930430E12Rik	47.548	-4.558	1.259	-3.622	0.000293	0.0185
Gm11827	84.993	4.059	0.863	4.704	2.55e-06	0.000303
Rigi	5653.47	-2.605	0.41	-6.349	2.17e-10	4.99e-08
Dnaja1	1628.03	-1.462	0.428	-3.42	0.000625	0.0334
Tdrd7	2747.54	-1.43	0.418	-3.424	0.000617	0.0331
Trim14	1312.53	-1.531	0.437	-3.501	0.000463	0.0264
Cyp4a12b	74.76	-4.699	1.13	-4.157	3.23e-05	0.0029
Ccdc30	1075.31	-2.06	0.544	-3.787	0.000152	0.0111
Csf3r	1962.62	1.505	0.43	3.5	0.000465	0.0264
Gpr3	241.275	5.12	1.091	4.691	2.72e-06	0.00032
Cd164l2	147.385	3.766	0.956	3.939	8.18e-05	0.00657
Map3k6	5721.22	2.722	0.607	4.487	7.24e-06	0.000749
Sytl1	2239.26	2.966	0.528	5.612	2e-08	3.47e-06
Trim63	219.734	2.13	0.588	3.626	0.000288	0.0183
Alpl	899.897	2.232	0.531	4.2	2.67e-05	0.00242
Tmem82	160.606	2.819	0.747	3.772	0.000162	0.0116
Slc25a34	579.133	3.655	0.58	6.305	2.88e-10	6.48e-08
Errfi1	7922.9	1.432	0.408	3.508	0.000452	0.026
Isg15	2155.39	-4.458	0.52	-8.572	1.01e-17	1e-14
AW011738	1293.81	-2.738	0.443	-6.188	6.08e-10	1.29e-07
Fbxl13	198.155	-2.379	0.652	-3.651	0.000262	0.0169
Il6	54.104	-3.68	1.105	-3.331	0.000867	0.0435
Tcf23	373.987	2.507	0.587	4.268	1.97e-05	0.00183
Wdr19	1001.18	-1.793	0.473	-3.791	0.00015	0.011
Sult1d1	365.022	-2.36	0.509	-4.634	3.59e-06	0.000403
Jchain	260.684	-3.024	0.625	-4.835	1.33e-06	0.000174
Cxcl9	445.75	-5.823	0.569	-10.231	1.44e-24	5.7e-21
Cxcl10	2759.17	-5.788	0.617	-9.376	6.83e-21	1.35e-17
Cxcl11	113.612	-5.209	0.889	-5.861	4.6e-09	8.83e-07
Plac8	1549.67	-2.936	0.435	-6.746	1.52e-11	4.23e-09
Gbp8	431.925	-2.318	0.494	-4.695	2.66e-06	0.000315
Gbp9	4823.51	-2.437	0.428	-5.697	1.22e-08	2.23e-06
Gbp4	3878.29	-3.141	0.416	-7.542	4.62e-14	1.98e-11
Gbp10	255.614	-5.774	0.72	-8.02	1.06e-15	5.98e-13
Gbp6	1349.92	-4.104	0.458	-8.957	3.32e-19	4.38e-16
Gbp11	163.177	-3.826	0.712	-5.372	7.81e-08	1.21e-05
Oasl2	5937.9	-4.041	0.428	-9.444	3.59e-21	7.88e-18
Oasl1	1287.46	-4.213	0.505	-8.341	7.39e-17	5.04e-14
Oas2	3907.25	-4.176	0.483	-8.637	5.76e-18	6.33e-15
Oas3	3281.08	-3.256	0.436	-7.461	8.56e-14	3.38e-11
Oas1b	684.86	-3.007	0.468	-6.422	1.34e-10	3.23e-08
Oas1h	124.924	-3.574	0.701	-5.1	3.39e-07	4.69e-05
Oas1g	429.635	-4.241	0.515	-8.239	1.73e-16	1.14e-13
Oas1a	973.271	-4.401	0.478	-9.205	3.4e-20	6.12e-17
Eln	12217.7	1.398	0.406	3.444	0.000573	0.0311
Muc3a	279.746	2.178	0.611	3.563	0.000366	0.022
Hsph1	2886.03	-2.061	0.626	-3.292	0.000995	0.0481
Gm20559	3888.46	-2.714	0.432	-6.286	3.26e-10	7.23e-08
Samd9l	5252.46	-2.87	0.417	-6.89	5.58e-12	1.67e-09
Gm53307	173.268	-2.535	0.709	-3.577	0.000347	0.0213
Pdk4	3630.16	3.593	0.416	8.628	6.27e-18	6.52e-15
Lrguk	461.872	-2.048	0.619	-3.306	0.000947	0.0461
Chrm2	1040.51	-1.937	0.526	-3.681	0.000232	0.0155
Parp12	4597.48	-2.073	0.413	-5.022	5.12e-07	6.97e-05
Kel	40.663	4.351	1.209	3.6	0.000318	0.0198
Rny3	368.096	-2.23	0.518	-4.306	1.66e-05	0.00156
Itprid1	334.137	-2.054	0.627	-3.278	0.00104	0.05
Herc6	3039.33	-3.585	0.419	-8.552	1.21e-17	1.09e-14
Snca	864.859	1.515	0.452	3.353	0.000801	0.0407
Igkv14-126	66.538	-4.675	1.144	-4.086	4.39e-05	0.00382
Igkv4-91	85.433	-4.983	1.113	-4.478	7.54e-06	0.000776
Igkv12-89	33.885	-4.697	1.321	-3.555	0.000378	0.0225
Igkc	1107.88	-2.086	0.549	-3.799	0.000145	0.0107
Dnah6	4250	-2.405	0.666	-3.611	0.000305	0.0191
Klf15	2911.73	1.778	0.457	3.892	9.95e-05	0.00774
Depp1	3062.16	2.053	0.525	3.907	9.33e-05	0.00737
Usp18	2386.96	-3.323	0.424	-7.84	4.49e-15	2.27e-12
Gm44148	121.841	-3.118	0.737	-4.229	2.35e-05	0.00216
Slc2a3	812.302	1.89	0.476	3.975	7.05e-05	0.00578
Clec4a3	217.477	-2.037	0.603	-3.382	0.000721	0.0375
Clec4d	162.439	2.831	0.842	3.364	0.000768	0.0391
Parp11	1666.82	-2.042	0.431	-4.742	2.12e-06	0.000258
Gm34148	199.498	-4.119	0.678	-6.078	1.22e-09	2.45e-07
Clec12a	147.213	-3.147	0.707	-4.453	8.46e-06	0.000853
Ptpro	254.274	-2.141	0.601	-3.563	0.000367	0.022
Slco1a5	78.434	-2.835	0.8	-3.543	0.000396	0.0234
Nlrp12	221.201	3.59	0.78	4.6	4.23e-06	0.000473
Lair1	346.756	-1.704	0.512	-3.327	0.000877	0.0439
Hif3a	721.264	2.468	0.524	4.712	2.45e-06	0.000296
Cyp2a5	1015.43	-3.126	0.63	-4.965	6.88e-07	9.18e-05
Cd33	941.267	1.829	0.544	3.365	0.000764	0.0391
Plekha4	1248.05	-2.314	0.445	-5.206	1.93e-07	2.79e-05
A230057D06Rik	157.803	-2.774	0.712	-3.895	9.8e-05	0.00766
A330076H08Rik	172.258	-3.591	0.69	-5.201	1.98e-07	2.84e-05
Saxo2	465.669	-2.19	0.495	-4.425	9.67e-06	0.00096
Trim21	977.583	-1.914	0.444	-4.307	1.65e-05	0.00156
Trim34a	2021.47	-2.422	0.426	-5.688	1.28e-08	2.3e-06
Trim12a	2810.05	-1.573	0.42	-3.742	0.000182	0.0128
Trim12c	853.86	-1.98	0.452	-4.381	1.18e-05	0.00117
Trim30c	276.87	-3.774	0.61	-6.184	6.25e-10	1.31e-07
Trim30a	5403.94	-2.875	0.43	-6.679	2.41e-11	6.34e-09
Gm25405	61.858	-3.651	0.909	-4.016	5.91e-05	0.00504
Trim30d	2215.36	-3.775	0.468	-8.062	7.48e-16	4.35e-13
Gvin2	126.304	-3.255	0.721	-4.514	6.37e-06	0.000666
Gvin1	133.476	-4.026	0.708	-5.684	1.31e-08	2.34e-06
Gm8995	4105.74	-2.25	0.449	-5.015	5.31e-07	7.19e-05
Gvin3	2388.14	-2.022	0.435	-4.653	3.27e-06	0.000369
Gm39079	46.772	-3.809	1.116	-3.414	0.000641	0.0341
Acsm1	207.446	-3.151	0.658	-4.788	1.69e-06	0.000211
Dnah3	3582.59	-2.117	0.578	-3.661	0.000251	0.0164
Ifitm3	9378.97	-2.247	0.408	-5.507	3.64e-08	6.05e-06
Irf7	8464.19	-4.361	0.412	-10.596	3.1e-26	1.53e-22
Pnpla2	8624.62	2.16	0.432	5	5.73e-07	7.7e-05
Muc5ac	557.728	-2.89	0.492	-5.87	4.37e-09	8.46e-07
Muc5b	11972.4	-2.467	0.663	-3.719	0.0002	0.0138
Tlr3	1205.53	-1.98	0.438	-4.518	6.24e-06	0.000656
4930512H18Rik	290.526	-3.614	0.576	-6.279	3.41e-10	7.48e-08
Ddx60	2778.72	-3.089	0.42	-7.353	1.93e-13	6.82e-11
Lpl	8460.91	1.579	0.447	3.535	0.000408	0.024
Iqcn	1216.85	1.938	0.495	3.919	8.89e-05	0.00706
Gm34255	112.937	3.334	0.766	4.35	1.36e-05	0.00132
Gm3336	181.22	2.009	0.604	3.325	0.000883	0.044
Bst2	1951.77	-3.615	0.468	-7.727	1.1e-14	5.06e-12
Nwd1	602.149	-2.291	0.477	-4.807	1.53e-06	0.000196
Gypa	184.397	2.203	0.597	3.692	0.000222	0.015
Mt2	1665.41	2.94	0.527	5.575	2.48e-08	4.15e-06
Mt1	2785.28	2.852	0.54	5.28	1.29e-07	1.9e-05
9330175E14Rik	164.414	-2.407	0.623	-3.864	0.000111	0.00853
Nlrc5	7190.16	-2.505	0.41	-6.112	9.81e-10	2e-07
Gm51584	94.796	-3.165	0.745	-4.25	2.13e-05	0.00197
Tat	46.837	3.274	0.979	3.344	0.000825	0.0418
Hydin	2313.55	-2.389	0.648	-3.686	0.000228	0.0153
Mlkl	483.987	-2.756	0.508	-5.423	5.85e-08	9.48e-06
Agt	147.351	3.294	0.878	3.753	0.000174	0.0123
Casp4	302.1	-1.839	0.554	-3.318	0.000906	0.0449
Mmp8	257.289	3.11	0.585	5.314	1.07e-07	1.6e-05
Fat3	1248.53	-2.122	0.581	-3.655	0.000258	0.0167
Adamts15	5950.48	1.646	0.476	3.456	0.000547	0.0303
Gm53521	1007.27	3.293	0.447	7.364	1.79e-13	6.44e-11
Zbtb16	13869.1	2.212	0.426	5.192	2.08e-07	2.95e-05
Sema7a	6071.09	1.896	0.542	3.5	0.000464	0.0264
Ccdc33	222.101	-2.299	0.683	-3.368	0.000757	0.0391
Pml	4957.07	-1.912	0.418	-4.571	4.85e-06	0.000533
Ankdd1a	206.828	2.303	0.604	3.817	0.000135	0.0101
Tlr9	652.449	-2.93	0.551	-5.321	1.03e-07	1.56e-05
Uba7	3021.31	-2.276	0.449	-5.066	4.06e-07	5.58e-05
Ngp	244.781	4.771	0.636	7.496	6.6e-14	2.72e-11
Cx3cr1	352.194	-2.875	0.763	-3.767	0.000165	0.0118
Gm34159	844.002	2.204	0.594	3.71	0.000207	0.0142
Gm35454	23.316	7.285	2.048	3.558	0.000374	0.0224
Ccr2	1165.52	-1.746	0.49	-3.564	0.000365	0.022
Ccr5	728.774	-2.297	0.568	-4.042	5.3e-05	0.00455
Ccdc170	830.593	-2.174	0.632	-3.438	0.000585	0.0317
Adgb	447.586	-1.749	0.525	-3.334	0.000855	0.043
Rsph4a	555.411	-2.262	0.639	-3.538	0.000403	0.0238
Zup1	729.44	-1.652	0.463	-3.568	0.00036	0.0219
Calhm6	88.09	-3.797	0.833	-4.561	5.1e-06	0.00055
Ak9	436.748	-2.907	0.813	-3.575	0.00035	0.0214
Ascc3	3965.76	-2.025	0.469	-4.315	1.59e-05	0.00151
Ros1	176.367	-3.843	1.041	-3.693	0.000221	0.015
Ddit4	4203.07	2.805	0.584	4.804	1.56e-06	0.000197
Vpreb3	307.042	-2.494	0.75	-3.326	0.000882	0.044
Aire	62.945	4.272	1.292	3.306	0.000946	0.0461
Misp	462.89	-2.386	0.523	-4.562	5.06e-06	0.000549
Igf1	1196.36	-1.7	0.466	-3.644	0.000269	0.0172
Cfap54	1509.87	-2.176	0.552	-3.945	8e-05	0.00645
Lrriq1	430.003	-2.184	0.592	-3.689	0.000225	0.0152
Gm47340	487.534	-2.982	0.641	-4.654	3.26e-06	0.000369
Apof	237.698	-2.213	0.585	-3.781	0.000156	0.0113
Stat2	8324.6	-2.752	0.408	-6.741	1.58e-11	4.27e-09
Gm31674	50.68	4.651	1.257	3.7	0.000216	0.0147
Gabrp	2662.39	-2.2	0.507	-4.341	1.42e-05	0.00137
Irgm1	4927.93	-2.98	0.43	-6.933	4.11e-12	1.27e-09
Gm5431	686.598	-4.21	0.559	-7.53	5.08e-14	2.13e-11
Gm12185	791.885	-3.97	0.464	-8.552	1.21e-17	1.09e-14
9930111J21Rik1	715.533	-1.68	0.481	-3.496	0.000473	0.0267
Tgtp1	902.566	-4.563	0.676	-6.752	1.46e-11	4.12e-09
Tgtp2	1061.54	-3.331	0.479	-6.955	3.52e-12	1.1e-09
Ifi47	2803.47	-2.976	0.485	-6.141	8.22e-10	1.71e-07
Scgb3a1	1363.64	-3.729	0.726	-5.133	2.86e-07	4.03e-05
Or2y8	56.186	5.82	1.311	4.439	9.03e-06	0.000906
Gm12250	1151.22	-3.854	0.457	-8.436	3.29e-17	2.5e-14
Igtp	3308.65	-3.498	0.417	-8.383	5.18e-17	3.65e-14
Irgm2	6093.14	-3.146	0.41	-7.67	1.72e-14	7.54e-12
Per1	11212.4	1.672	0.417	4.015	5.95e-05	0.00505
Ybx2	210.103	2.17	0.592	3.665	0.000248	0.0164
Xaf1	3339.33	-2.763	0.431	-6.415	1.4e-10	3.34e-08
Doc2b	1178.92	3.441	0.882	3.904	9.48e-05	0.00746
Lgals9	4312.9	-2.271	0.414	-5.484	4.16e-08	6.86e-06
Ccl2	416.192	-3.775	0.522	-7.228	4.91e-13	1.65e-10
Ccl7	354.44	-6.073	0.674	-9.006	2.14e-19	3.02e-16
Ccl12	78.529	-5.029	0.932	-5.395	6.87e-08	1.1e-05
Ccl8	93.784	-2.746	0.782	-3.512	0.000445	0.0258
Slfn5	8907.82	-1.607	0.41	-3.919	8.89e-05	0.00706
Slfn9	1038.51	-3.874	0.458	-8.467	2.51e-17	1.98e-14
Slfn8	1755.68	-2.89	0.447	-6.469	9.86e-11	2.44e-08
Slfn1	561.427	-1.982	0.473	-4.192	2.76e-05	0.00249
Slfn4	4731.23	-3.666	0.691	-5.305	1.13e-07	1.67e-05
Ccl4	119.136	-4.182	0.893	-4.682	2.84e-06	0.000331
Tns4	649.731	2.099	0.471	4.458	8.26e-06	0.000837
Hap1	1171.7	-2.131	0.442	-4.821	1.43e-06	0.000186
Dhx58	1284.65	-2.898	0.437	-6.634	3.27e-11	8.51e-09
Tmem106a	804.764	-1.722	0.452	-3.807	0.000141	0.0104
Arl4d	1823.8	1.947	0.488	3.991	6.59e-05	0.00549
Slc4a1	1698.84	2.799	0.43	6.51	7.5e-11	1.93e-08
Sphk1	2049.79	2.211	0.601	3.681	0.000232	0.0155
Lgals3bp	9490.83	-2.599	0.411	-6.321	2.59e-10	5.89e-08
Rnf213	76609.9	-3.307	0.408	-8.111	5.01e-16	3e-13
A930037H05Rik	973.623	-3.729	0.482	-7.736	1.03e-14	4.85e-12
Lpin1	3708.57	1.737	0.485	3.581	0.000343	0.0211
Rsad2	6826.75	-2.486	0.44	-5.646	1.64e-08	2.89e-06
Cmpk2	4156.68	-3.729	0.424	-8.797	1.41e-18	1.64e-15
Cdhr3	1208.04	-2.083	0.617	-3.376	0.000736	0.0382
Agr2	115.44	-5.497	1.023	-5.374	7.69e-08	1.21e-05
Dio2	722.923	2.167	0.475	4.566	4.96e-06	0.000542
Ifi27l2a	2283.94	-3.579	0.638	-5.609	2.03e-08	3.49e-06
Hsp90aa1	1596.92	-1.747	0.457	-3.821	0.000133	0.00997
Aspg	872.989	2.351	0.569	4.136	3.54e-05	0.00315
Gpr141	340.01	-2.777	0.522	-5.322	1.02e-07	1.56e-05
Serpinb9	2715.68	-1.725	0.423	-4.079	4.53e-05	0.00393
Ly86	264.287	-2.009	0.542	-3.711	0.000207	0.0142
Aspn	316.986	-2.904	0.83	-3.5	0.000465	0.0264
Ogn	4068.48	-2.084	0.541	-3.854	0.000116	0.00875
Fbxw17	968.884	-1.765	0.456	-3.87	0.000109	0.00838
Cd180	447.76	-3.202	0.627	-5.103	3.34e-07	4.65e-05
Fst	308.19	1.962	0.523	3.755	0.000173	0.0122
BC147527	129.262	-3.737	0.689	-5.427	5.74e-08	9.38e-06
Nek10	304.041	-1.954	0.566	-3.455	0.00055	0.0303
Cdhr18	206.505	-2.922	0.765	-3.82	0.000133	0.00997
Sntn	195.661	-3.056	0.75	-4.074	4.62e-05	0.00399
Dnah12	2735.93	-2.14	0.519	-4.124	3.72e-05	0.0033
Galnt15	4897.7	2.415	0.516	4.684	2.82e-06	0.00033
Irf9	2739.09	-1.857	0.42	-4.425	9.65e-06	0.00096
Phf11a	210.691	-6.592	0.924	-7.133	9.84e-13	3.24e-10
Phf11b	644.89	-4.062	0.482	-8.423	3.67e-17	2.69e-14
Phf11d	2005.13	-3.706	0.434	-8.538	1.37e-17	1.18e-14
Epsti1	497.346	-1.82	0.481	-3.782	0.000155	0.0113
Fam216b	468.092	-2.074	0.573	-3.623	0.000292	0.0185
Rgcc	2757.83	2.009	0.463	4.338	1.43e-05	0.00138
Acod1	149.029	-2.488	0.638	-3.9	9.6e-05	0.00753
Spef2	644.345	-2.501	0.632	-3.955	7.66e-05	0.00621
Basp1	306.024	-1.988	0.555	-3.58	0.000343	0.0211
Dnah5	3105.16	-2.462	0.627	-3.927	8.59e-05	0.00687
Fbxo32	2995.3	1.608	0.417	3.856	0.000115	0.00872
Fer1l6	379.489	-3.727	0.549	-6.782	1.18e-11	3.43e-09
Ccn4	325.029	-1.833	0.525	-3.492	0.00048	0.0269
Lypd2	478.248	-2.778	0.577	-4.816	1.46e-06	0.000188
Ly6e	29057.7	-1.558	0.413	-3.772	0.000162	0.0116
Ly6i	441.438	-4.207	0.515	-8.168	3.13e-16	1.94e-13
Ly6c2	1260.46	-4.241	0.572	-7.411	1.26e-13	4.78e-11
Ly6a2	126.657	-3.02	0.696	-4.337	1.44e-05	0.00138
Parp10	2119.16	-1.46	0.428	-3.409	0.000651	0.0343
Apol7a	99.332	-2.901	0.749	-3.873	0.000108	0.00831
Apol9a	236.372	-5.319	0.664	-8.01	1.15e-15	6.29e-13
Apol10b	139.331	-2.501	0.743	-3.364	0.000767	0.0391
Apol9b	330.015	-4.687	0.629	-7.458	8.82e-14	3.42e-11
Pim3	3368.83	1.835	0.513	3.578	0.000346	0.0212
Syt10	228.993	-2.715	0.796	-3.412	0.000644	0.0342
Slc38a4	2334.13	2.57	0.775	3.318	0.000907	0.0449
Socs1	632.334	-2.182	0.482	-4.528	5.96e-06	0.000633
Cebpd	4103.92	1.714	0.469	3.65	0.000262	0.0169
Rtp4	1630.83	-3.153	0.449	-7.022	2.19e-12	7.11e-10
Gmnc	104.993	-3.452	0.991	-3.482	0.000497	0.0277
Gm46548	212.138	-3.046	0.876	-3.479	0.000504	0.028
Gm52237	61.995	6.294	1.578	3.987	6.69e-05	0.00555
Muc4	2490.34	-2.873	0.479	-6.002	1.95e-09	3.84e-07
Gm53949	46.951	-3.746	1.027	-3.649	0.000263	0.017
Parp14	11965.2	-2.727	0.406	-6.713	1.9e-11	5.08e-09
Dtx3l	5658.48	-2.106	0.466	-4.521	6.15e-06	0.00065
Parp9	3003.83	-2.117	0.431	-4.915	8.86e-07	0.000118
Pla1a	293.462	2.153	0.652	3.301	0.000965	0.0468
Cfap44	2246.68	-2.123	0.607	-3.499	0.000467	0.0264
Retnla	3792.88	-4.852	0.663	-7.318	2.51e-13	8.71e-11
Retnlg	522.758	4.291	0.687	6.243	4.3e-10	9.24e-08
Mx1	3575.25	-4.966	0.564	-8.808	1.28e-18	1.58e-15
Mx2	1563.76	-3.878	0.497	-7.805	5.94e-15	2.94e-12
Fkbp5	3734.97	2.449	0.516	4.746	2.08e-06	0.000255
Gm22146	592.574	2.976	0.553	5.382	7.38e-08	1.18e-05
E230001N04Rik	78.565	2.969	0.787	3.771	0.000162	0.0116
Cdkn1a	9691.96	2.123	0.515	4.123	3.74e-05	0.0033
Tff2	143.309	-4.198	0.722	-5.81	6.23e-09	1.18e-06
Gm41564	177.233	3.201	0.852	3.758	0.000171	0.0121
Angptl4	1106.78	3.009	0.537	5.608	2.05e-08	3.49e-06
Gm53997	127.399	3.066	0.729	4.204	2.62e-05	0.00239
Daxx	2230.04	-1.564	0.422	-3.707	0.00021	0.0144
Psmb9	743.664	-2.002	0.458	-4.371	1.24e-05	0.00122
Tap1	3866.12	-1.576	0.459	-3.436	0.00059	0.0318
Psmb8	1308.34	-1.943	0.435	-4.464	8.05e-06	0.00082
C4b	9110.74	-1.502	0.436	-3.444	0.000574	0.0311
Cfb	2916.8	-2.825	0.434	-6.506	7.72e-11	1.93e-08
C2	1074.11	-1.758	0.444	-3.957	7.59e-05	0.00617
Hspa1b	1559.1	-2.379	0.522	-4.556	5.21e-06	0.00056
Hspa1a	1015.57	-1.967	0.522	-3.771	0.000163	0.0116
Tnf	188.31	-2.023	0.594	-3.408	0.000655	0.0344
H2-Q10	223.31	2.343	0.663	3.534	0.000409	0.024
H2-T24	2907.07	-2.201	0.479	-4.591	4.4e-06	0.000489
H2-T23	4143.96	-1.718	0.414	-4.152	3.29e-05	0.00294
Pla2g7	442.877	1.883	0.549	3.431	0.000602	0.0324
Trem1	244.872	2.086	0.605	3.447	0.000566	0.031
Adgre4	185.632	-2.879	0.659	-4.369	1.25e-05	0.00122
Sema6b	1043.76	2.019	0.569	3.549	0.000387	0.023
Tmem232	179.106	-3.483	0.872	-3.997	6.42e-05	0.00538
Eif2ak2	2821.77	-2.665	0.436	-6.112	9.83e-10	2e-07
Gm26637	257.698	-2.428	0.556	-4.37	1.24e-05	0.00122
C230072F16Rik	258.066	-2.403	0.695	-3.456	0.000549	0.0303
Scgb3a2	4568.19	-1.889	0.416	-4.539	5.66e-06	0.000605
Gm54021	203.715	2.644	0.798	3.314	0.00092	0.0455
Cdo1	5394.42	1.657	0.429	3.864	0.000112	0.00853
Lox	10691.5	2.245	0.658	3.41	0.00065	0.0343
Iigp1c	1341.19	-3.622	0.484	-7.478	7.54e-14	3.04e-11
Gm45947	69.116	-3.547	0.98	-3.62	0.000294	0.0185
Gm4841	336.599	-2.821	0.616	-4.577	4.72e-06	0.000521
Gm46635	76.608	-3.547	0.824	-4.306	1.67e-05	0.00156
F830016B08Rik	1676.55	-3.906	0.432	-9.034	1.66e-19	2.52e-16
Iigp1	6956.42	-3.586	0.525	-6.834	8.27e-12	2.44e-09
BC023105	266.202	-4.276	0.577	-7.404	1.33e-13	4.94e-11
Batf2	316.59	-3.378	0.539	-6.264	3.75e-10	8.14e-08
Slc22a12	57.871	3.198	0.943	3.391	0.000696	0.0363
AW112010	806.537	-2.376	0.454	-5.233	1.67e-07	2.44e-05
Ms4a4c	686.519	-4.04	0.548	-7.376	1.63e-13	5.96e-11
Ms4a6c	1301.3	-1.586	0.44	-3.6	0.000318	0.0198
Ms4a6b	664.8	-1.94	0.475	-4.086	4.39e-05	0.00382
Ms4a6d	435.325	-2.987	0.529	-5.645	1.65e-08	2.89e-06
LOC118568405	167.806	-4.253	0.666	-6.387	1.69e-10	3.93e-08
Klf9	9457.58	1.679	0.481	3.494	0.000476	0.0268
Cd274	2526.8	-2.374	0.442	-5.376	7.62e-08	1.21e-05
Gm36043	497.237	-1.928	0.482	-3.999	6.35e-05	0.00534
Gm41832	76.135	-3.455	1.027	-3.366	0.000763	0.0391
Il33	1410.96	-2.07	0.587	-3.524	0.000424	0.0248
Ifit2	7049.8	-3.958	0.438	-9.043	1.53e-19	2.52e-16
Ifit3	6994.36	-4.614	0.485	-9.516	1.8e-21	5.07e-18
Ifit1bl1	810.474	-3.82	0.464	-8.231	1.85e-16	1.18e-13
Ifit3b	2511.09	-4.674	0.433	-10.794	3.68e-27	2.42e-23
Ifit1	7356.08	-4.844	0.506	-9.577	1e-21	3.3e-18
Slc38a5	353.521	-2.544	0.64	-3.978	6.95e-05	0.00575
Cybb	2754.17	-1.589	0.427	-3.723	0.000197	0.0137
Apln	772.178	-2.853	0.711	-4.013	6.01e-05	0.00507
Cfap47	451.358	-2.294	0.559	-4.104	4.06e-05	0.00357
Tsc22d3	11720.4	1.745	0.439	3.976	7.01e-05	0.00577
Egfl6	796.958	-1.947	0.589	-3.307	0.000942	0.0461
Gm52481	169.362	-2.345	0.64	-3.665	0.000247	0.0164
