# Supplementary material for: Functional and structural investigation of a broadly neutralizing SARS-CoV-2 antibody
Source: JCI Insight. 2024 May 22;9(10):e179726. doi: 10.1172/jci.insight.179726 (PMC11141937; doi:10.1172/jci.insight.179726)
Supplement: Supplemental table 7 [file jciinsight-9-179726-s263.xlsx]

## Sheet: GOgenelist_upC2
The DEGs that contributed to the up-regulated and down-regulated GO terms (Fig. 6h)
are listed in rows, according to their respective GO term.
Up-regulated GO terms
response to chemical	Adora1	Agt	Alpl	Cdo1	Cxcr2	Csf3r	Lpin1	Glul	Il1r2	Klf9	Lox	Lpl	Mmp9	Mt1	Mt2	Per1	S100a8	S100a9	Sema6b	Sema7a	Slc22a12	Slc4a1	Snca	Sphk1	Pla2g7	Pdk4	Hif3a	Trem1	Mtarc1	Rgcc	Klf15	Fbxo32	Ddit4	Or2y8	Pim3	Cxcr1	Tat	Retnlg	Nlrp12	Trim63
regulation of multicellular organismal process	Adora1	Agt	Aire	Alpl	Ctla4	Cdkn1a	Cxcr2	Csf3r	Dio2	Lpin1	Fst	Glul	Gpr3	Il1r2	Lox	Lpl	Mmp8	Mmp9	Clec4d	Ngp	Per1	Ptgds	S100a9	Sema6b	Sema7a	Slc4a1	Snca	Sphk1	Pdk4	Ybx2	Rgcc	Fbxo32	Errfi1	Zbtb16	Nlrp12	Trim63
leukocyte migration	Adora1	Aire	Cxcr2	Csf3r	Mmp9	S100a8	S100a9	Pla2g7	Trem1	Cxcr1	Retnlg	Nlrp12
response to stress	Adora1	Agt	Ctla4	Cdkn1a	Cxcr2	Dio2	Tsc22d3	Glul	Gypa	Il1r2	Lox	Lpl	Mmp8	Mmp9	Clec4d	Mt1	Mt2	Ngp	Per1	S100a8	S100a9	Sema7a	Slc4a1	Snca	Sphk1	Pla2g7	Pdk4	Hif3a	Map3k6	Angptl4	Trem1	Mtarc1	Rgcc	Klf15	Errfi1	Ddit4	Tat	Nlrp12
response to glucocorticoid	Alpl	Cdo1	Klf9	Fbxo32	Ddit4	Tat	Trim63
response to corticosteroid	Alpl	Cdo1	Klf9	Fbxo32	Ddit4	Tat	Trim63
cellular response to chemical stimulus	Agt	Alpl	Cxcr2	Csf3r	Lpin1	Il1r2	Klf9	Lox	Lpl	Mmp9	Mt1	Mt2	Per1	S100a8	S100a9	Snca	Sphk1	Pla2g7	Pdk4	Hif3a	Trem1	Mtarc1	Rgcc	Fbxo32	Ddit4	Pim3	Cxcr1	Retnlg	Nlrp12	Trim63
leukocyte chemotaxis	Cxcr2	Csf3r	Mmp9	S100a8	S100a9	Pla2g7	Trem1	Cxcr1	Retnlg
cell chemotaxis	Cxcr2	Csf3r	Lox	Mmp9	S100a8	S100a9	Pla2g7	Trem1	Cxcr1	Retnlg
inflammatory response	Adora1	Agt	Cxcr2	Il1r2	Lpl	Mmp8	Per1	S100a8	S100a9	Sema7a	Snca	Sphk1	Pla2g7	Trem1	Nlrp12
myeloid leukocyte migration	Cxcr2	Csf3r	Mmp9	S100a8	S100a9	Pla2g7	Trem1	Cxcr1	Retnlg
response to steroid hormone	Alpl	Cdo1	Klf9	Lox	Per1	Fbxo32	Ddit4	Tat	Trim63
immune system process	Adora1	Aire	Ctla4	Cdkn1a	Cxcr2	Csf3r	Lpin1	Tsc22d3	H2-Q10	Lox	Mmp8	Mmp9	Clec4d	Pax1	Ptgds	S100a8	S100a9	Sema7a	Slc4a1	Snca	Sphk1	Pla2g7	Trem1	Rgcc	Cxcr1	Zbtb16	Retnlg	Nlrp12
apoptotic process	Adora1	Agt	Ctla4	Cdkn1a	Cxcr2	Tsc22d3	Lox	Mmp9	Mt1	S100a8	S100a9	Slc2a3	Snca	Sphk1	Pdk4	Hif3a	Angptl4	Trem1	Rgcc	Fbxo32	Ddit4	Tns4	Pim3	Zbtb16
response to external stimulus	Adora1	Agt	Alpl	Cdkn1a	Cxcr2	Csf3r	Fkbp5	Glul	Lox	Lpl	Mmp8	Mmp9	Clec4d	Mt2	Per1	S100a8	S100a9	Sema6b	Sema7a	Snca	Sphk1	Pla2g7	Pdk4	Angptl4	Trem1	Ddit4	Cxcr1	Retnlg	Nlrp12
positive regulation of cell death	Adora1	Agt	Ctla4	Cdkn1a	Cxcr2	Mmp9	S100a8	S100a9	Snca	Trem1	Rgcc	Fbxo32	Ddit4	Zbtb16
regulation of apoptotic process	Adora1	Agt	Ctla4	Cdkn1a	Cxcr2	Tsc22d3	Lox	Mmp9	Mt1	S100a8	S100a9	Slc2a3	Snca	Sphk1	Pdk4	Angptl4	Trem1	Rgcc	Fbxo32	Pim3	Zbtb16
programmed cell death	Adora1	Agt	Ctla4	Cdkn1a	Cxcr2	Tsc22d3	Lox	Mmp9	Mt1	S100a8	S100a9	Slc2a3	Snca	Sphk1	Pdk4	Hif3a	Angptl4	Trem1	Rgcc	Fbxo32	Ddit4	Tns4	Pim3	Zbtb16
regulation of programmed cell death	Adora1	Agt	Ctla4	Cdkn1a	Cxcr2	Tsc22d3	Lox	Mmp9	Mt1	S100a8	S100a9	Slc2a3	Snca	Sphk1	Pdk4	Angptl4	Trem1	Rgcc	Fbxo32	Pim3	Zbtb16
response to hormone	Agt	Alpl	Cdo1	Lpin1	Klf9	Lox	Lpl	Per1	Pdk4	Klf15	Fbxo32	Ddit4	Tat	Trim63
Down-regulated GO terms
defense response to other organism	B2m	C2	Casp4	Socs1	Cx3cr1	Cybb	Daxx	Fcgr1	Gbp2	Cfb	Hspa1b	Hsp90aa1	Irgm1	Cxcl10	Ifi203	Ifi204	Ifit1	Ifit2	Ifit3	Jchain	Igtp	Il6	Acod1	Lgals9	Cd180	Ly86	Cxcl9	Gbp4	Mx1	Mx2	Pml	Eif2ak2	Trim30a	Ccl12	Ccl2	Ccl4	Ccl7	Ccl8	Sp100	Serpinb9	Trim21	Stat1	Stat2	Tap1	Tgtp1	Tnf	Oas1g	Oas1b	Oasl2
response to other organism	B2m	C2	Casp4	Socs1	Cx3cr1	Cybb	Daxx	Fcgr1	Gbp2	Cfb	Hspa1b	Hsp90aa1	Irgm1	Cxcl10	Ifi203	Ifi204	Ifit1	Ifit2	Ifit3	Jchain	Igtp	Il6	Acod1	Lgals9	Psmb9	Cd180	Ly86	Cxcl9	Gbp4	Mx1	Mx2	Pml	Eif2ak2	Trim30a	Ccl12	Ccl2	Ccl4	Ccl7	Ccl8	Slfn4	Sp100	Serpinb9	Trim21	Stat1	Stat2	Tap1	Tgtp1	Tnf	Cmpk2
response to external biotic stimulus	B2m	C2	Casp4	Socs1	Cx3cr1	Cybb	Daxx	Fcgr1	Gbp2	Cfb	Hspa1b	Hsp90aa1	Irgm1	Cxcl10	Ifi203	Ifi204	Ifit1	Ifit2	Ifit3	Jchain	Igtp	Il6	Acod1	Lgals9	Psmb9	Cd180	Ly86	Cxcl9	Gbp4	Mx1	Mx2	Pml	Eif2ak2	Trim30a	Ccl12	Ccl2	Ccl4	Ccl7	Ccl8	Slfn4	Sp100	Serpinb9	Trim21	Stat1	Stat2	Tap1	Tgtp1	Tnf	Cmpk2
response to biotic stimulus	B2m	C2	Casp4	Socs1	Cx3cr1	Cybb	Daxx	Fcgr1	Gbp2	Cfb	Hspa1b	Hsp90aa1	Irgm1	Cxcl10	Ifi203	Ifi204	Ifit1	Ifit2	Ifit3	Jchain	Igtp	Il6	Acod1	Lgals9	Psmb9	Cd180	Ly86	Cxcl9	Gbp4	Mx1	Mx2	Pml	Eif2ak2	Trim30a	Ccl12	Ccl2	Ccl4	Ccl7	Ccl8	Slfn4	Sp100	Serpinb9	Trim21	Stat1	Stat2	Tap1	Tgtp1	Tnf	Cmpk2
biological process involved in interspecies interaction between organisms	B2m	C2	Casp4	Socs1	Cx3cr1	Cybb	Daxx	Fcgr1	Gbp2	Cfb	Hspa1b	Hsp90aa1	Irgm1	Cxcl10	Ifi203	Ifi204	Ifit1	Ifit2	Ifit3	Jchain	Igtp	Il6	Acod1	Lgals9	Psmb9	Ly6e	Cd180	Ly86	Cxcl9	Gbp4	Mx1	Mx2	Pml	Eif2ak2	Trim30a	Ccl12	Ccl2	Ccl4	Ccl7	Ccl8	Slfn4	Siglec1	Sp100	Serpinb9	Trim21	Stat1	Stat2	Tap1	Tgtp1
defense response	B2m	C2	Casp4	Socs1	Ccr2	Ccr5	Cx3cr1	Cybb	Daxx	Fcgr1	Gbp2	Cfb	Hspa1b	Hsp90aa1	Irgm1	Cxcl10	Ifi203	Ifi204	Ifi47	Ifit1	Ifit2	Ifit3	Igf1	Jchain	Igtp	Il1rn	Il6	Acod1	Lgals9	Cd180	Ly86	Cxcl9	Gbp4	Mx1	Mx2	Pml	Eif2ak2	Trim30a	Ccl12	Ccl2	Ccl4	Ccl7	Ccl8	Sp100	Serpinb9	Trim21	Stat1	Stat2	Tap1
innate immune response	B2m	C2	Casp4	Socs1	Cx3cr1	Cybb	Daxx	Fcgr1	Gbp2	Cfb	Hspa1b	Hsp90aa1	Irgm1	Ifi203	Ifi204	Ifit1	Ifit2	Ifit3	Jchain	Igtp	Acod1	Lgals9	Cd180	Ly86	Gbp4	Mx1	Mx2	Pml	Eif2ak2	Trim30a	Ccl12	Ccl2	Ccl4	Ccl7	Ccl8	Sp100	Serpinb9	Trim21	Stat1	Stat2	Tap1	Tgtp1	Tnf	Oas1g	Oasl2	Irf7	Irgm2	Gbp3	Adar
response to virus	Hsp90aa1	Irgm1	Cxcl10	Ifi203	Ifi204	Ifit1	Ifit2	Ifit3	Igtp	Il6	Acod1	Lgals9	Cxcl9	Gbp4	Mx1	Mx2	Pml	Eif2ak2	Trim30a	Trim21	Stat1	Stat2	Tgtp1	Tnf	Oas1g	Oas1b	Oasl2	Irf7	Irgm2	Gbp3	Adar	Rsad2	Zbp1	Ifitm3	Rtp4	Bst2	Ifih1	Mlkl	Trim12a	Ifi27l2a	Il33	Parp9	Dhx58	Tlr9	Trim34a	Znfx1	Tlr3	Dtx3l	Trim30d
immune response	B2m	C2	C4b	Casp4	Socs1	Ccr2	Ccr5	Cx3cr1	Cybb	Daxx	Fcgr1	Gbp2	Cfb	H2-T23	H2-T24	Hspa1b	Hsp90aa1	Irgm1	Cxcl10	Ifi203	Ifi204	Ifit1	Ifit2	Ifit3	Jchain	Igtp	Il1rn	Il6	Acod1	Lgals9	Cd180	Ly86	Cxcl9	Gbp4	Mx1	Mx2	Pigr	Pml	Eif2ak2	Trim30a	Ccl12	Ccl2	Ccl4	Ccl7	Ccl8	Slfn1	Sp100	Serpinb9	Trim21
defense response to virus	Hsp90aa1	Cxcl10	Ifi203	Ifi204	Ifit1	Ifit2	Ifit3	Il6	Acod1	Cxcl9	Gbp4	Mx2	Pml	Eif2ak2	Trim30a	Trim21	Stat1	Stat2	Oas1g	Oas1b	Oasl2	Irf7	Gbp3	Rsad2	Zbp1	Ifitm3	Rtp4	Bst2	Ifih1	Mlkl	Trim12a	Il33	Parp9	Dhx58	Tlr9	Trim34a	Znfx1	Tlr3	Dtx3l	Trim30d	Ifi207	Ifi205	Gbp7	Rigi	Oasl1	Ddx60	Ifi209	Slfn9	Oas3
defense response to symbiont	Hsp90aa1	Cxcl10	Ifi203	Ifi204	Ifit1	Ifit2	Ifit3	Il6	Acod1	Cxcl9	Gbp4	Mx2	Pml	Eif2ak2	Trim30a	Trim21	Stat1	Stat2	Oas1g	Oas1b	Oasl2	Irf7	Gbp3	Rsad2	Zbp1	Ifitm3	Rtp4	Bst2	Ifih1	Mlkl	Trim12a	Il33	Parp9	Dhx58	Tlr9	Trim34a	Znfx1	Tlr3	Dtx3l	Trim30d	Ifi207	Ifi205	Gbp7	Rigi	Oasl1	Ddx60	Ifi209	Slfn9	Oas3
immune system process	B2m	C2	C4b	Casp4	Socs1	Ccr2	Ccr5	Cx3cr1	Cybb	Daxx	Fcgr1	Gbp2	Cfb	H2-T23	H2-T24	Hsph1	Hspa1b	Hsp90aa1	Irgm1	Cxcl10	Ifi203	Ifi204	Ifit1	Ifit2	Ifit3	Igf1	Jchain	Igkc	Igtp	Il1rn	Il6	Acod1	Irf9	Lgals9	Psmb9	Psmb8	Cd180	Ly86	Cxcl9	Gbp4	Mx1	Mx2	Pigr	Pml	Eif2ak2	Ptpro	Trim30a	Ccl12	Ccl2
response to interferon-beta	Gbp2	Irgm1	Ifi203	Ifi204	Ifi47	Ifit1	Ifit3	Igtp	Acod1	Stat1	Tgtp1	Oas1g	Irgm2	Gbp3	Iigp1	Ifitm3	Bst2	Gbp6	Gm4841	Ifi207	Ifi205	Gbp7	Ifi209	F830016B08Rik	Oas1h	Oas1a	Xaf1	Ifi211	Gm5431	Gm12185	Ifi213	9930111J21Rik1	Ifi208	Tgtp2	Mndal	Ifi206
response to external stimulus	B2m	C2	Casp4	Socs1	Ccr2	Ccr5	Cx3cr1	Cybb	Daxx	Fcgr1	Gbp2	Cfb	Hspa1b	Hsp90aa1	Irgm1	Cxcl10	Ifi203	Ifi204	Ifit1	Ifit2	Ifit3	Igf1	Jchain	Igtp	Il6	Acod1	Lgals9	Psmb9	Cd180	Ly86	Cxcl9	Gbp4	Mx1	Mx2	Pml	Eif2ak2	Ptpro	Trim30a	Ccl12	Ccl2	Ccl4	Ccl7	Ccl8	Slfn4	Sp100	Serpinb9	Trim21	Stat1	Stat2
cellular response to interferon-beta	Gbp2	Irgm1	Ifi203	Ifi204	Ifi47	Ifit1	Ifit3	Igtp	Acod1	Stat1	Tgtp1	Oas1g	Irgm2	Gbp3	Iigp1	Gbp6	Gm4841	Ifi207	Ifi205	Gbp7	Ifi209	F830016B08Rik	Oas1h	Oas1a	Ifi211	Gm5431	Gm12185	Ifi213	9930111J21Rik1	Ifi208	Tgtp2	Mndal	Ifi206
response to cytokine	Casp4	Socs1	Ccr2	Cx3cr1	Daxx	Gbp2	Hspa1b	Irgm1	Cxcl10	Ifi203	Ifi204	Ifi47	Ifit1	Ifit2	Ifit3	Igtp	Il1rn	Il6	Acod1	Cxcl9	Gbp4	Pml	Eif2ak2	Ccl12	Ccl2	Ccl4	Ccl7	Ccl8	Sp100	Trim21	Stat1	Stat2	Tff2	Tgtp1	Tnf	Oas1g	Oasl2	Irf7	Irgm2	Gbp3	Cxcl11	Adar	Zbp1	Iigp1	Cd274	Ifitm3	Bst2	Ifih1	Gbp8
cellular response to cytokine stimulus	Casp4	Socs1	Ccr2	Cx3cr1	Daxx	Gbp2	Hspa1b	Irgm1	Cxcl10	Ifi203	Ifi204	Ifi47	Ifit1	Ifit2	Ifit3	Igtp	Il1rn	Il6	Acod1	Cxcl9	Gbp4	Pml	Ccl12	Ccl2	Ccl4	Ccl7	Ccl8	Stat1	Stat2	Tff2	Tgtp1	Tnf	Oas1g	Oasl2	Irf7	Irgm2	Gbp3	Cxcl11	Adar	Zbp1	Iigp1	Ifitm3	Gbp8	Il33	Lrat	Parp9	Gbp6	Hspa1a	Gm4841
response to bacterium	B2m	Casp4	Cx3cr1	Fcgr1	Gbp2	Irgm1	Cxcl10	Ifi204	Ifit1	Ifit3	Jchain	Igtp	Il6	Acod1	Lgals9	Psmb9	Cd180	Ly86	Cxcl9	Gbp4	Mx2	Eif2ak2	Trim30a	Ccl2	Slfn4	Serpinb9	Stat1	Tgtp1	Tnf	Cmpk2	Oas1g	Usp18	Irgm2	Gbp3	Cxcl11	Iigp1	Cd274	Herc6	Muc5b	Slamf8	Gbp8	Trim12a	Lrat	Dhx58	Tlr9	Znfx1	Ifi44	Gbp6	Sp110
negative regulation of viral process	Ifi203	Ifi204	Ly6e	Eif2ak2	Trim30a	Sp100	Trim21	Stat1	Tnf	Oas1g	Oas1b	Oasl2	Rsad2	Ifitm3	Bst2	Ifih1	Trim14	Trim12a	Znfx1	Trim30d	Ifi207	Ifi205	Oasl1	Ifi209	Oas3	Oas2	Oas1h	Oas1a	Trim12c	Ifi211	Trim30c	Ifi213	Ifi208	Isg15	Mndal	Ifi206
regulation of response to biotic stimulus	Socs1	Hspa1b	Hsp90aa1	Irgm1	Ifi203	Ifi204	Igtp	Acod1	Lgals9	Cd180	Ly86	Gbp4	Pml	Trim30a	Serpinb9	Trim21	Stat1	Stat2	Tap1	Tnf	Oas1g	Irf7	Irgm2	Adar	Rsad2	Zbp1	Cd274	Ifih1	Slamf8	Trim12a	Parp9	Dhx58	Tlr9	Znfx1	Muc4	Tlr3	Hspa1a	Dtx3l	Trim30d	Ifi207	Ifi205	Gbp5	Rigi	Oasl1	Ddx60	Ifi209	Oas3	Oas1h	Oas1a
[truncated: 86 more columns]
