# Supplementary material for: Functional and structural investigation of a broadly neutralizing SARS-CoV-2 antibody
Source: JCI Insight. 2024 May 22;9(10):e179726. doi: 10.1172/jci.insight.179726 (PMC11141937; doi:10.1172/jci.insight.179726)
Supplement: Supporting data values [file jciinsight-9-179726-s265.xlsx]

## Sheet: Fig. 1F
	O4B4				O4C1				O4C6				O4H2-1				O5A1				O5B3				O5B5				O5C2				O5C6				O5C11				O5E10				O5F4				O5G7
Ab conc. (M)	BA.4/5	XBB.1.5		Ab conc. (M)	BA.4/5	XBB.1.5		Ab conc. (M)	BA.4/5	XBB.1.5		Ab conc. (M)	BA.4/5	XBB.1.5		Ab conc. (M)	BA.4/5	XBB.1.5		Ab conc. (M)	BA.4/5	XBB.1.5		Ab conc. (M)	BA.4/5	XBB.1.5		Ab conc. (M)	BA.4/5	XBB.1.5		Ab conc. (M)	BA.4/5	XBB.1.5		Ab conc. (M)	BA.4/5	XBB.1.5		Ab conc. (M)	BA.4/5	XBB.1.5		Ab conc. (M)	BA.4/5	XBB.1.5		Ab conc. (M)	BA.4/5
6.66667e-08	25.19	28.36		6.66667e-08	47.14	34.95		6.66667e-08	0	0		6.66667e-08	28.04	0		6.66667e-08	0	0		6.66667e-08	13.62	0		6.66667e-08	0	0		6.66667e-08	99.63	99.06		6.66667e-08	100	0		6.66667e-08	61.9	29.92		6.66667e-08	0	0		6.66667e-08	99.97	0		6.66667e-08	66.45
2.22222e-08	0	17.45		2.22222e-08	29.58	16.46		2.22222e-08	0	0		2.22222e-08	12.87	0		2.22222e-08	0	0		2.22222e-08	4.78	0		2.22222e-08	0	0		2.22222e-08	98.53	98.14		2.22222e-08	99.93	0		2.22222e-08	33.94	17.38		2.22222e-08	0	0		2.22222e-08	99.2	0		2.22222e-08	60.66
7.40741e-09	5.55	16.26		7.40741e-09	18.07	5.09		7.40741e-09	0	0		7.40741e-09	3.46	0		7.40741e-09	0	0		7.40741e-09	0	0		7.40741e-09	0	0		7.40741e-09	99.73	98.64		7.40741e-09	99.26	0		7.40741e-09	20.85	7.88		7.40741e-09	0	0		7.40741e-09	99.56	0		7.40741e-09	57.28
2.46914e-09	0	0		2.46914e-09	5.45	40.82		2.46914e-09	0	0		2.46914e-09	9.03	1.48		2.46914e-09	0	0		2.46914e-09	0	0		2.46914e-09	0	0		2.46914e-09	96.95	96.71		2.46914e-09	96.95	0		2.46914e-09	0.36	0		2.46914e-09	0	0		2.46914e-09	97.96	0		2.46914e-09	18.54
8.23045e-10	0	1.58		8.23045e-10	13.63	0		8.23045e-10	0	1.47		8.23045e-10	0	0.54		8.23045e-10	0	0		8.23045e-10	0	0		8.23045e-10	0	0		8.23045e-10	94.58	83.13		8.23045e-10	89.96	0		8.23045e-10	0	0		8.23045e-10	0	0		8.23045e-10	88.25	0		8.23045e-10	10.77
2.74348e-10	4.34	0		2.74348e-10	0	0		2.74348e-10	0	7.61		2.74348e-10	0	0		2.74348e-10	0	0		2.74348e-10	0	0		2.74348e-10	0	0		2.74348e-10	83.66	64.4		2.74348e-10	71.64	0		2.74348e-10	0	0		2.74348e-10	0	0		2.74348e-10	74.39	0		2.74348e-10	0
[truncated: 7 more columns]

## Sheet: Fig. 2A
Ab conc. (M)	WT			Delta			BA.1			BA.2			BA.2.75			BA.4/5			BQ.1			XBB.1.5			XBB.1.16
6.67e-08	2.9285	2.2996	3.1784	2.967	3.171	3.1723	2.6183	3.0182	3.0941	1.9679	3.1279	3.0801	2.9429	2.8913	2.8543	3.009	3.1178	3.0902	2.1771	3.0322	3.0237	2.6809	3.0018	3.0272	2.5324	2.6414	2.6103
1.67e-08	2.8339	2.3993	3.092	2.8986	3.139	3.1762	2.6601	3.0731	3.0098	2.0235	3.1005	2.9877	2.8109	2.7008	2.7102	2.8477	2.8895	2.8564	2.3319	2.8371	2.9521	2.5847	2.8532	2.9119	2.4184	3.1468	2.9948
4.17e-09	2.7312	2.6743	3.1779	2.8408	3.1859	3.3049	2.4599	2.9132	2.8868	2.1474	3.0053	2.9339	2.7643	2.859	2.7669	2.7094	2.8107	2.9262	2.2467	3.0397	3.0922	2.6655	3.0363	3.0384	2.5473	3.1636	3.2018
1.04e-09	2.7654	2.3799	3.072	2.8555	2.987	2.9963	2.193	2.6294	2.4827	1.8022	2.7195	2.8012	2.7183	2.8983	2.8572	2.3851	2.8301	2.9362	2.3031	3.0647	3.0113	2.4705	2.9702	3.0221	2.3389	2.9067	3.1085
2.6e-10	2.5709	2.0147	2.9901	2.6388	2.8981	3.0526	1.6665	1.8912	1.8817	1.1461	2.2675	2.2515	2.3517	2.421	2.4752	2.1412	2.5578	2.5973	2.0193	2.619	2.8516	2.5073	2.7744	2.7534	2.2199	2.7625	2.8741
6.51e-11	2.3164	1.4761	2.4271	2.2628	2.3683	2.5226	0.7924	0.8781	0.9574	0.594	1.3362	1.4137	1.765	1.8448	1.6656	1.232	1.7159	1.6018	1.3278	2.1499	2.241	1.8826	2.2246	2.3151	1.5423	2.5229	2.2076
1.63e-11	1.3515	0.7539	1.4943	1.3616	1.5307	1.4491	0.3633	0.3592	0.3812	0.2135	0.4825	0.5103	0.8052	0.8104	0.6884	0.5454	0.719	0.7183	0.649	1.1131	1.2122	1.0521	1.1316	1.1097	0.6533	1.3569	1.1923
4.07e-12	0.4844	0.2808	0.5253	0.4957	0.5381	0.5502	0.1735	0.1513	0.1546	0.0811	0.1598	0.161	0.2562	0.2877	0.2448	0.1711	0.2351	0.2203	0.2099	0.3738	0.398	0.3054	0.3503	0.3796	0.219	0.4564	0.4037
1.02e-12	0.1823	0.112	0.189	0.2051	0.2166	0.217	0.141	0.113	0.1168	0.0465	0.069	0.0727	0.1094	0.1057	0.098	0.0811	0.093	0.091	0.0825	0.1298	0.1302	0.1221	0.1264	0.1174	0.0862	0.1394	0.132
2.54e-13	0.0934	0.0597	0.0917	0.1107	0.1067	0.1124	0.1312	0.1017	0.1043	0.0373	0.0443	0.044	0.0634	0.054	0.0558	0.0508	0.0566	0.0501	0.0454	0.0544	0.0572	0.0589	0.0591	0.0639	0.0498	0.0646	0.0648
6.36e-14	0.0729	0.0433	0.0606	0.0905	0.0815	0.0839	0.1246	0.0942	0.0916	0.0364	0.0373	0.0369	0.0491	0.042	0.0427	0.064	0.0457	0.0438	0.0374	0.0412	0.0394	0.0501	0.046	0.0485	0.0409	0.0455	0.0462

## Sheet: Fig. 2B
Ab conc. (M)	WT			Delta			BA.4/5			BQ.1.1			BA.1			XBB.1.5			XBB.1.16
6.66667e-08	99.9	97.4	97.9	92	92.1	91.6	99.2	97.5	96.4				90.9	90.3	91.2	97.2	90.4	70.5	96.1	99.4	95.7
2.22222e-08	99.8	99.6	99.6	97.2	97.4	96.9	99.1	98.1	98.2	97.5	96.1	98.9	85.4	87.7	85.3	97.4	94.9	87.5	97.6	99.2	98.8
7.40741e-09	99.8	99.6	99.8	98.3	98.6	98.2	99.1	98.7	98.6	99.6	99.5	98.9	78.6	86.4	88.1	97.1	96.2	93.8	98.4	99.2	99
2.46914e-09	99.5	99.6	99.2	98.1	98.2	97.6	98.6	97.7	97.7	98.8	98.9	97.3	84.7	83.3	86.9	93.9	89.6	87.2	97.7	98.1	98.2
8.23045e-10	96.8	97.4	95.6	89.3	90.4	90.2	93.5	92.1	93.9	89.8	88.6	82.5	70.4	72.4	72.4	77.3	66.2	66.9	80.5	82.6	86.8
2.74348e-10	74.6	73.2	63.2	59	50.7	46.8	69.2	71.2	65.5	44.4	41.8	38.1	30.6	30.5	14.8	34.4	23.7	26.8	38.9	35	36
9.14493e-11	23.1	25.7	15	14	14.9	11	26.2	29.3	18.6	7.85	8.93	11	8.09	6.58	3.89	8.23	5.73	6.32	8.75	6.81	6.76
3.04831e-11	3.32	4.13	1.82	4.35	3.61	3.46	7.8	7.73	2.66	1.79	1.31	3	2.56	2.4	1.28	2.1	1.77	2.03	2.12	2.2	2.15
1.0161e-11	0.64	0.84	0.68	1.91	1.89	1.3	2.98	2.11	1.57	1.07	0.66	1.5	2.29	1.82	1.33	1.02	1.28	1.22	1.35	1.68	1.59
3.38701e-12	0.25	0.53	0.41	1.56	1.51	1.26	1.71	1.57	1.52	0.91	0.74	0.8	2.12	1.01	1.37	1.4	0.96	1.51	1.12	1.66	1.23
1.129e-12	0.39	0.19	0.17	1.67	1.44	1.02	2.8	1.95	1.19	0.83	0.72	1	1.81	1.36	0.52	1.14	1.15	1.02	1.04	1.38	1.36
3.76335e-13	0.24	0.38	0.21	1.27	1.31	1.12	1.68	1.18	0.94	0.91	0.82	0.8	1.75	0.71	1.12	1.01	1.08	1	1.03	1.31	1.43

## Sheet: Fig. 2D
WT																Delta																BA.1																BA.2
Time (s)	50 nM	50 nM fit	25 nM	25 nM fit	12.5 nM	12.5 nM fit	6.25 nM	6.25 nM fit	3.125 nM	3.125 nM fit	1.563 nM	1.563 nM fit	0.781 nM	0.781 nM fit		Time (s)	50 nM	50 nM fit	25 nM	25 nM fit	12.5 nM	12.5 nM fit	6.25 nM	6.25 nM fit	3.125 nM	3.125 nM fit	1.563 nM	1.563 nM fit	0.781 nM	0.781 nM fit		Time (s)	50 nM	50 nM fit	25 nM	25 nM fit	12.5 nM	12.5 nM fit	6.25 nM	6.25 nM fit	3.125 nM	3.125 nM fit	1.563 nM	1.563 nM fit	0.781 nM	0.781 nM fit		Time (s)	50 nM
0	0.010571	0	0.007926	0	0.005156	0	0.010441	0	0.003669	0	0.005151	0	0.010501	0		0	0.013818	0	0.015271	0	0.016646	0	0.016097	0	0.01111	0	0.016453	0	0.02068	0		0	0.02335	0	-0.00142	0	0.013266	0	0.000875	0	0.000523	0	0.00576	0	-0.00591	0		0	0.011401
0.2	0.011502	0.003627	0.008454	0.001769	0.005302	0.000915	0.010462	0.000512	0.003866	0.000285	0.005109	0.00016	0.009941	9.31e-05		0.2	0.014952	0.003904	0.015297	0.001912	0.016903	0.001014	0.015834	0.000565	0.011107	0.000324	0.016409	0.000185	0.02028	0.000103		0.2	0.024465	0.002623	-0.0003	0.001306	0.013098	0.000686	0.00178	0.000377	0.000865	0.00022	0.006011	0.000128	-0.00502	7.43e-05		0.2	0.011414
0.4	0.012981	0.007244	0.009176	0.003536	0.005546	0.001829	0.010889	0.001024	0.004485	0.00057	0.004458	0.00032	0.009047	0.000186		0.4	0.016818	0.007797	0.015941	0.003822	0.017471	0.002027	0.015984	0.001131	0.011239	0.000648	0.016474	0.00037	0.019914	0.000206		0.4	0.026339	0.005242	0.001007	0.002611	0.013598	0.001371	0.002219	0.000753	0.001459	0.00044	0.006385	0.000256	-0.00352	0.000149		0.4	0.012194
0.6	0.01429	0.01085	0.009905	0.0053	0.005763	0.002742	0.010964	0.001535	0.004891	0.000855	0.003801	0.00048	0.008234	0.000279		0.6	0.018985	0.011679	0.016733	0.005729	0.017906	0.003039	0.015819	0.001696	0.011066	0.000972	0.016409	0.000555	0.018809	0.000309		0.6	0.028689	0.007854	0.002192	0.003914	0.013985	0.002056	0.002885	0.00113	0.001912	0.000661	0.006957	0.000383	-0.00252	0.000223		0.6	0.012579
0.8	0.015843	0.014445	0.01048	0.007061	0.005999	0.003655	0.010858	0.002047	0.005247	0.00114	0.002989	0.00064	0.00699	0.000372		0.8	0.021371	0.015551	0.017974	0.007633	0.018199	0.00405	0.015784	0.002261	0.010802	0.001296	0.016542	0.00074	0.017756	0.000413		0.8	0.030966	0.010462	0.003267	0.005216	0.014273	0.002741	0.003116	0.001506	0.002396	0.000881	0.007024	0.000511	-0.00191	0.000297		0.8	0.013911
1	0.017918	0.01803	0.011533	0.00882	0.00601	0.004567	0.010563	0.002558	0.005443	0.001425	0.002246	0.0008	0.006181	0.000465		1	0.02425	0.019413	0.019384	0.009535	0.018798	0.005061	0.016153	0.002825	0.010836	0.001619	0.016868	0.000925	0.01728	0.000516		1	0.03382	0.013065	0.004631	0.006516	0.014928	0.003425	0.003918	0.001883	0.002941	0.001101	0.007347	0.000639	-0.00091	0.000371		1	0.015536
1.2	0.020789	0.021603	0.012753	0.010575	0.006512	0.005479	0.010779	0.003069	0.006018	0.00171	0.001832	0.00096	0.005754	0.000558		1.2	0.027465	0.023264	0.021099	0.011434	0.019803	0.006071	0.016586	0.00339	0.010867	0.001943	0.017231	0.001109	0.016856	0.000619		1.2	0.03668	0.015662	0.006384	0.007816	0.016078	0.004109	0.004807	0.002259	0.003569	0.001321	0.007705	0.000766	3.62e-05	0.000445		1.2	0.017559
1.4	0.023905	0.025167	0.01426	0.012329	0.007346	0.006389	0.011079	0.00358	0.006303	0.001994	0.001806	0.00112	0.005182	0.000651		1.4	0.031487	0.027105	0.022696	0.01333	0.021184	0.007081	0.017006	0.003954	0.011037	0.002267	0.017566	0.001294	0.01667	0.000722		1.4	0.039773	0.018254	0.00781	0.009113	0.017367	0.004792	0.00566	0.002635	0.004138	0.001541	0.008102	0.000894	0.000809	0.00052		1.4	0.019767
1.6	0.027451	0.028719	0.016048	0.014079	0.008289	0.007299	0.011565	0.00409	0.006422	0.002279	0.001728	0.00128	0.004792	0.000744		1.6	0.03623	0.030935	0.024985	0.015224	0.02312	0.008089	0.018072	0.004518	0.011443	0.00259	0.017971	0.001479	0.016902	0.000825		1.6	0.042686	0.020842	0.008923	0.01041	0.01833	0.005475	0.006122	0.003011	0.004169	0.001761	0.008228	0.001022	0.001315	0.000594		1.6	0.022457
1.8	0.030487	0.032261	0.017637	0.015827	0.008729	0.008208	0.01139	0.0046	0.006175	0.002564	0.001309	0.00144	0.00442	0.000837		1.8	0.040383	0.034755	0.026899	0.017115	0.024038	0.009097	0.0184	0.005082	0.011055	0.002914	0.017757	0.001664	0.016453	0.000928		1.8	0.046037	0.023423	0.010324	0.011705	0.019592	0.006158	0.006721	0.003387	0.004504	0.00198	0.008637	0.001149	0.002059	0.000668		1.8	0.025594
2	0.033716	0.035793	0.019418	0.017573	0.009305	0.009117	0.01144	0.005111	0.005981	0.002848	0.001327	0.0016	0.004326	0.00093		2	0.044893	0.038565	0.029394	0.019004	0.02556	0.010105	0.019424	0.005645	0.011354	0.003237	0.01781	0.001849	0.016871	0.001031		2	0.049175	0.026	0.011976	0.012999	0.020954	0.00684	0.007081	0.003763	0.004739	0.0022	0.008515	0.001277	0.00186	0.000742		2	0.028825
2.2	0.037143	0.039314	0.021223	0.019315	0.009783	0.010024	0.011226	0.00562	0.00582	0.003132	0.001082	0.00176	0.004445	0.001023		2.2	0.049903	0.042364	0.032351	0.02089	0.027012	0.011111	0.020492	0.006208	0.012125	0.00356	0.018469	0.002033	0.0178	0.001134		2.2	0.052235	0.028572	0.012617	0.014292	0.022065	0.007522	0.006991	0.004138	0.004659	0.00242	0.007958	0.001405	0.001261	0.000816		2.2	0.032637
2.4	0.041293	0.042825	0.023052	0.021055	0.010848	0.010931	0.011634	0.00613	0.005941	0.003417	0.000917	0.00192	0.00476	0.001116		2.4	0.054562	0.046153	0.03511	0.022773	0.028486	0.012117	0.021584	0.006772	0.013217	0.003883	0.019186	0.002218	0.018736	0.001237		2.4	0.055064	0.031139	0.013394	0.015583	0.022866	0.008204	0.006835	0.004514	0.004716	0.00264	0.00738	0.001532	0.001316	0.000891		2.4	0.035533
2.6	0.046163	0.046325	0.025973	0.022793	0.012159	0.011838	0.013038	0.00664	0.00671	0.003701	0.001567	0.00208	0.005585	0.001209		2.6	0.059178	0.049932	0.037541	0.024654	0.028968	0.013122	0.022252	0.007334	0.013903	0.004207	0.019401	0.002403	0.019149	0.00134		2.6	0.058598	0.0337	0.015572	0.016873	0.024326	0.008885	0.007598	0.004889	0.005241	0.002859	0.007757	0.00166	0.00255	0.000965		2.6	0.038168
2.8	0.050456	0.049814	0.028324	0.024527	0.012786	0.012743	0.013918	0.007149	0.007384	0.003985	0.002243	0.00224	0.005615	0.001302		2.8	0.064208	0.053701	0.040535	0.026533	0.030711	0.014126	0.023297	0.007897	0.015103	0.00453	0.020178	0.002587	0.019876	0.001443		2.8	0.061085	0.036256	0.016368	0.018161	0.024947	0.009566	0.007646	0.005264	0.005274	0.003079	0.007381	0.001787	0.001766	0.001039		2.8	0.041759
3	0.054879	0.053294	0.030456	0.02626	0.013911	0.013648	0.014416	0.007658	0.00779	0.00427	0.001974	0.002399	0.006202	0.001395		3	0.067835	0.05746	0.042743	0.028408	0.031638	0.01513	0.023425	0.00846	0.015699	0.004853	0.01982	0.002772	0.018967	0.001546		3	0.064548	0.038808	0.018164	0.019449	0.025858	0.010246	0.008364	0.00564	0.005707	0.003299	0.008049	0.001915	0.00278	0.001113		3	0.04431
3.2	0.059144	0.056763	0.033053	0.027989	0.014577	0.014552	0.015188	0.008167	0.008692	0.004554	0.002969	0.002559	0.006437	0.001488		3.2	0.07197	0.061208	0.045019	0.030281	0.032742	0.016133	0.023871	0.009022	0.0159	0.005176	0.019857	0.002956	0.018694	0.001649		3.2	0.066482	0.041354	0.019139	0.020735	0.025672	0.010926	0.00847	0.006015	0.005558	0.003518	0.007992	0.002042	0.001612	0.001187		3.2	0.048034
3.4	0.063451	0.060222	0.035593	0.029716	0.016094	0.015456	0.016393	0.008675	0.009549	0.004838	0.004017	0.002719	0.00703	0.001581		3.4	0.076383	0.064946	0.046478	0.032152	0.034128	0.017135	0.024238	0.009584	0.016493	0.005499	0.019702	0.003141	0.018304	0.001752		3.4	0.068513	0.043895	0.020122	0.022019	0.02574	0.011606	0.008342	0.00639	0.005192	0.003738	0.007516	0.00217	0.000327	0.001261		3.4	0.051378
3.6	0.067335	0.06367	0.03793	0.03144	0.016972	0.016359	0.016936	0.009184	0.010209	0.005122	0.004532	0.002879	0.007621	0.001674		3.6	0.081083	0.068674	0.048973	0.03402	0.035445	0.018136	0.025407	0.010146	0.01774	0.005821	0.020093	0.003326	0.019023	0.001855		3.6	0.070956	0.046431	0.021711	0.023302	0.02649	0.012285	0.008514	0.006764	0.005461	0.003957	0.007169	0.002297	0.000466	0.001335		3.6	0.05482
3.8	0.071977	0.067108	0.041272	0.033162	0.018531	0.017261	0.018176	0.009692	0.010766	0.005406	0.005346	0.003038	0.008793	0.001767		3.8	0.084918	0.072392	0.050985	0.035885	0.03616	0.019137	0.025882	0.010707	0.017707	0.006144	0.02004	0.00351	0.018581	0.001958		3.8	0.073822	0.048962	0.023835	0.024584	0.027118	0.012964	0.009164	0.007139	0.005506	0.004177	0.007127	0.002425	0.001809	0.00141		3.8	0.057037
4	0.076919	0.070536	0.044213	0.034881	0.020737	0.018162	0.019346	0.0102	0.011453	0.005689	0.006766	0.003198	0.00957	0.00186		4	0.089608	0.0761	0.05276	0.037748	0.036978	0.020137	0.026641	0.011269	0.018561	0.006467	0.020173	0.003695	0.018153	0.002061		4	0.075801	0.051488	0.024767	0.025865	0.027512	0.013643	0.009483	0.007514	0.004946	0.004396	0.006782	0.002552	0.000588	0.001484		4	0.06004
4.2	0.081643	0.073954	0.046426	0.036598	0.022576	0.019063	0.020083	0.010708	0.011857	0.005973	0.006864	0.003358	0.010243	0.001953		4.2	0.093772	0.079798	0.054943	0.039608	0.038293	0.021137	0.027022	0.01183	0.018866	0.00679	0.020361	0.003879	0.017432	0.002164		4.2	0.077852	0.054009	0.026188	0.027144	0.027884	0.014321	0.009628	0.007888	0.005048	0.004616	0.006714	0.00268	0.000696	0.001558		4.2	0.062458
4.4	0.0858	0.077362	0.048559	0.038311	0.024094	0.019963	0.020988	0.011215	0.013043	0.006257	0.006859	0.003517	0.010138	0.002046		4.4	0.098045	0.083486	0.057581	0.041466	0.0396	0.022135	0.02771	0.012391	0.018978	0.007112	0.020579	0.004064	0.016425	0.002267		4.4	0.081071	0.056525	0.028053	0.028422	0.028868	0.014999	0.00936	0.008262	0.005415	0.004835	0.007147	0.002807	0.001563	0.001632		4.4	0.065683
4.6	0.089433	0.080759	0.050987	0.040023	0.025544	0.020862	0.021341	0.011723	0.013201	0.00654	0.007415	0.003677	0.010289	0.002139		4.6	0.101833	0.087164	0.059482	0.043321	0.040096	0.023133	0.027633	0.012952	0.01883	0.007435	0.020649	0.004248	0.01476	0.00237		4.6	0.084103	0.059036	0.02987	0.029699	0.029434	0.015676	0.010589	0.008637	0.005897	0.005054	0.007987	0.002934	0.002038	0.001706		4.6	0.068451
4.8	0.092966	0.084147	0.052678	0.041731	0.026641	0.021761	0.02154	0.01223	0.013303	0.006824	0.007609	0.003836	0.009946	0.002232		4.8	0.105968	0.090832	0.061676	0.045173	0.041128	0.02413	0.028261	0.013512	0.019068	0.007757	0.021191	0.004432	0.014619	0.002473		4.8	0.085968	0.061542	0.030975	0.030974	0.029749	0.016353	0.010781	0.009011	0.006054	0.005273	0.008068	0.003062	0.001959	0.00178		4.8	0.071399
5	0.09674	0.087524	0.054724	0.043438	0.027681	0.022659	0.021812	0.012737	0.013284	0.007108	0.008187	0.003996	0.010833	0.002324		5	0.110068	0.094491	0.063906	0.047023	0.04248	0.025127	0.02913	0.014073	0.019482	0.008079	0.021722	0.004617	0.014591	0.002576		5	0.088239	0.064043	0.032529	0.032248	0.030294	0.01703	0.011164	0.009385	0.005994	0.005493	0.008137	0.003189	0.002826	0.001854		5	0.074088
5.2	0.100713	0.090891	0.056571	0.045141	0.029304	0.023556	0.022595	0.013243	0.013532	0.007391	0.008979	0.004156	0.010895	0.002417		5.2	0.114434	0.098139	0.065929	0.048871	0.044086	0.026123	0.029779	0.014633	0.019294	0.008402	0.021756	0.004801	0.014559	0.002679		5.2	0.090526	0.066539	0.03427	0.033521	0.031412	0.017706	0.011774	0.009758	0.006497	0.005712	0.008658	0.003317	0.003562	0.001928		5.2	0.077006
5.4	0.104695	0.094249	0.058611	0.046842	0.03087	0.024452	0.023432	0.01375	0.013054	0.007674	0.009231	0.004315	0.01055	0.00251		5.4	0.119302	0.101777	0.068297	0.050716	0.045911	0.027118	0.030854	0.015193	0.020143	0.008724	0.022248	0.004985	0.01521	0.002782		5.4	0.093015	0.06903	0.035324	0.034792	0.032321	0.018382	0.011909	0.010132	0.006644	0.005931	0.009126	0.003444	0.003948	0.002002		5.4	0.079543
5.6	0.108138	0.097596	0.060329	0.04854	0.031552	0.025348	0.023756	0.014256	0.01234	0.007958	0.008713	0.004475	0.009974	0.002603		5.6	0.123612	0.105406	0.070961	0.052558	0.047541	0.028112	0.031831	0.015752	0.020408	0.009046	0.022558	0.00517	0.015418	0.002885		5.6	0.095548	0.071516	0.036797	0.036062	0.032962	0.019058	0.011967	0.010506	0.00674	0.00615	0.009487	0.003571	0.004485	0.002076		5.6	0.082318
5.8	0.11127	0.100933	0.061817	0.050236	0.03224	0.026243	0.023616	0.014762	0.012091	0.008241	0.008342	0.004634	0.009622	0.002696		5.8	0.126958	0.109025	0.07303	0.054398	0.048382	0.029106	0.03205	0.016312	0.020478	0.009368	0.022364	0.005354	0.01541	0.002988		5.8	0.098228	0.073998	0.038406	0.037331	0.033622	0.019733	0.012216	0.010879	0.007229	0.006369	0.009775	0.003698	0.004883	0.00215		5.8	0.085382
6	0.114959	0.104261	0.063671	0.05193	0.033011	0.027137	0.024184	0.015268	0.012763	0.008524	0.008835	0.004793	0.009676	0.002789		6	0.131242	0.112634	0.07584	0.056235	0.050022	0.030099	0.032966	0.016871	0.021388	0.00969	0.023131	0.005538	0.016614	0.003091		6	0.099956	0.076474	0.039142	0.038599	0.034342	0.020408	0.01179	0.011253	0.007426	0.006588	0.009261	0.003826	0.003484	0.002224		6	0.088459
6.2	0.118867	0.107578	0.065611	0.05362	0.034055	0.028031	0.024462	0.015774	0.013061	0.008807	0.009006	0.004953	0.010006	0.002881		6.2	0.135018	0.116233	0.078282	0.05807	0.050902	0.031091	0.033032	0.01743	0.022029	0.010012	0.023839	0.005722	0.017551	0.003194		6.2	0.102441	0.078945	0.039673	0.039865	0.034792	0.021082	0.01161	0.011626	0.007526	0.006807	0.008713	0.003953	0.003426	0.002298		6.2	0.091875
6.4	0.123014	0.110886	0.06813	0.055308	0.035518	0.028924	0.025607	0.016279	0.013237	0.00909	0.009504	0.005112	0.010519	0.002974		6.4	0.138044	0.119823	0.079788	0.059902	0.051574	0.032082	0.033079	0.017989	0.022159	0.010334	0.024002	0.005907	0.017592	0.003296		6.4	0.105199	0.081412	0.041269	0.04113	0.035732	0.021756	0.012001	0.011999	0.008076	0.007026	0.008578	0.00408	0.004088	0.002372		6.4	0.094815
6.6	0.127625	0.114184	0.07094	0.056994	0.036865	0.029816	0.026898	0.016784	0.013729	0.009373	0.009816	0.005272	0.011339	0.003067		6.6	0.14229	0.123402	0.082446	0.061732	0.052611	0.033073	0.033731	0.018548	0.022917	0.010655	0.023996	0.006091	0.017711	0.003399		6.6	0.107613	0.083873	0.042426	0.042393	0.036958	0.02243	0.012653	0.012372	0.008344	0.007245	0.008978	0.004207	0.004036	0.002446		6.6	0.097817
6.8	0.131133	0.117472	0.073316	0.058677	0.037999	0.030708	0.027422	0.017289	0.013777	0.009656	0.009836	0.005431	0.011556	0.00316		6.8	0.145927	0.126973	0.084825	0.063559	0.054026	0.034063	0.034159	0.019106	0.023201	0.010977	0.024043	0.006275	0.017711	0.003502		6.8	0.110516	0.08633	0.043309	0.043655	0.037742	0.023103	0.013321	0.012745	0.008901	0.007463	0.009446	0.004335	0.004288	0.00252		6.8	0.100951
7	0.134871	0.12075	0.075395	0.060358	0.039269	0.031599	0.027524	0.017794	0.013964	0.009939	0.009486	0.00559	0.01167	0.003253		7	0.149124	0.130533	0.086583	0.065384	0.05485	0.035053	0.034352	0.019664	0.02337	0.011299	0.02378	0.006459	0.017251	0.003605		7	0.11396	0.088781	0.045253	0.044916	0.0388	0.023776	0.014205	0.013118	0.009508	0.007682	0.010297	0.004462	0.005549	0.002594		7	0.103452
7.2	0.13893	0.124019	0.078014	0.062036	0.040552	0.032489	0.028589	0.018299	0.014923	0.010222	0.010489	0.00575	0.012145	0.003345		7.2	0.152969	0.134084	0.088762	0.067206	0.056292	0.036041	0.034861	0.020222	0.023859	0.01162	0.024075	0.006643	0.017403	0.003708		7.2	0.115936	0.091228	0.045727	0.046176	0.03851	0.024449	0.014159	0.013491	0.009559	0.007901	0.010175	0.004589	0.003528	0.002668		7.2	0.106696
7.4	0.142144	0.127277	0.080067	0.063711	0.041453	0.033378	0.028841	0.018803	0.015178	0.010504	0.010498	0.005909	0.012422	0.003438		7.4	0.157084	0.137625	0.091441	0.069026	0.058113	0.037029	0.036041	0.02078	0.024568	0.011942	0.024734	0.006827	0.017811	0.003811		7.4	0.119144	0.09367	0.047024	0.047434	0.039719	0.025121	0.014713	0.013863	0.009959	0.00812	0.010063	0.004716	0.002964	0.002742		7.4	0.109245
7.6	0.146141	0.130527	0.082287	0.065384	0.042565	0.034267	0.029984	0.019307	0.01575	0.010787	0.010728	0.006068	0.013348	0.003531		7.6	0.16083	0.141157	0.094044	0.070843	0.0595	0.038017	0.036988	0.021337	0.025237	0.012263	0.025345	0.007011	0.018608	0.003913		7.6	0.121584	0.096107	0.048614	0.048691	0.040354	0.025793	0.015386	0.014236	0.010301	0.008338	0.009734	0.004843	0.003161	0.002816		7.6	0.111531
7.8	0.150559	0.133766	0.084437	0.067054	0.044143	0.035155	0.031068	0.019811	0.016191	0.01107	0.01071	0.006228	0.013614	0.003624		7.8	0.163808	0.144679	0.096097	0.072658	0.060181	0.039003	0.037522	0.021895	0.025297	0.012585	0.0256	0.007195	0.018679	0.004016		7.8	0.124016	0.09854	0.049301	0.049947	0.040763	0.026464	0.015502	0.014608	0.009849	0.008557	0.009589	0.004971	0.002498	0.00289		7.8	0.113906
8	0.154227	0.136996	0.086627	0.068722	0.045477	0.036043	0.03181	0.020315	0.017006	0.011352	0.010934	0.006387	0.014067	0.003716		8	0.167954	0.148192	0.098391	0.07447	0.061422	0.039989	0.038825	0.022452	0.026566	0.012906	0.026238	0.007379	0.019111	0.004119		8	0.126377	0.100967	0.049779	0.051202	0.041512	0.027136	0.015556	0.01498	0.009676	0.008775	0.009483	0.005098	0.00133	0.002964		8	0.116891
8.2	0.156972	0.140216	0.088459	0.070387	0.046062	0.036929	0.032008	0.020819	0.017922	0.011635	0.010365	0.006546	0.013917	0.003809		8.2	0.172042	0.151695	0.100822	0.07628	0.063102	0.040974	0.039876	0.023009	0.026496	0.013227	0.026871	0.007563	0.019469	0.004222		8.2	0.129654	0.10339	0.051515	0.052455	0.042707	0.027806	0.016412	0.015352	0.010369	0.008994	0.01039	0.005225	0.002166	0.003038		8.2	0.119992
8.4	0.160242	0.143427	0.090612	0.07205	0.047024	0.037815	0.032414	0.021322	0.018921	0.011917	0.011066	0.006705	0.013636	0.003902		8.4	0.175405	0.155189	0.103002	0.078087	0.064046	0.041959	0.040446	0.023566	0.026123	0.013548	0.027364	0.007747	0.019101	0.004325		8.4	0.133097	0.105808	0.053817	0.053707	0.043957	0.028477	0.018075	0.015724	0.011097	0.009212	0.011593	0.005352	0.003276	0.003112		8.4	0.123311
8.6	0.163256	0.146628	0.092968	0.07371	0.048453	0.038701	0.033277	0.021825	0.019178	0.012199	0.011915	0.006864	0.01406	0.003995		8.6	0.17916	0.158673	0.10504	0.079892	0.064887	0.042942	0.041195	0.024122	0.026684	0.013869	0.027812	0.007931	0.019162	0.004427		8.6	0.135536	0.108221	0.055066	0.054957	0.04513	0.029147	0.019732	0.016096	0.011748	0.009431	0.012034	0.005479	0.00312	0.003186		8.6	0.126547
8.8	0.165937	0.14982	0.094294	0.075368	0.049096	0.039585	0.033584	0.022328	0.018977	0.012482	0.011198	0.007023	0.014019	0.004087		8.8	0.183298	0.162148	0.107985	0.081694	0.066419	0.043925	0.042614	0.024678	0.027815	0.01419	0.028741	0.008115	0.019825	0.00453		8.8	0.138211	0.110629	0.056626	0.056206	0.046192	0.029816	0.020226	0.016468	0.011855	0.009649	0.012158	0.005606	0.00349	0.00326		8.8	0.129325
9	0.16941	0.153002	0.096219	0.077023	0.050148	0.040469	0.034468	0.022831	0.019499	0.012764	0.011642	0.007183	0.014645	0.00418		9	0.187384	0.165613	0.110413	0.083493	0.067563	0.044908	0.043658	0.025234	0.028055	0.014511	0.029087	0.008299	0.01975	0.004633		9	0.141211	0.113032	0.058809	0.057454	0.047581	0.030486	0.021297	0.01684	0.012192	0.009868	0.01236	0.005733	0.004463	0.003334		9	0.132047
9.2	0.173012	0.156175	0.097918	0.078676	0.051381	0.041352	0.035487	0.023333	0.019641	0.013046	0.011578	0.007342	0.014304	0.004273		9.2	0.191807	0.16907	0.112926	0.085291	0.069162	0.04589	0.044846	0.02579	0.028798	0.014832	0.029369	0.008483	0.02058	0.004736		9.2	0.143918	0.115431	0.06052	0.058701	0.049077	0.031154	0.022104	0.017211	0.012737	0.010086	0.012943	0.00586	0.004674	0.003408		9.2	0.134583
9.4	0.176599	0.159338	0.099482	0.080326	0.052243	0.042235	0.036553	0.023836	0.019513	0.013328	0.011022	0.007501	0.013881	0.004365		9.4	0.195975	0.172516	0.115417	0.087086	0.07063	0.04687	0.045785	0.026346	0.029716	0.015153	0.030132	0.008667	0.02073	0.004838		9.4	0.146555	0.117825	0.062064	0.059947	0.050318	0.031823	0.022638	0.017583	0.012928	0.010304	0.013277	0.005987	0.005041	0.003482		9.4	0.13737
9.6	0.179713	0.162492	0.100839	0.081974	0.052731	0.043117	0.03669	0.024338	0.019664	0.01361	0.010959	0.00766	0.013369	0.004458		9.6	0.199695	0.175954	0.117628	0.088878	0.07205	0.047851	0.046149	0.026901	0.029726	0.015474	0.030412	0.008851	0.020166	0.004941		9.6	0.149316	0.120214	0.064198	0.061191	0.051213	0.032491	0.023386	0.017954	0.01375	0.010522	0.013544	0.006114	0.005874	0.003556		9.6	0.140168
9.8	0.183387	0.165636	0.102748	0.083619	0.054357	0.043998	0.037239	0.02484	0.020796	0.013892	0.011907	0.007819	0.013847	0.004551		9.8	0.203251	0.179382	0.119556	0.090668	0.073399	0.04883	0.046676	0.027457	0.030256	0.015795	0.030498	0.009034	0.020401	0.005044		9.8	0.151352	0.122598	0.065193	0.062434	0.052307	0.033159	0.023677	0.018325	0.014552	0.010741	0.013476	0.006241	0.00568	0.003629		9.8	0.143551
10	0.186902	0.168771	0.104554	0.085262	0.055436	0.044878	0.038126	0.025341	0.021305	0.014174	0.012507	0.007978	0.014648	0.004643		10	0.206993	0.182801	0.121536	0.092455	0.074544	0.049809	0.047156	0.028012	0.030293	0.016115	0.031112	0.009218	0.020736	0.005146		10	0.15308	0.124978	0.066285	0.063675	0.052941	0.033826	0.023848	0.018696	0.014734	0.010959	0.013228	0.006368	0.005304	0.003703		10	0.146808
10.2	0.190691	0.171897	0.106718	0.086903	0.057061	0.045758	0.039005	0.025843	0.021632	0.014456	0.012773	0.008137	0.015638	0.004736		10.2	0.210555	0.186211	0.12376	0.09424	0.075859	0.050787	0.0481	0.028566	0.030707	0.016436	0.031465	0.009402	0.020736	0.005249		10.2	0.156305	0.127353	0.068657	0.064915	0.054278	0.034493	0.02491	0.019067	0.015683	0.011177	0.013351	0.006495	0.006866	0.003777		10.2	0.149176
10.4	0.195179	0.175014	0.109373	0.08854	0.059115	0.046637	0.04013	0.026344	0.02205	0.014737	0.013586	0.008296	0.016354	0.004829		10.4	0.214057	0.189611	0.125284	0.096022	0.076259	0.051765	0.048803	0.029121	0.030632	0.016756	0.030872	0.009586	0.020216	0.005352		10.4	0.159355	0.129723	0.070533	0.066154	0.055353	0.03516	0.025974	0.019438	0.01666	0.011395	0.013925	0.006622	0.007677	0.003851		10.4	0.151394
10.6	0.199513	0.178121	0.112024	0.090176	0.060461	0.047516	0.041056	0.026845	0.022636	0.015019	0.013743	0.008455	0.017158	0.004921		10.6	0.218052	0.193002	0.12727	0.097802	0.077706	0.052742	0.049731	0.029675	0.031073	0.017077	0.030447	0.009769	0.019881	0.005454		10.6	0.162233	0.132088	0.071891	0.067392	0.056301	0.035826	0.02693	0.019809	0.017676	0.011613	0.014703	0.006748	0.008091	0.003925		10.6	0.154037
10.8	0.202574	0.181219	0.114022	0.091809	0.061263	0.048393	0.041248	0.027346	0.022729	0.015301	0.014198	0.008614	0.016976	0.005014		10.8	0.221584	0.196384	0.129405	0.09958	0.079075	0.053718	0.050462	0.03023	0.031764	0.017397	0.030527	0.009953	0.019683	0.005557		10.8	0.166036	0.134449	0.074	0.068629	0.057474	0.036492	0.027564	0.020179	0.018471	0.011831	0.015405	0.006875	0.009789	0.003999		10.8	0.156509
11	0.206607	0.184308	0.116469	0.093439	0.062386	0.049271	0.042146	0.027846	0.023581	0.015582	0.015386	0.008772	0.017477	0.005106		11	0.225352	0.199757	0.130951	0.101355	0.080559	0.054693	0.051265	0.030783	0.032539	0.017717	0.030817	0.010137	0.019858	0.00566		11	0.168509	0.136805	0.075549	0.069864	0.057542	0.037158	0.027813	0.02055	0.01883	0.012049	0.01596	0.007002	0.009856	0.004073		11	0.159005
11.2	0.210604	0.187388	0.119027	0.095067	0.063731	0.050147	0.043146	0.028347	0.024194	0.015864	0.015903	0.008931	0.018362	0.005199		11.2	0.228729	0.203121	0.132685	0.103128	0.082078	0.055668	0.051963	0.031337	0.033206	0.018037	0.031244	0.01032	0.020309	0.005762		11.2	0.170923	0.139156	0.076557	0.071098	0.057716	0.037823	0.027824	0.02092	0.019078	0.012267	0.015961	0.007129	0.008315	0.004146		11.2	0.162162
11.4	0.213868	0.190458	0.120905	0.096692	0.064518	0.051023	0.044265	0.028847	0.024538	0.016145	0.016315	0.00909	0.018868	0.005292		11.4	0.232549	0.206476	0.135522	0.104898	0.083951	0.056642	0.05311	0.031891	0.034033	0.018357	0.032043	0.010504	0.02159	0.005865		11.4	0.17369	0.141503	0.078313	0.07233	0.058641	0.038488	0.028048	0.02129	0.019467	0.012484	0.016049	0.007256	0.008627	0.00422		11.4	0.164524
11.6	0.217359	0.193519	0.123126	0.098315	0.066095	0.051898	0.045689	0.029347	0.025024	0.016426	0.016879	0.009249	0.019273	0.005384		11.6	0.235664	0.209822	0.137189	0.106666	0.084678	0.057615	0.053443	0.032444	0.034556	0.018678	0.032407	0.010687	0.021892	0.005968		11.6	0.175405	0.143845	0.079697	0.073562	0.058645	0.039152	0.027854	0.02166	0.019371	0.012702	0.015797	0.007383	0.009065	0.004294		11.6	0.166633
11.8	0.220091	0.196572	0.125041	0.099936	0.066862	0.052772	0.045922	0.029847	0.024967	0.016708	0.01707	0.009408	0.018552	0.005477		11.8	0.239244	0.213158	0.139101	0.108431	0.085216	0.058588	0.054236	0.032997	0.035295	0.018997	0.033	0.010871	0.022608	0.00607		11.8	0.177579	0.146183	0.080651	0.074792	0.059417	0.039816	0.028353	0.02203	0.018917	0.01292	0.016222	0.007509	0.008644	0.004368		11.8	0.169376
12	0.222839	0.199615	0.127454	0.101554	0.067917	0.053645	0.046665	0.030346	0.025751	0.016989	0.017216	0.009567	0.018853	0.005569		12	0.243276	0.216486	0.141308	0.110194	0.086646	0.05956	0.055233	0.03355	0.03621	0.019317	0.033507	0.011054	0.023204	0.006173		12	0.180239	0.148515	0.082263	0.076021	0.060548	0.04048	0.029067	0.0224	0.019277	0.013138	0.016758	0.007636	0.009603	0.004442		12	0.17209
12.2	0.22582	0.202649	0.129579	0.10317	0.069144	0.054518	0.046767	0.030846	0.026338	0.01727	0.018111	0.009725	0.01848	0.005662		12.2	0.247072	0.219805	0.142757	0.111955	0.087942	0.060531	0.055454	0.034103	0.036144	0.019637	0.033619	0.011238	0.023042	0.006275		12.2	0.183504	0.150843	0.084613	0.077248	0.061882	0.041143	0.030323	0.02277	0.020333	0.013355	0.018045	0.007763	0.010728	0.004516		12.2	0.174768
12.4	0.229174	0.205674	0.1319	0.104783	0.070369	0.055391	0.047157	0.031345	0.02638	0.017551	0.018727	0.009884	0.018208	0.005754		12.4	0.249876	0.223114	0.144539	0.113713	0.08882	0.061501	0.055486	0.034655	0.036568	0.019957	0.03349	0.011421	0.023081	0.006378		12.4	0.185555	0.153167	0.08609	0.078474	0.062734	0.041806	0.031086	0.02314	0.020496	0.013573	0.01839	0.00789	0.010767	0.004589		12.4	0.177651
12.6	0.231876	0.20869	0.133778	0.106394	0.071634	0.056262	0.048001	0.031844	0.026674	0.017832	0.018949	0.010043	0.01849	0.005847		12.6	0.253638	0.226415	0.146889	0.115468	0.090161	0.062471	0.056495	0.035208	0.03841	0.020277	0.033878	0.011605	0.02405	0.006481		12.6	0.18792	0.155486	0.087601	0.0797	0.063812	0.042469	0.031883	0.023509	0.020901	0.013791	0.018598	0.008016	0.010383	0.004663		12.6	0.180704
12.8	0.234924	0.211698	0.135667	0.108002	0.072491	0.057133	0.04852	0.032343	0.026467	0.018113	0.018531	0.010201	0.018634	0.005939		12.8	0.257174	0.229707	0.149719	0.117222	0.091198	0.06344	0.056994	0.03576	0.039705	0.020596	0.034513	0.011788	0.024439	0.006583		12.8	0.190936	0.1578	0.08976	0.080923	0.064663	0.043131	0.032598	0.023879	0.020936	0.014008	0.019059	0.008143	0.011611	0.004737		12.8	0.183229
13	0.237905	0.214696	0.137467	0.109608	0.073707	0.058003	0.049496	0.032841	0.027147	0.018394	0.019022	0.01036	0.018885	0.006032		13	0.261073	0.23299	0.15149	0.118972	0.092311	0.064409	0.057121	0.036311	0.039779	0.020916	0.03461	0.011972	0.024623	0.006686		13	0.19299	0.160109	0.091395	0.082146	0.065725	0.043793	0.033385	0.024248	0.021084	0.014226	0.019464	0.00827	0.011668	0.004811		13	0.185016
13.2	0.240547	0.217685	0.13912	0.111211	0.074691	0.058873	0.050039	0.03334	0.026979	0.018675	0.01861	0.010519	0.018678	0.006124		13.2	0.264172	0.236264	0.153654	0.120721	0.093384	0.065376	0.057549	0.036863	0.040713	0.021235	0.034763	0.012155	0.024922	0.006788		13.2	0.195112	0.162414	0.092618	0.083367	0.066434	0.044455	0.033642	0.024617	0.021528	0.014443	0.019565	0.008397	0.011423	0.004884		13.2	0.187596
13.4	0.243136	0.220666	0.141007	0.112812	0.075789	0.059742	0.050291	0.033838	0.027067	0.018955	0.018767	0.010677	0.018427	0.006217		13.4	0.267399	0.239529	0.155791	0.122467	0.094309	0.066344	0.057686	0.037414	0.041167	0.021555	0.034935	0.012338	0.024593	0.006891		13.4	0.197488	0.164715	0.094563	0.084587	0.067093	0.045116	0.034257	0.024986	0.022381	0.014661	0.019941	0.008523	0.012725	0.004958		13.4	0.190504
13.6	0.246377	0.223637	0.143107	0.114411	0.077021	0.06061	0.050517	0.034336	0.027962	0.019236	0.019457	0.010836	0.018509	0.006309		13.6	0.270622	0.242786	0.158105	0.12421	0.095468	0.06731	0.058591	0.037966	0.041863	0.021874	0.03524	0.012522	0.024894	0.006993		13.6	0.199977	0.167011	0.095977	0.085806	0.067722	0.045777	0.034863	0.025355	0.023213	0.014878	0.020345	0.00865	0.013316	0.005032		13.6	0.192964
13.8	0.249943	0.2266	0.145848	0.116007	0.078537	0.061477	0.051668	0.034833	0.028734	0.019517	0.020209	0.010995	0.019344	0.006402		13.8	0.273848	0.246033	0.160732	0.125952	0.096969	0.068276	0.059623	0.038517	0.043046	0.022194	0.035823	0.012705	0.025972	0.007096		13.8	0.201594	0.169302	0.096776	0.087023	0.068506	0.046437	0.035175	0.025724	0.023668	0.015095	0.020507	0.008776	0.012647	0.005106		13.8	0.195752
14	0.253818	0.229554	0.147527	0.117601	0.079633	0.062344	0.052979	0.035331	0.029026	0.019797	0.020188	0.011153	0.02011	0.006494		14	0.277033	0.249272	0.163064	0.12769	0.097956	0.069241	0.060839	0.039067	0.04334	0.022513	0.03649	0.012888	0.026644	0.007198		14	0.204208	0.171589	0.098565	0.088239	0.068978	0.047097	0.036051	0.026093	0.023993	0.015313	0.020542	0.008903	0.013293	0.005179		14	0.198046
14.2	0.258083	0.232499	0.14999	0.119192	0.081699	0.06321	0.054303	0.035828	0.030299	0.020078	0.021165	0.011312	0.02082	0.006587		14.2	0.280412	0.252502	0.165313	0.129427	0.098889	0.070205	0.061719	0.039618	0.043538	0.022832	0.036482	0.013072	0.026696	0.007301		14.2	0.20721	0.173871	0.100607	0.089454	0.070367	0.047757	0.037068	0.026462	0.025228	0.01553	0.020814	0.00903	0.013479	0.005253		14.2	0.200131
14.4	0.262455	0.235435	0.152691	0.120781	0.083567	0.064076	0.055471	0.036325	0.031121	0.020358	0.022414	0.01147	0.020953	0.006679		14.4	0.283417	0.255723	0.167055	0.131161	0.099531	0.071169	0.062236	0.040168	0.043345	0.023151	0.03603	0.013255	0.026661	0.007403		14.4	0.209556	0.176149	0.101627	0.090668	0.071016	0.048416	0.037558	0.02683	0.025742	0.015747	0.020944	0.009156	0.013196	0.005327		14.4	0.203371
14.6	0.265242	0.238363	0.154679	0.122368	0.083895	0.064941	0.055955	0.036822	0.031785	0.020638	0.022314	0.011629	0.02131	0.006772		14.6	0.286735	0.258936	0.169106	0.132892	0.101354	0.072131	0.063303	0.040719	0.043634	0.02347	0.036546	0.013438	0.026985	0.007506		14.6	0.212028	0.178422	0.10285	0.091881	0.071938	0.049075	0.037871	0.027199	0.025949	0.015964	0.021151	0.009283	0.014076	0.0054		14.6	0.206458
14.8	0.268073	0.241282	0.156726	0.123952	0.084616	0.065805	0.056305	0.037319	0.032365	0.020919	0.023175	0.011787	0.021875	0.006864		14.8	0.289703	0.26214	0.171388	0.134622	0.10286	0.073094	0.064074	0.041269	0.044041	0.023789	0.037175	0.013621	0.027386	0.007608		14.8	0.214583	0.180691	0.104656	0.093092	0.073022	0.049734	0.038086	0.027567	0.026036	0.016181	0.021524	0.009409	0.014978	0.005474		14.8	0.209818
15	0.271979	0.244192	0.159622	0.125534	0.086111	0.066668	0.057798	0.037815	0.033572	0.021199	0.024471	0.011946	0.023306	0.006957		15	0.292922	0.265335	0.173571	0.136349	0.104371	0.074055	0.065082	0.041818	0.04401	0.024108	0.03798	0.013804	0.027924	0.007711		15	0.2162	0.182955	0.105378	0.094302	0.072796	0.050392	0.038463	0.027935	0.025585	0.016398	0.021569	0.009536	0.01354	0.005548		15	0.212896
15.2	0.275159	0.247094	0.16164	0.127113	0.087068	0.067531	0.058637	0.038312	0.033817	0.021479	0.02462	0.012104	0.023811	0.007049		15.2	0.296386	0.268522	0.176085	0.138073	0.106114	0.075016	0.06629	0.042368	0.044279	0.024427	0.038871	0.013988	0.028794	0.007813		15.2	0.218662	0.185214	0.10587	0.09551	0.073554	0.05105	0.038355	0.028303	0.025683	0.016615	0.021191	0.009662	0.012155	0.005622		15.2	0.215887
15.4	0.27799	0.249987	0.163607	0.12869	0.088097	0.068393	0.059687	0.038808	0.034302	0.021759	0.025138	0.012262	0.024066	0.007141		15.4	0.300342	0.2717	0.178609	0.139795	0.107447	0.075976	0.06736	0.042917	0.044677	0.024745	0.0396	0.014171	0.029545	0.007916		15.4	0.221197	0.187469	0.107186	0.096718	0.07426	0.051708	0.038943	0.028671	0.025916	0.016832	0.021168	0.009789	0.012549	0.005695		15.4	0.217864
15.6	0.28097	0.252872	0.165526	0.130265	0.089246	0.069254	0.060491	0.039304	0.034483	0.022039	0.025434	0.012421	0.02393	0.007234		15.6	0.303647	0.274869	0.179686	0.141515	0.108224	0.076936	0.06817	0.043466	0.044597	0.025064	0.039824	0.014354	0.029332	0.008018		15.6	0.222734	0.18972	0.107791	0.097924	0.074706	0.052365	0.039108	0.029039	0.025846	0.017049	0.020645	0.009915	0.01194	0.005769		15.6	0.220544
15.8	0.284253	0.255748	0.167578	0.131837	0.090527	0.070115	0.061324	0.039799	0.034999	0.022319	0.02572	0.012579	0.024211	0.007326		15.8	0.307827	0.27803	0.181653	0.143232	0.110164	0.077895	0.069234	0.044015	0.045533	0.025383	0.040687	0.014537	0.030659	0.008121		15.8	0.22473	0.191966	0.108201	0.099129	0.07566	0.053022	0.039624	0.029407	0.025728	0.017266	0.021141	0.010042	0.011518	0.005843		15.8	0.223572
16	0.287218	0.258615	0.169517	0.133407	0.091523	0.070975	0.061467	0.040295	0.03551	0.022599	0.025932	0.012737	0.024869	0.007418		16	0.310953	0.281183	0.183608	0.144947	0.111695	0.078853	0.069676	0.044564	0.045947	0.025701	0.04074	0.01472	0.030737	0.008223		16	0.22743	0.194208	0.109611	0.100333	0.076578	0.053678	0.039713	0.029774	0.025813	0.017483	0.021911	0.010168	0.012797	0.005916		16	0.226263
16.2	0.290471	0.261474	0.171421	0.134974	0.092549	0.071834	0.061627	0.04079	0.035605	0.022879	0.026952	0.012896	0.024876	0.007511		16.2	0.31405	0.284326	0.18481	0.14666	0.113126	0.07981	0.070039	0.045112	0.04617	0.02602	0.040771	0.014903	0.031305	0.008325		16.2	0.23031	0.196445	0.111318	0.101535	0.077523	0.054334	0.040641	0.030142	0.026696	0.0177	0.022498	0.010295	0.013128	0.00599		16.2	0.228863
16.4	0.293152	0.264324	0.172952	0.136539	0.092888	0.072693	0.061846	0.041285	0.035523	0.023159	0.026524	0.013054	0.024478	0.007603		16.4	0.316853	0.287462	0.186807	0.14837	0.113911	0.080767	0.070558	0.045661	0.046801	0.026338	0.040864	0.015086	0.032509	0.008428		16.4	0.23172	0.198678	0.111667	0.102737	0.077902	0.05499	0.040492	0.030509	0.026513	0.017917	0.022177	0.010421	0.012322	0.006063		16.4	0.232035
16.6	0.295799	0.267166	0.174571	0.138102	0.093722	0.073551	0.062373	0.04178	0.035578	0.023438	0.026325	0.013212	0.024873	0.007696		16.6	0.320253	0.290589	0.188578	0.150078	0.115008	0.081723	0.07137	0.046209	0.047658	0.026656	0.041411	0.015269	0.03315	0.00853		16.6	0.234815	0.200906	0.113142	0.103937	0.079112	0.055645	0.041643	0.030876	0.027331	0.018134	0.022728	0.010547	0.013029	0.006137		16.6	0.23374
16.8	0.298408	0.269999	0.176458	0.139663	0.094773	0.074409	0.063308	0.042274	0.035722	0.023718	0.026258	0.01337	0.024707	0.007788		16.8	0.323481	0.293707	0.190077	0.151784	0.115709	0.082679	0.071547	0.046757	0.047524	0.026975	0.041442	0.015452	0.032893	0.008633		16.8	0.237753	0.20313	0.11479	0.105135	0.080289	0.0563	0.042424	0.031243	0.027728	0.01835	0.023097	0.010674	0.013572	0.006211		16.8	0.236005
17	0.300912	0.272824	0.178245	0.141221	0.096251	0.075265	0.064122	0.042769	0.035968	0.023997	0.026125	0.013529	0.024403	0.00788		17	0.327037	0.296817	0.19152	0.153487	0.116882	0.083633	0.071913	0.047304	0.047633	0.027293	0.041549	0.015635	0.033005	0.008735		17	0.239761	0.20535	0.116322	0.106333	0.081116	0.056955	0.04317	0.03161	0.028446	0.018567	0.023487	0.0108	0.012988	0.006284		17	0.238049
17.2	0.303014	0.275641	0.179856	0.142776	0.096818	0.076121	0.064163	0.043263	0.035756	0.024277	0.025558	0.013687	0.024449	0.007973		17.2	0.329874	0.299919	0.193367	0.155188	0.117762	0.084587	0.072155	0.047852	0.048442	0.027611	0.041628	0.015818	0.033389	0.008837		17.2	0.241751	0.207565	0.117864	0.107529	0.08184	0.057609	0.043341	0.031977	0.029215	0.018784	0.023467	0.010926	0.013342	0.006358		17.2	0.240381
17.4	0.305623	0.278449	0.182134	0.14433	0.098084	0.076977	0.064753	0.043757	0.036302	0.024556	0.025896	0.013845	0.024739	0.008065		17.4	0.332887	0.303012	0.195366	0.156887	0.118998	0.085541	0.072554	0.048399	0.049143	0.027929	0.041776	0.016	0.034317	0.00894		17.4	0.243671	0.209775	0.119704	0.108724	0.082217	0.058263	0.043648	0.032344	0.0295	0.019	0.023744	0.011053	0.014565	0.006432		17.4	0.242291
17.6	0.308228	0.281249	0.183575	0.145881	0.098721	0.077831	0.065276	0.044251	0.036692	0.024836	0.026201	0.014003	0.024719	0.008157		17.6	0.336236	0.306097	0.197484	0.158583	0.120413	0.086493	0.073899	0.048946	0.049635	0.028247	0.042277	0.016183	0.035457	0.009042		17.6	0.245982	0.211982	0.121177	0.109918	0.08314	0.058916	0.044299	0.032711	0.029892	0.019217	0.024186	0.011179	0.01433	0.006505		17.6	0.245085
17.8	0.310821	0.28404	0.185014	0.147429	0.099473	0.078685	0.065699	0.044744	0.036125	0.025115	0.025922	0.014161	0.025114	0.00825		17.8	0.339498	0.309173	0.19968	0.160277	0.121946	0.087445	0.074748	0.049493	0.05048	0.028565	0.043023	0.016366	0.036493	0.009144		17.8	0.248375	0.214184	0.122658	0.111111	0.084348	0.05957	0.044869	0.033077	0.030635	0.019433	0.024606	0.011305	0.014224	0.006579		17.8	0.247145
18	0.313422	0.286824	0.185912	0.148975	0.100611	0.079539	0.066114	0.045238	0.035829	0.025394	0.025408	0.014319	0.025037	0.008342		18	0.342749	0.312241	0.200964	0.161968	0.122582	0.088397	0.075252	0.050039	0.049977	0.028883	0.042949	0.016549	0.036609	0.009247		18	0.250696	0.216381	0.124547	0.112302	0.085274	0.060222	0.04511	0.033444	0.03115	0.01965	0.024646	0.011432	0.014404	0.006652		18	0.249239
18.2	0.315981	0.289599	0.188058	0.150519	0.102073	0.080391	0.066692	0.045731	0.036284	0.025673	0.026632	0.014477	0.025338	0.008434		18.2	0.345959	0.315301	0.202434	0.163657	0.123602	0.089347	0.075565	0.050586	0.049595	0.029201	0.042972	0.016732	0.036888	0.009349		18.2	0.252705	0.218574	0.126432	0.113492	0.086734	0.060875	0.045408	0.03381	0.031861	0.019866	0.025297	0.011558	0.014774	0.006726		18.2	0.251984
18.4	0.318013	0.292365	0.189734	0.152061	0.102723	0.081243	0.066984	0.046224	0.036238	0.025952	0.026818	0.014636	0.025523	0.008526		18.4	0.349383	0.318353	0.20512	0.165344	0.125685	0.090297	0.076892	0.051132	0.050451	0.029518	0.043758	0.016914	0.037787	0.009451		18.4	0.254581	0.220763	0.127127	0.114681	0.087576	0.061527	0.045699	0.034176	0.03188	0.020083	0.025622	0.011684	0.015303	0.006799		18.4	0.255012
18.6	0.318996	0.295124	0.190475	0.1536	0.102427	0.082095	0.066414	0.046717	0.035639	0.026232	0.026198	0.014794	0.025853	0.008619		18.6	0.351921	0.321396	0.207164	0.167029	0.127021	0.091247	0.077564	0.051678	0.05049	0.029836	0.043864	0.017097	0.038118	0.009554		18.6	0.257112	0.222948	0.129076	0.115869	0.088675	0.062179	0.046875	0.034542	0.032128	0.020299	0.026478	0.01181	0.016778	0.006873		18.6	0.257462
18.8	0.321445	0.297874	0.192241	0.155137	0.103081	0.082946	0.066932	0.047209	0.035538	0.026511	0.026645	0.014952	0.025981	0.008711		18.8	0.354801	0.324432	0.20945	0.168711	0.128236	0.092195	0.078062	0.052224	0.050896	0.030154	0.044195	0.01728	0.038273	0.009656		18.8	0.258845	0.225128	0.130254	0.117055	0.089231	0.06283	0.047258	0.034908	0.032052	0.020515	0.026766	0.011936	0.015659	0.006947		18.8	0.259868
19	0.324271	0.300616	0.194249	0.156672	0.104307	0.083796	0.068255	0.047702	0.035813	0.026789	0.026864	0.01511	0.02642	0.008803		19	0.358269	0.327459	0.212371	0.170391	0.129764	0.093143	0.079814	0.052769	0.051433	0.030471	0.044934	0.017462	0.038698	0.009758		19	0.26022	0.227303	0.131072	0.118241	0.08947	0.063481	0.047363	0.035274	0.031756	0.020731	0.026644	0.012063	0.014204	0.00702		19	0.261455
19.2	0.327024	0.30335	0.195966	0.158204	0.105539	0.084645	0.068928	0.048194	0.03622	0.027068	0.026787	0.015268	0.026681	0.008895		19.2	0.361775	0.330477	0.214415	0.172069	0.131198	0.09409	0.080843	0.053315	0.052206	0.030789	0.045806	0.017645	0.039226	0.00986		19.2	0.262934	0.229475	0.132146	0.119425	0.090335	0.064132	0.047864	0.03564	0.032292	0.020948	0.026506	0.012189	0.014152	0.007094		19.2	0.263625
19.4	0.329827	0.306076	0.197935	0.159734	0.107199	0.085494	0.069643	0.048686	0.037331	0.027347	0.027423	0.015425	0.027052	0.008988		19.4	0.365388	0.333488	0.216557	0.173744	0.132533	0.095037	0.081935	0.05386	0.052941	0.031106	0.046463	0.017828	0.038787	0.009963		19.4	0.265366	0.231642	0.133968	0.120607	0.091247	0.064782	0.048814	0.036006	0.032931	0.021164	0.026752	0.012315	0.015156	0.007167		19.4	0.266006
19.6	0.333082	0.308794	0.199839	0.161262	0.108369	0.086342	0.070386	0.049177	0.03805	0.027626	0.027928	0.015583	0.027229	0.00908		19.6	0.368325	0.33649	0.218813	0.175417	0.134264	0.095983	0.083182	0.054405	0.053443	0.031423	0.046945	0.01801	0.038787	0.010065		19.6	0.266754	0.233805	0.133979	0.121789	0.091754	0.065432	0.048693	0.036371	0.032998	0.02138	0.026336	0.012441	0.014554	0.007241		19.6	0.269138
19.8	0.336043	0.311503	0.201194	0.162787	0.109673	0.087189	0.070835	0.049669	0.038876	0.027904	0.028258	0.015741	0.027639	0.009172		19.8	0.371147	0.339485	0.221781	0.177088	0.135888	0.096928	0.083927	0.054949	0.054661	0.03174	0.047471	0.018193	0.039202	0.010167		19.8	0.268839	0.235963	0.134857	0.122969	0.09272	0.066082	0.04899	0.036737	0.032724	0.021596	0.026931	0.012567	0.015476	0.007314		19.8	0.271588
20	0.339153	0.314205	0.203345	0.16431	0.110792	0.088036	0.071287	0.05016	0.039378	0.028183	0.028827	0.015899	0.027852	0.009264		20	0.37336	0.342471	0.223967	0.178756	0.136623	0.097873	0.084326	0.055494	0.055212	0.032058	0.047276	0.018375	0.038826	0.010269		20	0.271658	0.238117	0.136863	0.124148	0.093494	0.066731	0.049913	0.037102	0.033213	0.021812	0.027742	0.012693	0.017026	0.007388		20	0.273311
20.2	0.342063	0.316899	0.205428	0.165831	0.112249	0.088882	0.072413	0.050651	0.039982	0.028462	0.029111	0.016057	0.027419	0.009356		20.2	0.376361	0.345449	0.225827	0.180422	0.137882	0.098817	0.085402	0.056038	0.055562	0.032375	0.047585	0.018558	0.039222	0.010372		20.2	0.274264	0.240267	0.138257	0.125326	0.094561	0.06738	0.050889	0.037467	0.034057	0.022028	0.028153	0.012819	0.016916	0.007461		20.2	0.275554
20.4	0.344985	0.319584	0.207531	0.167349	0.113239	0.089727	0.073143	0.051142	0.040931	0.02874	0.029073	0.016215	0.027877	0.009449		20.4	0.379534	0.34842	0.228706	0.182086	0.139469	0.09976	0.086576	0.056582	0.056846	0.032692	0.048652	0.01874	0.039211	0.010474		20.4	0.276667	0.242413	0.139249	0.126503	0.095232	0.068028	0.051268	0.037832	0.034525	0.022244	0.028524	0.012945	0.017139	0.007535		20.4	0.27753
20.6	0.347894	0.322262	0.209487	0.168865	0.114468	0.090572	0.073905	0.051633	0.041557	0.029018	0.029189	0.016373	0.027725	0.009541		20.6	0.382337	0.351382	0.230458	0.183748	0.140579	0.100702	0.087459	0.057126	0.056971	0.033009	0.049085	0.018923	0.03845	0.010576		20.6	0.280704	0.244554	0.141581	0.127679	0.096557	0.068676	0.052862	0.038197	0.035506	0.02246	0.028904	0.013071	0.018874	0.007608		20.6	0.278852
20.8	0.350806	0.324931	0.212007	0.170379	0.116377	0.091416	0.075132	0.052124	0.04321	0.029297	0.030279	0.01653	0.027799	0.009633		20.8	0.385482	0.354336	0.232508	0.185407	0.141652	0.101644	0.087737	0.05767	0.057178	0.033326	0.049331	0.019105	0.037881	0.010678		20.8	0.28291	0.246692	0.143138	0.128853	0.097464	0.069324	0.053375	0.038562	0.035913	0.022676	0.028856	0.013197	0.018487	0.007682		20.8	0.282009
21	0.353494	0.327593	0.214195	0.171891	0.117588	0.092259	0.075775	0.052614	0.043715	0.029575	0.030455	0.016688	0.028078	0.009725		21	0.388722	0.357282	0.235145	0.187064	0.142924	0.102585	0.088279	0.058213	0.058329	0.033642	0.049824	0.019288	0.038009	0.01078		21	0.284629	0.248824	0.144321	0.130026	0.098289	0.069972	0.053743	0.038927	0.036352	0.022892	0.02883	0.013323	0.018826	0.007755		21	0.284187
21.2	0.356255	0.330247	0.216336	0.1734	0.11831	0.093102	0.076086	0.053104	0.044588	0.029853	0.030713	0.016846	0.02901	0.009817		21.2	0.391269	0.36022	0.237449	0.188718	0.144231	0.103526	0.088768	0.058757	0.059101	0.033959	0.050635	0.01947	0.038062	0.010883		21.2	0.286809	0.250953	0.146198	0.131198	0.099134	0.070619	0.054137	0.039291	0.037078	0.023107	0.029161	0.013449	0.020244	0.007828		21.2	0.286277
21.4	0.359752	0.332893	0.218471	0.174907	0.119749	0.093944	0.076662	0.053594	0.045392	0.030131	0.031825	0.017004	0.029724	0.009909		21.4	0.393896	0.363151	0.239463	0.190371	0.14554	0.104466	0.089545	0.0593	0.059676	0.034276	0.051038	0.019653	0.038335	0.010985		21.4	0.288955	0.253078	0.147671	0.132369	0.09937	0.071265	0.054745	0.039656	0.037708	0.023323	0.029651	0.013575	0.020795	0.007902		21.4	0.288615
21.6	0.362949	0.335531	0.220137	0.176412	0.120959	0.094786	0.077317	0.054084	0.04569	0.030409	0.032435	0.017161	0.0301	0.010001		21.6	0.397411	0.366073	0.241431	0.192021	0.14695	0.105405	0.090367	0.059843	0.059974	0.034592	0.051947	0.019835	0.038558	0.011087		21.6	0.291347	0.255198	0.148915	0.133538	0.100451	0.071912	0.055111	0.04002	0.038569	0.023539	0.030223	0.013701	0.020613	0.007975		21.6	0.291778
21.8	0.366193	0.338161	0.222204	0.177914	0.12213	0.095626	0.078006	0.054573	0.045834	0.030687	0.032439	0.017319	0.030877	0.010094		21.8	0.400434	0.368987	0.242913	0.193669	0.148001	0.106343	0.090894	0.060385	0.060311	0.034909	0.052155	0.020017	0.03822	0.011189		21.8	0.293475	0.257314	0.149945	0.134706	0.101185	0.072558	0.055285	0.040384	0.039265	0.023755	0.030719	0.013827	0.020993	0.008049		21.8	0.293582
22	0.369291	0.340783	0.224383	0.179414	0.123897	0.096467	0.079398	0.055062	0.046594	0.030965	0.033007	0.017477	0.031648	0.010186		22	0.403542	0.371894	0.244431	0.195314	0.148778	0.107281	0.090885	0.060928	0.059739	0.035226	0.052096	0.0202	0.037759	0.011291		22	0.294793	0.259425	0.151498	0.135873	0.10223	0.073203	0.055804	0.040749	0.039627	0.02397	0.031565	0.013953	0.020603	0.008122		22	0.296128
22.2	0.371661	0.343398	0.226275	0.180912	0.124624	0.097306	0.080119	0.055552	0.0471	0.031243	0.033952	0.017634	0.032067	0.010278		22.2	0.406217	0.374793	0.246253	0.196958	0.150005	0.108218	0.091228	0.06147	0.060206	0.035542	0.052229	0.020382	0.037788	0.011393		22.2	0.296862	0.261533	0.152731	0.137039	0.103031	0.073849	0.056798	0.041113	0.040027	0.024186	0.032342	0.014079	0.020823	0.008196		22.2	0.299426
22.4	0.373572	0.346005	0.227537	0.182408	0.124967	0.098145	0.080415	0.05604	0.047261	0.031521	0.033784	0.017792	0.032265	0.01037		22.4	0.408778	0.377684	0.248741	0.198599	0.151492	0.109155	0.092396	0.062012	0.061446	0.035858	0.052517	0.020564	0.038063	0.011495		22.4	0.298785	0.263636	0.153478	0.138204	0.102994	0.074494	0.057136	0.041477	0.039972	0.024401	0.032269	0.014205	0.020762	0.008269		22.4	0.301935
22.6	0.375513	0.348604	0.228735	0.183901	0.125393	0.098983	0.080693	0.056529	0.047354	0.031799	0.033772	0.017949	0.032299	0.010462		22.6	0.410601	0.380567	0.250021	0.200238	0.151652	0.110091	0.09247	0.062554	0.061251	0.036175	0.05187	0.020746	0.037393	0.011598		22.6	0.300601	0.265736	0.155475	0.139367	0.103657	0.075138	0.057954	0.04184	0.04049	0.024617	0.032855	0.014331	0.021037	0.008342		22.6	0.304358
22.8	0.378575	0.351195	0.230943	0.185392	0.126837	0.09982	0.081497	0.057018	0.047969	0.032076	0.034616	0.018107	0.032681	0.010554		22.8	0.413573	0.383442	0.251743	0.201874	0.152102	0.111026	0.093433	0.063096	0.061807	0.036491	0.051956	0.020929	0.037764	0.0117		22.8	0.301419	0.267831	0.155755	0.140529	0.10313	0.075782	0.057164	0.042204	0.0404	0.024832	0.032339	0.014457	0.019107	0.008416		22.8	0.306528
23	0.380862	0.353779	0.232763	0.186881	0.128332	0.100657	0.082786	0.057506	0.047977	0.032354	0.034584	0.018265	0.03302	0.010646		23	0.416304	0.386309	0.253621	0.203508	0.153265	0.11196	0.094698	0.063637	0.062294	0.036807	0.052387	0.021111	0.037939	0.011802		23	0.303379	0.269921	0.157016	0.14169	0.103857	0.076426	0.05738	0.042568	0.040674	0.025048	0.032142	0.014583	0.019173	0.008489		23	0.30867
23.2	0.383317	0.356355	0.23418	0.188368	0.129856	0.101493	0.083281	0.057994	0.048229	0.032632	0.034631	0.018422	0.032959	0.010738		23.2	0.419213	0.389169	0.255175	0.20514	0.154419	0.112894	0.095599	0.064178	0.062915	0.037123	0.052719	0.021293	0.03787	0.011904		23.2	0.306501	0.272008	0.158609	0.14285	0.104626	0.07707	0.058212	0.042931	0.041157	0.025263	0.032274	0.014709	0.019787	0.008563		23.2	0.31167
23.4	0.385568	0.358923	0.235694	0.189852	0.130953	0.102329	0.083886	0.058482	0.048705	0.032909	0.034779	0.01858	0.032854	0.01083		23.4	0.422228	0.392021	0.257373	0.20677	0.155966	0.113828	0.097004	0.064719	0.063642	0.037439	0.053086	0.021475	0.037889	0.012006		23.4	0.308184	0.274091	0.159703	0.144009	0.105159	0.077713	0.058134	0.043295	0.041199	0.025478	0.032144	0.014834	0.019191	0.008636		23.4	0.315041
23.6	0.388021	0.361484	0.237137	0.191334	0.131634	0.103164	0.084801	0.058969	0.049061	0.033186	0.034783	0.018737	0.032659	0.010922		23.6	0.424539	0.394866	0.258991	0.208398	0.156755	0.11476	0.09778	0.06526	0.06383	0.037755	0.052824	0.021657	0.038248	0.012108		23.6	0.310055	0.276169	0.160183	0.145166	0.105524	0.078356	0.058461	0.043658	0.04097	0.025694	0.032033	0.01496	0.018426	0.008709		23.6	0.317713
23.8	0.389863	0.364037	0.238005	0.192814	0.132435	0.103998	0.085332	0.059457	0.048865	0.033464	0.034696	0.018895	0.032951	0.011014		23.8	0.427173	0.397702	0.261021	0.210023	0.157342	0.115692	0.098032	0.065801	0.064496	0.038071	0.052782	0.021839	0.038545	0.01221		23.8	0.312416	0.278243	0.161799	0.146323	0.106297	0.078998	0.059118	0.044021	0.040478	0.025909	0.032789	0.015086	0.019725	0.008783		23.8	0.318646
24	0.392267	0.366582	0.240031	0.194292	0.133522	0.104832	0.086204	0.059944	0.048759	0.033741	0.034937	0.019052	0.033349	0.011106		24	0.429976	0.400531	0.26258	0.211646	0.157799	0.116623	0.098627	0.066341	0.064504	0.038387	0.052973	0.022021	0.038683	0.012312		24	0.31528	0.280314	0.164056	0.147478	0.107284	0.07964	0.060042	0.044384	0.04104	0.026124	0.033568	0.015212	0.020559	0.008856		24	0.320799
24.2	0.39417	0.36912	0.241492	0.195767	0.134011	0.105665	0.086568	0.060431	0.048867	0.034018	0.034242	0.019209	0.033028	0.011198		24.2	0.432621	0.403353	0.264168	0.213267	0.158456	0.117554	0.099524	0.066881	0.064531	0.038702	0.05353	0.022203	0.03895	0.012414		24.2	0.317674	0.28238	0.165724	0.148632	0.108196	0.080282	0.06058	0.044747	0.040866	0.026339	0.033587	0.015337	0.020753	0.008929		24.2	0.323123
24.4	0.396778	0.371651	0.242926	0.19724	0.134628	0.106497	0.086764	0.060918	0.049033	0.034295	0.03411	0.019367	0.033162	0.01129		24.4	0.435201	0.406166	0.266199	0.214886	0.159162	0.118483	0.099729	0.067421	0.064735	0.039018	0.054239	0.022385	0.039144	0.012516		24.4	0.320738	0.284442	0.16788	0.149784	0.109091	0.080923	0.061625	0.04511	0.041439	0.026554	0.034377	0.015463	0.022436	0.009003		24.4	0.324801
24.6	0.398882	0.374174	0.244257	0.198711	0.135201	0.107328	0.087098	0.061405	0.049225	0.034573	0.034027	0.019524	0.032734	0.011382		24.6	0.437404	0.408972	0.267226	0.216502	0.159806	0.119413	0.099641	0.067961	0.064473	0.039334	0.05429	0.022567	0.038752	0.012618		24.6	0.323049	0.286499	0.169484	0.150936	0.110032	0.081564	0.062279	0.045472	0.041573	0.026769	0.034133	0.015589	0.022679	0.009076		24.6	0.326671
24.8	0.400774	0.376689	0.246302	0.20018	0.136044	0.108159	0.087278	0.061891	0.049955	0.03485	0.034445	0.019681	0.033071	0.011474		24.8	0.440583	0.411771	0.26896	0.218116	0.160709	0.120341	0.099699	0.0685	0.065072	0.039649	0.054735	0.022749	0.038769	0.01272		24.8	0.324976	0.288553	0.170469	0.152086	0.111545	0.082205	0.063112	0.045835	0.042184	0.026985	0.034232	0.015715	0.022798	0.009149		24.8	0.328598
25	0.402906	0.379197	0.247775	0.201646	0.136334	0.10899	0.08701	0.062377	0.049979	0.035127	0.034028	0.019839	0.033406	0.011566		25	0.443402	0.414562	0.270987	0.219728	0.162261	0.121269	0.100655	0.06904	0.066109	0.039965	0.055259	0.022931	0.039648	0.012822		25	0.32706	0.290603	0.171371	0.153235	0.112633	0.082845	0.063978	0.046197	0.042481	0.0272	0.034503	0.01584	0.024065	0.009223		25	0.330228
25.2	0.405925	0.381697	0.249582	0.203111	0.137137	0.109819	0.086987	0.062864	0.050795	0.035403	0.034629	0.019996	0.033907	0.011658		25.2	0.44575	0.417345	0.272781	0.221338	0.163695	0.122196	0.101023	0.069579	0.066523	0.04028	0.055937	0.023113	0.040241	0.012924		25.2	0.329472	0.292648	0.173275	0.154383	0.113615	0.083485	0.064757	0.04656	0.043644	0.027414	0.035182	0.015966	0.025682	0.009296		25.2	0.332164
25.4	0.408822	0.38419	0.251314	0.204573	0.138405	0.110648	0.087266	0.063349	0.05113	0.03568	0.034726	0.020153	0.034107	0.01175		25.4	0.448764	0.420121	0.274248	0.222945	0.165033	0.123123	0.101373	0.070118	0.066567	0.040595	0.055852	0.023295	0.040843	0.013026		25.4	0.331399	0.29469	0.174256	0.15553	0.114908	0.084125	0.065159	0.046922	0.044186	0.027629	0.035495	0.016092	0.025991	0.009369		25.4	0.334834
25.6	0.411686	0.386676	0.253647	0.206033	0.139924	0.111477	0.088618	0.063835	0.052101	0.035957	0.034968	0.020311	0.034854	0.011842		25.6	0.451953	0.42289	0.276053	0.224551	0.166772	0.124049	0.101861	0.070657	0.066858	0.040911	0.056422	0.023477	0.041099	0.013128		25.6	0.334195	0.296727	0.175902	0.156675	0.116465	0.084764	0.066025	0.047284	0.044818	0.027844	0.036247	0.016217	0.026978	0.009443		25.6	0.337265
25.8	0.413765	0.389154	0.255476	0.20749	0.141036	0.112305	0.08933	0.06432	0.052677	0.036234	0.034896	0.020468	0.03515	0.011934		25.8	0.454719	0.425651	0.278233	0.226154	0.168312	0.124974	0.102662	0.071195	0.067253	0.041226	0.056445	0.023659	0.040911	0.01323		25.8	0.336545	0.298761	0.177793	0.15782	0.117764	0.085403	0.066879	0.047646	0.045662	0.028059	0.036844	0.016343	0.027925	0.009516		25.8	0.339453
26	0.416127	0.391625	0.25742	0.208946	0.142493	0.113132	0.090195	0.064806	0.053929	0.03651	0.035599	0.020625	0.036024	0.012026		26	0.457577	0.428404	0.280254	0.227754	0.169714	0.125898	0.103008	0.071733	0.067644	0.041541	0.057297	0.023841	0.041387	0.013332		26	0.338642	0.30079	0.179359	0.158963	0.1194	0.086042	0.067988	0.048008	0.046473	0.028274	0.037772	0.016468	0.027817	0.009589		26	0.341874
26.2	0.417731	0.394088	0.258773	0.210399	0.142421	0.113958	0.090136	0.065291	0.054565	0.036787	0.035885	0.020782	0.03576	0.012118		26.2	0.459751	0.43115	0.281827	0.229353	0.170796	0.126822	0.103817	0.072272	0.068766	0.041856	0.057323	0.024023	0.041742	0.013434		26.2	0.340877	0.302815	0.180392	0.160105	0.120493	0.08668	0.068483	0.04837	0.047042	0.028489	0.037867	0.016594	0.028125	0.009662		26.2	0.344547
26.4	0.420264	0.396545	0.260472	0.21185	0.143577	0.114784	0.090899	0.065776	0.055663	0.037063	0.036736	0.020939	0.03642	0.01221		26.4	0.462118	0.433889	0.283827	0.23095	0.172207	0.127745	0.105178	0.072809	0.069822	0.042171	0.057754	0.024204	0.042299	0.013536		26.4	0.342976	0.304837	0.181967	0.161246	0.12145	0.087318	0.068605	0.048731	0.047944	0.028703	0.038276	0.01672	0.029437	0.009736		26.4	0.346656
26.6	0.422687	0.398993	0.262251	0.213299	0.145307	0.115609	0.092187	0.06626	0.056591	0.03734	0.03759	0.021096	0.036339	0.012302		26.6	0.465075	0.43662	0.285488	0.232544	0.173021	0.128668	0.105827	0.073347	0.07047	0.042486	0.057685	0.024386	0.042612	0.013638		26.6	0.345027	0.306854	0.18337	0.162386	0.122342	0.087955	0.069599	0.049093	0.048753	0.028918	0.039352	0.016845	0.029573	0.009809		26.6	0.349808
26.8	0.425167	0.401435	0.264182	0.214745	0.147223	0.116433	0.093209	0.066745	0.057106	0.037616	0.037698	0.021254	0.03671	0.012394		26.8	0.467761	0.439344	0.287281	0.234136	0.174538	0.12959	0.106985	0.073885	0.071368	0.042801	0.05829	0.024568	0.043469	0.01374		26.8	0.347116	0.308867	0.184216	0.163524	0.123041	0.088592	0.070114	0.049454	0.049374	0.029133	0.039469	0.016971	0.028638	0.009882		26.8	0.352685
27	0.427198	0.403869	0.265425	0.21619	0.148402	0.117257	0.094443	0.067229	0.057219	0.037893	0.037401	0.021411	0.036466	0.012486		27	0.470293	0.44206	0.289314	0.235726	0.176419	0.130511	0.107824	0.074422	0.071897	0.043116	0.058739	0.02475	0.043697	0.013842		27	0.34993	0.310877	0.186241	0.164661	0.124451	0.089229	0.071327	0.049816	0.050021	0.029347	0.039983	0.017096	0.02887	0.009955		27	0.355518
27.2	0.429582	0.406296	0.266739	0.217632	0.149388	0.11808	0.094942	0.067713	0.057439	0.038169	0.037649	0.021568	0.036035	0.012578		27.2	0.472719	0.444769	0.291114	0.237313	0.177859	0.131432	0.108845	0.074959	0.072149	0.04343	0.059041	0.024931	0.044045	0.013944		27.2	0.351917	0.312882	0.188052	0.165798	0.125068	0.089865	0.07171	0.050177	0.050447	0.029562	0.040156	0.017222	0.028465	0.010029		27.2	0.358359
27.4	0.432177	0.408716	0.268548	0.219072	0.150508	0.118903	0.096071	0.068197	0.057976	0.038445	0.038171	0.021725	0.03664	0.012669		27.4	0.475407	0.447471	0.292859	0.238899	0.179007	0.132352	0.109675	0.075496	0.072866	0.043745	0.059736	0.025113	0.044759	0.014045		27.4	0.353041	0.314883	0.188744	0.166933	0.125804	0.090501	0.071742	0.050538	0.050392	0.029776	0.04027	0.017347	0.02715	0.010102		27.4	0.360381
27.6	0.434678	0.411129	0.270085	0.22051	0.151204	0.119725	0.097488	0.06868	0.058279	0.038721	0.039102	0.021882	0.036974	0.012761		27.6	0.477191	0.450166	0.294282	0.240482	0.179102	0.133271	0.109529	0.076033	0.072538	0.04406	0.059698	0.025295	0.044655	0.014147		27.6	0.355414	0.31688	0.190139	0.168066	0.126828	0.091137	0.072786	0.050899	0.050742	0.029991	0.040618	0.017473	0.027931	0.010175		27.6	0.361801
27.8	0.437091	0.413535	0.271603	0.221946	0.152099	0.120546	0.098331	0.069164	0.057657	0.038997	0.039405	0.022039	0.037588	0.012853		27.8	0.47946	0.452853	0.295809	0.242063	0.179467	0.13419	0.10983	0.076569	0.072813	0.044374	0.060024	0.025476	0.04461	0.014249		27.8	0.356773	0.318874	0.191827	0.169199	0.127391	0.091773	0.073076	0.05126	0.050722	0.030205	0.041014	0.017598	0.028	0.010248		27.8	0.363483
28	0.439544	0.415933	0.273368	0.223379	0.153156	0.121367	0.098991	0.069647	0.057597	0.039273	0.039752	0.022196	0.037633	0.012945		28	0.481857	0.455533	0.297292	0.243642	0.179936	0.135108	0.110353	0.077105	0.072751	0.044688	0.060284	0.025658	0.044392	0.014351		28	0.358138	0.320863	0.193632	0.17033	0.128068	0.092408	0.073455	0.051621	0.051234	0.03042	0.041155	0.017723	0.027529	0.010321		28	0.365789
28.2	0.44167	0.418324	0.274771	0.224811	0.153894	0.122187	0.099454	0.07013	0.057543	0.039549	0.039622	0.022353	0.037456	0.013037		28.2	0.483467	0.458206	0.298277	0.245219	0.180219	0.136025	0.110421	0.077642	0.072594	0.045003	0.06017	0.025839	0.043899	0.014453		28.2	0.359722	0.322848	0.194861	0.171461	0.128354	0.093042	0.073586	0.051981	0.05147	0.030634	0.040673	0.017849	0.026888	0.010395		28.2	0.367183
28.4	0.443652	0.420708	0.276369	0.22624	0.155215	0.123006	0.099892	0.070613	0.057581	0.039825	0.040093	0.02251	0.037454	0.013129		28.4	0.48586	0.460871	0.300087	0.246794	0.181578	0.136942	0.110748	0.078177	0.073164	0.045317	0.06063	0.026021	0.043824	0.014555		28.4	0.361682	0.32483	0.196247	0.17259	0.128812	0.093677	0.07401	0.052342	0.052135	0.030848	0.04087	0.017974	0.027391	0.010468		28.4	0.368173
28.6	0.445243	0.423085	0.277838	0.227667	0.156035	0.123825	0.100173	0.071095	0.058072	0.040101	0.040725	0.022667	0.03767	0.01322		28.6	0.488169	0.463529	0.301679	0.248366	0.18279	0.137858	0.111484	0.078713	0.073761	0.045631	0.061126	0.026202	0.043741	0.014657		28.6	0.36241	0.326807	0.196606	0.173718	0.128952	0.094311	0.073842	0.052702	0.052022	0.031062	0.040301	0.0181	0.026356	0.010541		28.6	0.369669
28.8	0.447045	0.425455	0.279665	0.229092	0.157149	0.124643	0.100284	0.071578	0.058231	0.040377	0.041482	0.022824	0.038475	0.013312		28.8	0.490336	0.466181	0.303721	0.249936	0.183777	0.138773	0.112284	0.079249	0.074619	0.045946	0.061335	0.026384	0.044312	0.014758		28.8	0.364608	0.328781	0.19763	0.174845	0.129743	0.094944	0.074383	0.053062	0.05253	0.031277	0.040566	0.018225	0.027765	0.010614		28.8	0.371015
29	0.449471	0.427818	0.28121	0.230515	0.158147	0.12546	0.10091	0.07206	0.058575	0.040652	0.041881	0.02298	0.039076	0.013404		29	0.492637	0.468825	0.30574	0.251505	0.184938	0.139688	0.113038	0.079784	0.075153	0.04626	0.061443	0.026565	0.044746	0.01486		29	0.367009	0.330751	0.199237	0.17597	0.130342	0.095577	0.074466	0.053423	0.052846	0.031491	0.040727	0.01835	0.02877	0.010687		29	0.373047
29.2	0.451795	0.430174	0.283326	0.231935	0.159225	0.126277	0.101915	0.072542	0.059059	0.040928	0.042465	0.023137	0.039378	0.013496		29.2	0.495523	0.471461	0.307478	0.253071	0.186146	0.140602	0.113596	0.080319	0.075592	0.046574	0.061585	0.026747	0.045006	0.014962		29.2	0.36872	0.332716	0.200239	0.177095	0.131006	0.09621	0.074654	0.053783	0.053244	0.031705	0.040625	0.018476	0.028871	0.01076		29.2	0.374553
29.4	0.453887	0.432523	0.285097	0.233354	0.160553	0.127093	0.102815	0.073024	0.059143	0.041203	0.042568	0.023294	0.03961	0.013588		29.4	0.49849	0.474091	0.309719	0.254634	0.188206	0.141515	0.114629	0.080854	0.076567	0.046888	0.061868	0.026928	0.045713	0.015064		29.4	0.370524	0.334678	0.20063	0.178218	0.131799	0.096843	0.075109	0.054143	0.053377	0.031919	0.040596	0.018601	0.028392	0.010834		29.4	0.376192
29.6	0.455549	0.434865	0.286507	0.23477	0.161188	0.127909	0.103478	0.073505	0.059512	0.041479	0.042503	0.023451	0.040048	0.013679		29.6	0.500816	0.476714	0.31144	0.256196	0.189805	0.142428	0.115341	0.081388	0.07708	0.047202	0.062222	0.02711	0.045677	0.015166		29.6	0.373456	0.336636	0.202268	0.17934	0.132708	0.097475	0.075913	0.054503	0.05417	0.032133	0.040905	0.018726	0.029825	0.010907		29.6	0.377547
29.8	0.457175	0.4372	0.287868	0.236184	0.161931	0.128724	0.103612	0.073987	0.059966	0.041754	0.042433	0.023608	0.03946	0.013771		29.8	0.503597	0.479329	0.313629	0.257756	0.191452	0.14334	0.116404	0.081923	0.077954	0.047515	0.062879	0.027291	0.046182	0.015267		29.8	0.375375	0.33859	0.203466	0.180461	0.133617	0.098107	0.076179	0.054862	0.054879	0.032347	0.041273	0.018851	0.030386	0.01098		29.8	0.379843
30	0.458848	0.439528	0.289076	0.237596	0.162682	0.129538	0.103489	0.074468	0.0605	0.04203	0.042321	0.023764	0.039833	0.013863		30	0.506083	0.481938	0.315344	0.259313	0.192718	0.144252	0.117471	0.082457	0.079264	0.047829	0.063513	0.027472	0.047064	0.015369		30	0.3772	0.340541	0.203976	0.181581	0.134155	0.098739	0.076194	0.055222	0.054607	0.032561	0.041508	0.018977	0.029999	0.011053		30	0.382221
30.2	0.461126	0.441849	0.29045	0.239006	0.163779	0.130352	0.104109	0.074949	0.061021	0.042305	0.042464	0.023921	0.040144	0.013955		30.2	0.508278	0.484539	0.316584	0.260868	0.19362	0.145162	0.11804	0.082991	0.080157	0.048143	0.063301	0.027654	0.047059	0.015471		30.2	0.379176	0.342487	0.20455	0.1827	0.134857	0.09937	0.07635	0.055581	0.054592	0.032775	0.041668	0.019102	0.03091	0.011126		30.2	0.384379
30.4	0.463771	0.444163	0.292257	0.240414	0.165098	0.131165	0.105141	0.07543	0.061732	0.04258	0.04271	0.024078	0.040682	0.014046		30.4	0.511516	0.487133	0.318596	0.262421	0.195421	0.146073	0.119261	0.083525	0.081084	0.048457	0.063842	0.027835	0.047742	0.015573		30.4	0.381616	0.344429	0.206228	0.183817	0.135187	0.100001	0.076793	0.055941	0.055123	0.032989	0.042237	0.019227	0.032039	0.011199		30.4	0.387386
30.6	0.466024	0.446471	0.293755	0.24182	0.166744	0.131977	0.106106	0.075911	0.06242	0.042855	0.042686	0.024235	0.040596	0.014138		30.6	0.51467	0.489721	0.320251	0.263972	0.196597	0.146982	0.120052	0.084058	0.081409	0.04877	0.064237	0.028016	0.048255	0.015674		30.6	0.383238	0.346368	0.206771	0.184934	0.135517	0.100631	0.077228	0.0563	0.05489	0.033203	0.042173	0.019352	0.030416	0.011272		30.6	0.390333
30.8	0.467869	0.448771	0.294974	0.243223	0.167172	0.132789	0.106398	0.076391	0.062356	0.04313	0.041585	0.024391	0.040354	0.01423		30.8	0.517332	0.492301	0.322029	0.265521	0.198387	0.147891	0.120803	0.084592	0.081773	0.049084	0.064952	0.028197	0.048502	0.015776		30.8	0.385253	0.348302	0.207647	0.186049	0.136188	0.101261	0.077443	0.056659	0.055034	0.033416	0.041657	0.019478	0.029765	0.011345		30.8	0.39276
31	0.470104	0.451065	0.296763	0.244625	0.16771	0.1336	0.10707	0.076871	0.062621	0.043405	0.041989	0.024548	0.040406	0.014322		31	0.520002	0.494874	0.32321	0.267068	0.199502	0.148799	0.121484	0.085125	0.081526	0.049397	0.065245	0.028379	0.048879	0.015878		31	0.386807	0.350233	0.209064	0.187163	0.136618	0.101891	0.077869	0.057018	0.055398	0.03363	0.041826	0.019603	0.030066	0.011418		31	0.395053
31.2	0.472608	0.453352	0.298762	0.246024	0.168619	0.13441	0.107754	0.077351	0.062964	0.04368	0.042321	0.024704	0.040469	0.014413		31.2	0.52258	0.497441	0.324602	0.268612	0.200518	0.149707	0.122067	0.085658	0.08193	0.04971	0.065695	0.02856	0.049493	0.01598		31.2	0.387678	0.35216	0.209714	0.188276	0.137028	0.10252	0.077788	0.057377	0.055154	0.033844	0.04165	0.019728	0.029131	0.011491		31.2	0.39738
31.4	0.474696	0.455632	0.300525	0.247421	0.169216	0.13522	0.108647	0.077831	0.06318	0.043955	0.042445	0.024861	0.041096	0.014505		31.4	0.525526	0.5	0.326317	0.270154	0.201777	0.150614	0.122621	0.086191	0.082663	0.050024	0.066474	0.028741	0.049779	0.016081		31.4	0.389324	0.354084	0.210273	0.189388	0.137934	0.10315	0.078307	0.057736	0.054927	0.034058	0.04189	0.019853	0.028676	0.011565		31.4	0.399943
31.6	0.476981	0.457905	0.302473	0.248816	0.169839	0.136029	0.109281	0.078311	0.063628	0.04423	0.043283	0.025018	0.041237	0.014597		31.6	0.527344	0.502553	0.328034	0.271695	0.203096	0.15152	0.123117	0.086724	0.08258	0.050337	0.06688	0.028922	0.04983	0.016183		31.6	0.391174	0.356003	0.211675	0.190499	0.138488	0.103778	0.079078	0.058095	0.054958	0.034271	0.042119	0.019978	0.029204	0.011638		31.6	0.401978
31.8	0.479266	0.460172	0.30452	0.250209	0.171082	0.136838	0.110044	0.07879	0.063612	0.044505	0.043971	0.025174	0.041387	0.014688		31.8	0.530448	0.505098	0.329472	0.273233	0.204723	0.152425	0.124524	0.087256	0.083487	0.05065	0.067562	0.029103	0.050062	0.016285		31.8	0.392244	0.357918	0.213103	0.191608	0.138874	0.104407	0.079324	0.058454	0.054827	0.034485	0.042367	0.020103	0.02828	0.011711		31.8	0.404009
32	0.481057	0.462431	0.306339	0.2516	0.171768	0.137645	0.110658	0.079269	0.063722	0.04478	0.044172	0.025331	0.041178	0.01478		32	0.533246	0.507637	0.331179	0.274769	0.205852	0.15333	0.125368	0.087788	0.084006	0.050963	0.06825	0.029284	0.050236	0.016386		32	0.394088	0.35983	0.214206	0.192716	0.14002	0.105035	0.080177	0.058812	0.055257	0.034698	0.042568	0.020228	0.028041	0.011784		32	0.406097
32.2	0.483311	0.464684	0.308476	0.252989	0.173177	0.138453	0.11175	0.079748	0.064424	0.045054	0.045057	0.025487	0.041294	0.014872		32.2	0.535157	0.510169	0.332792	0.276303	0.206567	0.154235	0.125522	0.08832	0.084113	0.051276	0.068394	0.029465	0.049713	0.016488		32.2	0.396245	0.361738	0.215582	0.193824	0.140898	0.105662	0.080632	0.05917	0.055799	0.034912	0.042695	0.020354	0.028145	0.011857		32.2	0.408024
32.4	0.485086	0.466931	0.310513	0.254375	0.174462	0.139259	0.112506	0.080227	0.064723	0.045329	0.045871	0.025644	0.041008	0.014963		32.4	0.537831	0.512694	0.334519	0.277835	0.20799	0.155138	0.126384	0.088852	0.084544	0.051589	0.068582	0.029647	0.049969	0.01659		32.4	0.397803	0.363642	0.216746	0.19493	0.141476	0.10629	0.081213	0.059529	0.056454	0.035125	0.043405	0.020479	0.028621	0.01193		32.4	0.410301
32.6	0.487408	0.46917	0.311935	0.25576	0.175126	0.140065	0.112943	0.080706	0.065307	0.045603	0.046669	0.0258	0.041319	0.015055		32.6	0.540068	0.515213	0.336578	0.279364	0.209023	0.156042	0.127018	0.089384	0.084616	0.051902	0.069284	0.029828	0.050712	0.016691		32.6	0.398722	0.365543	0.217579	0.196035	0.142173	0.106917	0.081592	0.059887	0.05628	0.035339	0.043785	0.020604	0.028422	0.012003		32.6	0.41285
32.8	0.489325	0.471403	0.313807	0.257142	0.176258	0.140871	0.113408	0.081184	0.065667	0.045878	0.047497	0.025957	0.042103	0.015147		32.8	0.541368	0.517724	0.338322	0.280892	0.209735	0.156944	0.126898	0.089915	0.084819	0.052215	0.06881	0.030009	0.051119	0.016793		32.8	0.401196	0.367439	0.219403	0.197138	0.142913	0.107543	0.082431	0.060245	0.056876	0.035552	0.044198	0.020729	0.029416	0.012076		32.8	0.414925
33	0.491679	0.47363	0.316037	0.258522	0.177423	0.141675	0.114441	0.081662	0.06669	0.046152	0.04832	0.026113	0.042666	0.015238		33	0.544046	0.520229	0.340556	0.282418	0.210618	0.157846	0.127402	0.090446	0.084626	0.052528	0.068896	0.03019	0.05183	0.016895		33	0.403024	0.369332	0.220884	0.198241	0.143068	0.10817	0.082897	0.060603	0.057153	0.035766	0.044377	0.020854	0.029155	0.012149		33	0.416517
33.2	0.493215	0.47585	0.317429	0.259901	0.178305	0.14248	0.114942	0.08214	0.066955	0.046427	0.048469	0.026269	0.042986	0.01533		33.2	0.546192	0.522727	0.34235	0.283941	0.212191	0.158747	0.127729	0.090977	0.085113	0.05284	0.068672	0.030371	0.053059	0.016996		33.2	0.404501	0.371221	0.221422	0.199343	0.143574	0.108796	0.08381	0.060961	0.057738	0.035979	0.044698	0.020979	0.028684	0.012222		33.2	0.417638
33.4	0.495024	0.478063	0.318403	0.261277	0.179078	0.143283	0.115205	0.082618	0.067135	0.046701	0.048044	0.026426	0.043078	0.015421		33.4	0.548247	0.525218	0.343961	0.285462	0.213255	0.159647	0.128323	0.091508	0.085704	0.053153	0.068555	0.030551	0.053818	0.017098		33.4	0.406667	0.373106	0.222474	0.200443	0.144664	0.109421	0.084794	0.061318	0.058759	0.036192	0.045425	0.021104	0.029376	0.012295		33.4	0.419127
33.6	0.496609	0.480269	0.319194	0.262651	0.179949	0.144086	0.115335	0.083096	0.067526	0.046975	0.047419	0.026582	0.043009	0.015513		33.6	0.550042	0.527702	0.345068	0.286981	0.213614	0.160547	0.128461	0.092038	0.085204	0.053466	0.06814	0.030732	0.053686	0.017199		33.6	0.408656	0.374988	0.224074	0.201542	0.145534	0.110047	0.085331	0.061676	0.059309	0.036405	0.045855	0.021229	0.030448	0.012368		33.6	0.421376
33.8	0.498738	0.482469	0.320234	0.264023	0.181574	0.144888	0.115847	0.083573	0.068535	0.047249	0.047673	0.026739	0.043118	0.015605		33.8	0.552541	0.53018	0.346979	0.288499	0.214261	0.161446	0.128948	0.092569	0.086055	0.053778	0.06831	0.030913	0.053845	0.017301		33.8	0.40973	0.376866	0.224764	0.20264	0.146092	0.110672	0.085203	0.062034	0.059121	0.036619	0.04648	0.021354	0.030269	0.012441		33.8	0.423888
34	0.500019	0.484663	0.320609	0.265393	0.182356	0.14569	0.115811	0.08405	0.068223	0.047523	0.046986	0.026895	0.043491	0.015696		34	0.554429	0.532651	0.348712	0.290014	0.21493	0.162345	0.129613	0.093099	0.086831	0.05409	0.068153	0.031094	0.054111	0.017403		34	0.411419	0.37874	0.225504	0.203737	0.146462	0.111296	0.085321	0.062391	0.058608	0.036832	0.046554	0.021478	0.030724	0.012514		34	0.425837
34.2	0.502465	0.48685	0.321996	0.266761	0.183825	0.146491	0.116715	0.084527	0.068887	0.047797	0.047638	0.027051	0.044308	0.015788		34.2	0.556512	0.535115	0.350345	0.291527	0.215957	0.163243	0.129925	0.093629	0.086662	0.054403	0.067953	0.031275	0.054091	0.017504		34.2	0.413179	0.38061	0.226654	0.204833	0.146886	0.11192	0.085541	0.062748	0.059104	0.037045	0.046592	0.021603	0.031701	0.012587		34.2	0.427038
34.4	0.504149	0.48903	0.323156	0.268126	0.184551	0.147291	0.117333	0.085004	0.068895	0.048071	0.047459	0.027207	0.044237	0.015879		34.4	0.559296	0.537573	0.352462	0.293037	0.217259	0.16414	0.131327	0.094159	0.087331	0.054715	0.068149	0.031456	0.054747	0.017606		34.4	0.41528	0.382477	0.228124	0.205928	0.14806	0.112544	0.086188	0.063105	0.059853	0.037258	0.046895	0.021728	0.031026	0.01266		34.4	0.429488
34.6	0.50593	0.491204	0.323879	0.26949	0.185666	0.148091	0.1178	0.085481	0.069176	0.048345	0.04694	0.027364	0.04399	0.015971		34.6	0.56153	0.540024	0.35416	0.294546	0.217899	0.165037	0.131868	0.094688	0.087579	0.055027	0.068383	0.031637	0.054285	0.017707		34.6	0.416866	0.38434	0.228907	0.207022	0.148846	0.113168	0.086455	0.063462	0.060023	0.037471	0.046447	0.021853	0.030217	0.012733		34.6	0.430498
34.8	0.507306	0.493372	0.324727	0.270852	0.185689	0.14889	0.11796	0.085957	0.069377	0.048619	0.046446	0.02752	0.043582	0.016062		34.8	0.563871	0.542468	0.356121	0.296053	0.218874	0.165933	0.132621	0.095218	0.088225	0.055339	0.068769	0.031817	0.053987	0.017809		34.8	0.41968	0.386199	0.231326	0.208114	0.150238	0.113791	0.087238	0.063819	0.060914	0.037684	0.047148	0.021978	0.032553	0.012806		34.8	0.431507
35	0.509615	0.495533	0.326654	0.272211	0.186677	0.149688	0.118569	0.086434	0.070189	0.048893	0.04709	0.027676	0.04385	0.016154		35	0.566686	0.544906	0.357678	0.297558	0.219995	0.166828	0.133482	0.095747	0.088496	0.055652	0.069571	0.031998	0.054001	0.01791		35	0.421453	0.388054	0.233109	0.209205	0.15127	0.114414	0.088204	0.064176	0.061835	0.037897	0.04767	0.022103	0.033322	0.012878		35	0.433431
35.2	0.511497	0.497688	0.327822	0.273569	0.187391	0.150486	0.119024	0.08691	0.07069	0.049166	0.047216	0.027832	0.044232	0.016246		35.2	0.569573	0.547338	0.359531	0.29906	0.221257	0.167723	0.133947	0.096276	0.089277	0.055964	0.069851	0.032179	0.053807	0.018012		35.2	0.42241	0.389906	0.233662	0.210296	0.15155	0.115036	0.087937	0.064533	0.061205	0.03811	0.047173	0.022228	0.032703	0.012951		35.2	0.435374
35.4	0.512657	0.499836	0.328746	0.274925	0.187763	0.151283	0.119109	0.087385	0.07043	0.04944	0.046986	0.027988	0.044111	0.016337		35.4	0.571827	0.549762	0.361184	0.300561	0.222624	0.168617	0.134854	0.096805	0.089986	0.056275	0.070434	0.03236	0.053287	0.018113		35.4	0.424897	0.391754	0.235056	0.211385	0.152539	0.115659	0.088749	0.064889	0.061292	0.038323	0.047517	0.022352	0.033773	0.013024		35.4	0.437067
35.6	0.514756	0.501978	0.33038	0.276278	0.188796	0.15208	0.119617	0.087861	0.070881	0.049713	0.047314	0.028145	0.044057	0.016429		35.6	0.574392	0.55218	0.362736	0.302059	0.22403	0.16951	0.136246	0.097333	0.090526	0.056587	0.071106	0.03254	0.053276	0.018215		35.6	0.427063	0.393599	0.236414	0.212473	0.152995	0.116281	0.089265	0.065246	0.061736	0.038535	0.047905	0.022477	0.034258	0.013097		35.6	0.438243
35.8	0.516846	0.504113	0.331928	0.277629	0.1896	0.152876	0.120601	0.088336	0.070871	0.049987	0.047516	0.028301	0.043783	0.01652		35.8	0.576994	0.554592	0.364282	0.303555	0.224813	0.170403	0.137674	0.097862	0.091194	0.056899	0.071818	0.032721	0.05291	0.018316		35.8	0.429375	0.39544	0.237592	0.21356	0.153969	0.116902	0.08997	0.065602	0.062072	0.038748	0.047982	0.022602	0.034286	0.01317		35.8	0.44001
36	0.518652	0.506242	0.33337	0.278979	0.189967	0.153671	0.121071	0.088812	0.07109	0.05026	0.046954	0.028457	0.043537	0.016612		36	0.578988	0.556997	0.365702	0.30505	0.225336	0.171295	0.138063	0.09839	0.091153	0.057211	0.072152	0.032901	0.05229	0.018418		36	0.431686	0.397277	0.2385	0.214645	0.155013	0.117523	0.090412	0.065959	0.062644	0.038961	0.047742	0.022727	0.034127	0.013243		36	0.441543
36.2	0.52095	0.508365	0.335553	0.280326	0.191241	0.154466	0.121921	0.089287	0.07255	0.050534	0.048133	0.028613	0.043291	0.016703		36.2	0.580775	0.559396	0.367333	0.306542	0.226023	0.172187	0.138286	0.098918	0.090654	0.057523	0.071926	0.033082	0.051421	0.018519		36.2	0.43345	0.39911	0.239856	0.21573	0.155219	0.118144	0.090597	0.066315	0.063155	0.039174	0.047853	0.022852	0.035246	0.013316		36.2	0.442842
36.4	0.5228	0.510482	0.337632	0.281671	0.191794	0.15526	0.122228	0.089762	0.07278	0.050807	0.048645	0.028769	0.043502	0.016795		36.4	0.583236	0.561788	0.368898	0.308032	0.227529	0.173077	0.139518	0.099445	0.090959	0.057834	0.072265	0.033263	0.051964	0.018621		36.4	0.434638	0.40094	0.240606	0.216813	0.155756	0.118764	0.090971	0.066671	0.063345	0.039386	0.047885	0.022976	0.034845	0.013389		36.4	0.444945
36.6	0.524862	0.512592	0.339324	0.283015	0.192239	0.156054	0.122394	0.090236	0.073362	0.05108	0.049258	0.028925	0.044255	0.016886		36.6	0.584823	0.564173	0.370773	0.30952	0.228507	0.173968	0.139853	0.099973	0.090692	0.058146	0.072439	0.033443	0.052214	0.018722		36.6	0.436418	0.402766	0.241899	0.217896	0.156582	0.119385	0.091206	0.067027	0.063388	0.039599	0.047839	0.023101	0.035794	0.013462		36.6	0.446621
36.8	0.52684	0.514696	0.342117	0.284356	0.19391	0.156847	0.123438	0.090711	0.074486	0.051353	0.050361	0.029081	0.045277	0.016977		36.8	0.585974	0.566552	0.372658	0.311006	0.229219	0.174857	0.139828	0.1005	0.090858	0.058457	0.072321	0.033624	0.052148	0.018824		36.8	0.438906	0.404589	0.243807	0.218977	0.157012	0.120004	0.092087	0.067383	0.064056	0.039811	0.048385	0.023226	0.036539	0.013535		36.8	0.448465
37	0.529443	0.516794	0.344492	0.285695	0.19539	0.157639	0.12505	0.091185	0.075635	0.051627	0.050959	0.029237	0.046487	0.017069		37	0.588295	0.568925	0.374818	0.31249	0.230201	0.175746	0.140781	0.101027	0.091169	0.058769	0.073079	0.033804	0.052904	0.018925		37	0.440598	0.406408	0.245209	0.220057	0.15783	0.120624	0.092858	0.067738	0.064501	0.040024	0.048946	0.02335	0.036336	0.013607		37	0.450027
37.2	0.531375	0.518885	0.345919	0.287032	0.196369	0.15843	0.125914	0.091659	0.07589	0.0519	0.051005	0.029393	0.047048	0.01716		37.2	0.590179	0.571291	0.376007	0.313972	0.230976	0.176635	0.140913	0.101554	0.091519	0.05908	0.073408	0.033985	0.053342	0.019027		37.2	0.442824	0.408223	0.246071	0.221136	0.159088	0.121243	0.09382	0.068094	0.065296	0.040236	0.049195	0.023475	0.03634	0.01368		37.2	0.45219
37.4	0.53307	0.52097	0.347643	0.288367	0.196967	0.159222	0.126659	0.092133	0.076402	0.052173	0.050884	0.029549	0.047575	0.017252		37.4	0.592373	0.573651	0.377405	0.315452	0.231395	0.177522	0.141712	0.102081	0.091971	0.059391	0.073968	0.034165	0.053506	0.019128		37.4	0.444378	0.410035	0.247141	0.222214	0.159711	0.121862	0.094668	0.068449	0.065277	0.040449	0.0491	0.0236	0.037168	0.013753		37.4	0.453549
37.6	0.535129	0.523049	0.349081	0.2897	0.198176	0.160012	0.127455	0.092606	0.076875	0.052445	0.051578	0.029705	0.048145	0.017343		37.6	0.594004	0.576005	0.378963	0.31693	0.232355	0.178409	0.141896	0.102608	0.092162	0.059702	0.074218	0.034346	0.053577	0.019229		37.6	0.445846	0.411843	0.248203	0.223291	0.160596	0.12248	0.094973	0.068805	0.065122	0.040661	0.049343	0.023724	0.036963	0.013826		37.6	0.455464
37.8	0.536822	0.525122	0.350613	0.291031	0.199591	0.160802	0.128279	0.09308	0.07742	0.052718	0.052307	0.029861	0.048856	0.017435		37.8	0.595996	0.578352	0.38072	0.318406	0.233313	0.179296	0.142419	0.103134	0.092802	0.060014	0.074705	0.034526	0.053735	0.019331		37.8	0.447364	0.413647	0.249045	0.224367	0.161615	0.123098	0.095423	0.06916	0.065376	0.040874	0.050095	0.023849	0.037616	0.013899		37.8	0.457324
38	0.539056	0.527189	0.352113	0.29236	0.200436	0.161591	0.129086	0.093553	0.077595	0.052991	0.052757	0.030016	0.049576	0.017526		38	0.59699	0.580693	0.382629	0.31988	0.234727	0.180182	0.143094	0.10366	0.093493	0.060325	0.074945	0.034706	0.053965	0.019432		38	0.449519	0.415448	0.250415	0.225441	0.162528	0.123716	0.095945	0.069515	0.0656	0.041086	0.050388	0.023973	0.038659	0.013972		38	0.459171
38.2	0.541302	0.52925	0.354156	0.293688	0.201833	0.162379	0.130314	0.094026	0.078278	0.053264	0.053701	0.030172	0.049699	0.017617		38.2	0.598175	0.583028	0.384217	0.321352	0.235742	0.181067	0.143663	0.104186	0.093963	0.060636	0.075226	0.034887	0.054235	0.019534		38.2	0.451342	0.417246	0.252002	0.226515	0.164045	0.124333	0.096789	0.06987	0.066353	0.041298	0.050922	0.024098	0.038362	0.014044		38.2	0.460645
38.4	0.543176	0.531304	0.355087	0.295013	0.202721	0.163167	0.130931	0.094499	0.078351	0.053537	0.053318	0.030328	0.04952	0.017709		38.4	0.600026	0.585356	0.3854	0.322822	0.236461	0.181951	0.144476	0.104712	0.095403	0.060947	0.075555	0.035067	0.054741	0.019635		38.4	0.453113	0.419039	0.253288	0.227587	0.166112	0.12495	0.097613	0.070225	0.067076	0.04151	0.051343	0.024223	0.037579	0.014117		38.4	0.463229
38.6	0.545103	0.533352	0.356183	0.296336	0.203528	0.163955	0.131216	0.094972	0.078769	0.053809	0.052958	0.030484	0.049362	0.0178		38.6	0.601498	0.587678	0.38631	0.32429	0.237299	0.182835	0.144615	0.105237	0.09612	0.061258	0.076275	0.035247	0.054639	0.019736		38.6	0.455321	0.42083	0.254776	0.228658	0.167274	0.125567	0.098074	0.07058	0.067906	0.041723	0.051524	0.024347	0.038497	0.01419		38.6	0.464543
38.8	0.546933	0.535395	0.357351	0.297657	0.204532	0.164741	0.13194	0.095444	0.07959	0.054082	0.053351	0.03064	0.049491	0.017892		38.8	0.603727	0.589993	0.387406	0.325755	0.238743	0.183719	0.145365	0.105763	0.096694	0.061568	0.076911	0.035428	0.055039	0.019838		38.8	0.456948	0.422616	0.256461	0.229728	0.16817	0.126183	0.098453	0.070935	0.068429	0.041935	0.051877	0.024472	0.039093	0.014263		38.8	0.466593
39	0.548146	0.537431	0.35842	0.298976	0.205923	0.165527	0.132414	0.095917	0.079632	0.054354	0.053457	0.030795	0.049321	0.017983		39	0.606472	0.592303	0.388302	0.327219	0.240107	0.184601	0.145869	0.106288	0.097163	0.061879	0.07719	0.035608	0.055438	0.019939		39	0.458041	0.424399	0.25691	0.230797	0.168904	0.126799	0.098724	0.071289	0.068829	0.042147	0.051746	0.024596	0.038498	0.014336		39	0.469596
39.2	0.549315	0.539461	0.358695	0.300293	0.206855	0.166313	0.132258	0.096389	0.079305	0.054627	0.053342	0.030951	0.049688	0.018074		39.2	0.607995	0.594606	0.389072	0.328681	0.240793	0.185483	0.145867	0.106813	0.097535	0.06219	0.076654	0.035788	0.054969	0.02004		39.2	0.459216	0.426179	0.257637	0.231865	0.169248	0.127415	0.098421	0.071644	0.068575	0.042359	0.051595	0.024721	0.037823	0.014408		39.2	0.471637
39.4	0.550579	0.541485	0.359517	0.301608	0.207941	0.167098	0.132275	0.096861	0.079135	0.054899	0.052897	0.031107	0.049817	0.018166		39.4	0.60991	0.596903	0.39032	0.33014	0.242023	0.186365	0.146486	0.107338	0.098052	0.0625	0.07694	0.035968	0.054994	0.020142		39.4	0.461853	0.427955	0.259275	0.232932	0.170112	0.12803	0.099676	0.071998	0.069114	0.042571	0.052378	0.024845	0.038398	0.014481		39.4	0.473785
39.6	0.552847	0.543503	0.361633	0.302921	0.209711	0.167882	0.133371	0.097332	0.079882	0.055171	0.053716	0.031263	0.05013	0.018257		39.6	0.61266	0.599194	0.391684	0.331598	0.243039	0.187245	0.147233	0.107862	0.098337	0.062811	0.077469	0.036149	0.054953	0.020243		39.6	0.463506	0.429728	0.259899	0.233998	0.170525	0.128645	0.099481	0.072352	0.069639	0.042783	0.052558	0.02497	0.037144	0.014554		39.6	0.475746
39.8	0.554624	0.545515	0.362804	0.304232	0.210611	0.168666	0.134071	0.097804	0.080124	0.055443	0.05374	0.031418	0.049994	0.018348		39.8	0.614417	0.601478	0.39346	0.333054	0.243944	0.188125	0.148139	0.108386	0.098627	0.063121	0.077859	0.036329	0.05467	0.020344		39.8	0.465418	0.431496	0.260755	0.235063	0.171548	0.12926	0.100009	0.072707	0.070291	0.042995	0.052499	0.025094	0.037233	0.014627		39.8	0.477262
40	0.556895	0.547521	0.364612	0.305541	0.211986	0.169449	0.135196	0.098275	0.080934	0.055716	0.054171	0.031574	0.050299	0.01844		40	0.616155	0.603757	0.394569	0.334508	0.244644	0.189005	0.148303	0.108911	0.098253	0.063432	0.077858	0.036509	0.053729	0.020446		40	0.466975	0.433262	0.262436	0.236126	0.171717	0.129874	0.099936	0.073061	0.070628	0.043207	0.052511	0.025218	0.037293	0.014699		40	0.47836
40.2	0.558409	0.549522	0.366372	0.306848	0.213138	0.170231	0.135535	0.098746	0.081594	0.055988	0.05487	0.03173	0.050049	0.018531		40.2	0.618567	0.606029	0.395709	0.335959	0.245934	0.189884	0.148893	0.109435	0.098167	0.063742	0.078036	0.036689	0.053033	0.020547		40.2	0.468055	0.435024	0.263318	0.237189	0.172298	0.130488	0.100164	0.073415	0.070556	0.043419	0.052622	0.025343	0.03724	0.014772		40.2	0.480304
40.4	0.559837	0.551516	0.368393	0.308154	0.214425	0.171013	0.136435	0.099217	0.081561	0.05626	0.055329	0.031885	0.050887	0.018622		40.4	0.621206	0.608295	0.397288	0.337409	0.24714	0.190762	0.149549	0.109958	0.098966	0.064052	0.078618	0.036869	0.052856	0.020648		40.4	0.469421	0.436782	0.264018	0.23825	0.172691	0.131102	0.100126	0.073768	0.070405	0.04363	0.05279	0.025467	0.036297	0.014845		40.4	0.482775
40.6	0.561606	0.553504	0.370253	0.309457	0.215831	0.171794	0.137353	0.099688	0.081831	0.056532	0.056214	0.032041	0.051503	0.018713		40.6	0.623484	0.610555	0.39898	0.338857	0.248363	0.19164	0.149989	0.110482	0.099187	0.064363	0.078741	0.037049	0.051723	0.02075		40.6	0.47191	0.438537	0.265636	0.23931	0.173011	0.131715	0.100507	0.074122	0.071056	0.043842	0.053261	0.025592	0.037223	0.014918		40.6	0.484641
40.8	0.56358	0.555486	0.372622	0.310758	0.217559	0.172575	0.138594	0.100158	0.082807	0.056804	0.057289	0.032196	0.052117	0.018805		40.8	0.625518	0.612809	0.400643	0.340302	0.249207	0.192517	0.150789	0.111005	0.099731	0.064673	0.079288	0.037229	0.050572	0.020851		40.8	0.473389	0.440289	0.266831	0.240369	0.173393	0.132328	0.101055	0.074476	0.071092	0.044054	0.053479	0.025716	0.036238	0.01499		40.8	0.486769
41	0.565424	0.557463	0.374534	0.312057	0.218903	0.173354	0.1396	0.100629	0.083183	0.057075	0.057653	0.032352	0.053116	0.018896		41	0.627622	0.615056	0.402399	0.341746	0.249791	0.193393	0.151599	0.111528	0.100285	0.064983	0.079299	0.037409	0.050128	0.020952		41	0.475151	0.442037	0.267764	0.241427	0.174006	0.132941	0.1013	0.074829	0.071138	0.044266	0.053064	0.02584	0.035885	0.015063		41	0.488319
41.2	0.567147	0.559434	0.376049	0.313354	0.219652	0.174134	0.139765	0.101099	0.083161	0.057347	0.058305	0.032507	0.05319	0.018987		41.2	0.629471	0.617298	0.4039	0.343188	0.250235	0.194269	0.152158	0.112051	0.099993	0.065293	0.079245	0.037589	0.049615	0.021053		41.2	0.477238	0.443781	0.268454	0.242484	0.173851	0.133553	0.101501	0.075183	0.071274	0.044477	0.052636	0.025965	0.036936	0.015136		41.2	0.48911
41.4	0.568973	0.561398	0.377781	0.31465	0.220628	0.174913	0.140134	0.101569	0.083723	0.057619	0.059329	0.032663	0.053838	0.019079		41.4	0.631196	0.619534	0.405479	0.344628	0.2507	0.195144	0.15318	0.112574	0.100071	0.065603	0.079052	0.037769	0.049726	0.021155		41.4	0.478358	0.445522	0.269673	0.24354	0.173837	0.134165	0.101763	0.075536	0.071228	0.044689	0.05271	0.026089	0.03735	0.015208		41.4	0.489999
41.6	0.570634	0.563357	0.379104	0.315943	0.221649	0.175691	0.140544	0.102038	0.084028	0.05789	0.060239	0.032818	0.054511	0.01917		41.6	0.633181	0.621763	0.407319	0.346065	0.251732	0.196019	0.154237	0.113097	0.100671	0.065913	0.079133	0.037949	0.050189	0.021256		41.6	0.480101	0.44726	0.270707	0.244595	0.174476	0.134777	0.102249	0.075889	0.071725	0.044901	0.053548	0.026213	0.038167	0.015281		41.6	0.492057
41.8	0.571989	0.56531	0.380172	0.317235	0.22214	0.176468	0.140624	0.102508	0.08376	0.058162	0.060303	0.032974	0.055168	0.019261		41.8	0.634804	0.623987	0.409206	0.347501	0.252294	0.196892	0.155208	0.113619	0.101134	0.066222	0.079264	0.038129	0.050519	0.021357		41.8	0.481579	0.448994	0.271649	0.245649	0.175094	0.135388	0.102721	0.076242	0.072013	0.045112	0.054032	0.026338	0.039302	0.015354		41.8	0.49341
42	0.574875	0.567258	0.381834	0.318524	0.222849	0.177245	0.141424	0.102977	0.084317	0.058434	0.061048	0.033129	0.055787	0.019352		42	0.63614	0.626204	0.41092	0.348935	0.253243	0.197766	0.156237	0.114141	0.10168	0.066532	0.079074	0.038309	0.050726	0.021458		42	0.483274	0.450724	0.272861	0.246701	0.175714	0.135999	0.103502	0.076595	0.072181	0.045324	0.054321	0.026462	0.039777	0.015426		42	0.495018
42.2	0.576422	0.569199	0.382892	0.319811	0.223213	0.178021	0.141405	0.103446	0.083926	0.058705	0.060716	0.033285	0.0553	0.019443		42.2	0.637736	0.628416	0.412121	0.350367	0.253715	0.198638	0.156711	0.114663	0.1017	0.066842	0.079014	0.038489	0.051394	0.02156		42.2	0.484451	0.452452	0.273839	0.247753	0.176468	0.136609	0.103987	0.076948	0.072425	0.045535	0.054529	0.026586	0.039152	0.015499		42.2	0.496499
42.4	0.577971	0.571135	0.383389	0.321097	0.22368	0.178797	0.141222	0.103915	0.083913	0.058976	0.060201	0.03344	0.055188	0.019535		42.4	0.639526	0.630621	0.413534	0.351797	0.254737	0.19951	0.157253	0.115185	0.10238	0.067151	0.078611	0.038669	0.052525	0.021661		42.4	0.485948	0.454175	0.274669	0.248803	0.177138	0.13722	0.104132	0.077301	0.072762	0.045746	0.05429	0.02671	0.039162	0.015572		42.4	0.498253
42.6	0.579543	0.573065	0.384435	0.322381	0.224311	0.179572	0.14165	0.104384	0.084193	0.059248	0.060216	0.033595	0.054921	0.019626		42.6	0.640717	0.632821	0.414503	0.353225	0.255865	0.200382	0.157583	0.115706	0.102298	0.067461	0.078275	0.038849	0.053337	0.021762		42.6	0.487657	0.455896	0.275612	0.249853	0.177657	0.13783	0.104781	0.077653	0.073449	0.045958	0.054198	0.026835	0.039402	0.015644		42.6	0.499823
42.8	0.580839	0.574989	0.385754	0.323662	0.225169	0.180347	0.142019	0.104853	0.085081	0.059519	0.06069	0.033751	0.054926	0.019717		42.8	0.642625	0.635015	0.415778	0.35465	0.256742	0.201252	0.157895	0.116228	0.102519	0.06777	0.078167	0.039029	0.054695	0.021863		42.8	0.488822	0.457613	0.27638	0.250901	0.17812	0.138439	0.10551	0.078006	0.073611	0.046169	0.054583	0.026959	0.039056	0.015717		42.8	0.502222
43	0.581952	0.576908	0.386443	0.324942	0.225618	0.181121	0.141948	0.105321	0.084787	0.05979	0.060694	0.033906	0.055074	0.019808		43	0.645072	0.637203	0.418035	0.356074	0.258248	0.202123	0.158672	0.116749	0.103568	0.06808	0.0787	0.039208	0.056651	0.021964		43	0.490373	0.459326	0.277065	0.251948	0.179497	0.139048	0.106608	0.078358	0.073878	0.04638	0.054851	0.027083	0.039444	0.01579		43	0.504391
43.2	0.583918	0.57882	0.38736	0.32622	0.225942	0.181894	0.142223	0.105789	0.08482	0.060061	0.060673	0.034061	0.055739	0.019899		43.2	0.646877	0.639384	0.419822	0.357496	0.259635	0.202992	0.159191	0.11727	0.104195	0.068389	0.079203	0.039388	0.057841	0.022065		43.2	0.492377	0.461036	0.278776	0.252995	0.180519	0.139657	0.107536	0.07871	0.074607	0.046592	0.055712	0.027207	0.03985	0.015862		43.2	0.505739
43.4	0.585739	0.580727	0.389098	0.327496	0.227166	0.182667	0.143507	0.106257	0.085541	0.060332	0.060959	0.034217	0.056094	0.019991		43.4	0.649301	0.64156	0.421099	0.358916	0.261394	0.203861	0.15948	0.11779	0.104535	0.068698	0.079952	0.039568	0.059162	0.022167		43.4	0.493834	0.462743	0.279812	0.25404	0.181369	0.140266	0.10828	0.079062	0.074895	0.046803	0.056317	0.027331	0.039695	0.015935		43.4	0.507501
43.6	0.587461	0.582629	0.390569	0.32877	0.228192	0.183439	0.144406	0.106725	0.086401	0.060603	0.060944	0.034372	0.056113	0.020082		43.6	0.65165	0.64373	0.422867	0.360335	0.263103	0.204729	0.160329	0.118311	0.105597	0.069008	0.080797	0.039748	0.060131	0.022268		43.6	0.495121	0.464446	0.280878	0.255084	0.182325	0.140874	0.108265	0.079415	0.075236	0.047014	0.056268	0.027455	0.038859	0.016007		43.6	0.509321
43.8	0.588682	0.584525	0.390764	0.330042	0.228192	0.18421	0.144668	0.107193	0.08674	0.060874	0.060104	0.034527	0.055681	0.020173		43.8	0.653539	0.645895	0.425075	0.361751	0.264488	0.205597	0.160689	0.118831	0.106226	0.069317	0.081474	0.039927	0.060883	0.022369		43.8	0.496969	0.466146	0.282538	0.256126	0.183224	0.141482	0.109122	0.079766	0.075746	0.047225	0.05626	0.027579	0.039551	0.01608		43.8	0.511187
44	0.590255	0.586415	0.392353	0.331312	0.229084	0.184981	0.145023	0.10766	0.087364	0.061145	0.060569	0.034682	0.055556	0.020264		44	0.65531	0.648053	0.426071	0.363165	0.265332	0.206464	0.160727	0.119352	0.106438	0.069626	0.082	0.040107	0.060889	0.02247		44	0.498492	0.467843	0.284317	0.257168	0.183985	0.14209	0.10936	0.080118	0.076157	0.047436	0.056609	0.027704	0.039543	0.016153		44	0.512979
44.2	0.590585	0.588299	0.393053	0.33258	0.229191	0.185751	0.14479	0.108127	0.087379	0.061416	0.060541	0.034837	0.055178	0.020355		44.2	0.658206	0.650205	0.426818	0.364577	0.266872	0.20733	0.16135	0.119871	0.107369	0.069935	0.082509	0.040287	0.061375	0.022571		44.2	0.499306	0.469536	0.284836	0.258209	0.184786	0.142697	0.109403	0.08047	0.076206	0.047647	0.05624	0.027828	0.038421	0.016225		44.2	0.515554
44.4	0.591755	0.590178	0.394643	0.333846	0.230009	0.186521	0.146107	0.108594	0.087808	0.061687	0.061079	0.034993	0.05566	0.020446		44.4	0.660262	0.652352	0.428239	0.365987	0.268359	0.208196	0.161738	0.120391	0.108169	0.070244	0.083072	0.040466	0.061407	0.022672		44.4	0.501089	0.471226	0.286425	0.259249	0.185174	0.143304	0.109544	0.080822	0.076316	0.047858	0.056663	0.027952	0.038723	0.016298		44.4	0.517183
44.6	0.593539	0.592052	0.396172	0.33511	0.231088	0.18729	0.147181	0.109061	0.088704	0.061958	0.061932	0.035148	0.055807	0.020537		44.6	0.662775	0.654493	0.429969	0.367396	0.270184	0.209062	0.163391	0.120911	0.108944	0.070553	0.08383	0.040646	0.061119	0.022773		44.6	0.503058	0.472912	0.288658	0.260287	0.186114	0.14391	0.110238	0.081173	0.077283	0.048069	0.057104	0.028076	0.039382	0.01637		44.6	0.518306
44.8	0.595292	0.59392	0.397814	0.336373	0.232203	0.188058	0.148778	0.109528	0.08934	0.062228	0.06222	0.035303	0.055867	0.020629		44.8	0.664747	0.656628	0.430946	0.368802	0.271043	0.209926	0.164149	0.12143	0.109155	0.070862	0.084031	0.040825	0.060768	0.022874		44.8	0.504335	0.474595	0.290099	0.261325	0.187011	0.144517	0.110201	0.081525	0.07728	0.04828	0.056699	0.0282	0.038596	0.016443		44.8	0.519647
45	0.596921	0.595782	0.399358	0.337633	0.233138	0.188826	0.149559	0.109994	0.089633	0.062499	0.061838	0.035458	0.056429	0.02072		45	0.666207	0.658758	0.432832	0.370207	0.271857	0.21079	0.164698	0.121949	0.109595	0.07117	0.0841	0.041005	0.060852	0.022975		45	0.506053	0.476275	0.290879	0.262361	0.187384	0.145122	0.109951	0.081876	0.077647	0.048491	0.055557	0.028324	0.038733	0.016516		45	0.520671
45.2	0.598714	0.597639	0.40069	0.338892	0.23382	0.189593	0.149861	0.11046	0.09017	0.062769	0.062445	0.035613	0.056318	0.020811		45.2	0.667721	0.660881	0.434533	0.371609	0.272602	0.211653	0.165532	0.122468	0.109843	0.071479	0.084449	0.041184	0.061135	0.023076		45.2	0.50759	0.477952	0.292347	0.263397	0.187472	0.145728	0.110495	0.082227	0.077938	0.048702	0.055479	0.028448	0.040207	0.016588		45.2	0.521919
45.4	0.600342	0.59949	0.402351	0.340149	0.234771	0.19036	0.150471	0.110926	0.091194	0.06304	0.063405	0.035768	0.057009	0.020902		45.4	0.669162	0.662999	0.436125	0.37301	0.273105	0.212516	0.166414	0.122987	0.110138	0.071788	0.084372	0.041364	0.061303	0.023178		45.4	0.508586	0.479625	0.293191	0.264431	0.188166	0.146333	0.110852	0.082578	0.077942	0.048913	0.056097	0.028572	0.040529	0.016661		45.4	0.523799
45.6	0.601341	0.601336	0.403554	0.341403	0.235193	0.191126	0.15108	0.111392	0.091174	0.06331	0.063301	0.035923	0.057768	0.020993		45.6	0.67105	0.665111	0.437865	0.374409	0.273943	0.213378	0.167632	0.123506	0.110774	0.072096	0.084586	0.041543	0.061624	0.023279		45.6	0.510287	0.481294	0.294351	0.265464	0.188793	0.146938	0.111132	0.082929	0.078529	0.049124	0.056635	0.028696	0.042125	0.016733		45.6	0.525233
45.8	0.603592	0.603176	0.404987	0.342656	0.235887	0.191892	0.151806	0.111858	0.09149	0.06358	0.063671	0.036078	0.0583	0.021084		45.8	0.672986	0.667218	0.439433	0.375805	0.274582	0.21424	0.168053	0.124024	0.110814	0.072405	0.084425	0.041723	0.061421	0.02338		45.8	0.512089	0.482961	0.295432	0.266496	0.189383	0.147543	0.111421	0.08328	0.078606	0.049334	0.057151	0.02882	0.042604	0.016806		45.8	0.525765
46	0.606024	0.60501	0.406856	0.343907	0.236811	0.192656	0.152741	0.112323	0.092131	0.063851	0.064387	0.036233	0.058017	0.021175		46	0.674415	0.669318	0.440684	0.3772	0.274946	0.215101	0.168113	0.124542	0.110183	0.072713	0.083844	0.041902	0.060619	0.023481		46	0.513369	0.484624	0.296585	0.267528	0.189444	0.148147	0.111871	0.083631	0.078614	0.049545	0.057278	0.028944	0.042489	0.016878		46	0.52714
46.2	0.606926	0.60684	0.407873	0.345156	0.237366	0.193421	0.152869	0.112788	0.091789	0.064121	0.063823	0.036388	0.057634	0.021266		46.2	0.675874	0.671413	0.442286	0.378593	0.275457	0.215961	0.168152	0.12506	0.110206	0.073021	0.083806	0.042082	0.060645	0.023582		46.2	0.514413	0.486284	0.297179	0.268558	0.189866	0.148751	0.11174	0.083981	0.078613	0.049756	0.057191	0.029068	0.041878	0.016951		46.2	0.528571
46.4	0.608353	0.608664	0.409096	0.346404	0.238375	0.194184	0.153278	0.113253	0.09226	0.064391	0.06421	0.036543	0.057603	0.021357		46.4	0.676913	0.673503	0.443813	0.379984	0.276119	0.216821	0.168706	0.125578	0.110738	0.07333	0.083492	0.042261	0.060216	0.023683		46.4	0.516038	0.48794	0.297941	0.269587	0.190755	0.149354	0.111988	0.084332	0.079049	0.049966	0.057342	0.029191	0.042555	0.017023		46.4	0.529801
46.6	0.610116	0.610482	0.411095	0.347649	0.239613	0.194947	0.154136	0.113718	0.093164	0.064661	0.065023	0.036698	0.058149	0.021448		46.6	0.67821	0.675587	0.444767	0.381373	0.276419	0.21768	0.168976	0.126096	0.110557	0.073638	0.083563	0.042441	0.06033	0.023784		46.6	0.517271	0.489594	0.298268	0.270615	0.191222	0.149958	0.11234	0.084682	0.078908	0.050177	0.057609	0.029315	0.042197	0.017096		46.6	0.531892
46.8	0.611471	0.612295	0.412632	0.348892	0.240807	0.19571	0.154669	0.114183	0.09363	0.064931	0.065309	0.036853	0.058747	0.021539		46.8	0.679952	0.677665	0.446288	0.38276	0.277077	0.218538	0.169423	0.126613	0.111459	0.073946	0.084382	0.04262	0.060854	0.023885		46.8	0.518589	0.491243	0.298706	0.271642	0.191762	0.15056	0.112705	0.085032	0.078743	0.050387	0.058744	0.029439	0.042478	0.017168		46.8	0.533877
47	0.613209	0.614103	0.4135	0.350134	0.241761	0.196472	0.155461	0.114647	0.092781	0.065201	0.064913	0.037008	0.059015	0.02163		47	0.68225	0.679737	0.448075	0.384146	0.278497	0.219396	0.170199	0.12713	0.112485	0.074254	0.084904	0.042799	0.061398	0.023986		47	0.52028	0.49289	0.299815	0.272667	0.192623	0.151163	0.113494	0.085383	0.078893	0.050598	0.059516	0.029563	0.043534	0.017241		47	0.535454
47.2	0.614973	0.615905	0.414465	0.351374	0.243253	0.197233	0.156229	0.115112	0.093118	0.065471	0.064932	0.037163	0.059143	0.021721		47.2	0.683964	0.681804	0.449151	0.385529	0.2796	0.220253	0.170151	0.127647	0.112416	0.074562	0.084991	0.042978	0.06132	0.024087		47.2	0.521961	0.494534	0.301491	0.273692	0.192871	0.151765	0.114119	0.085733	0.079325	0.050808	0.060447	0.029687	0.043655	0.017313		47.2	0.536747
47.4	0.615991	0.617702	0.415357	0.352612	0.244299	0.197994	0.156455	0.115576	0.093331	0.065741	0.064894	0.037317	0.05876	0.021812		47.4	0.685776	0.683865	0.450534	0.38691	0.281088	0.22111	0.17022	0.128164	0.113112	0.07487	0.085253	0.043158	0.061525	0.024188		47.4	0.523051	0.496174	0.301967	0.274716	0.19352	0.152367	0.114566	0.086083	0.079319	0.051019	0.060407	0.029811	0.042421	0.017386		47.4	0.538839
47.6	0.616674	0.619493	0.416312	0.353848	0.245096	0.198754	0.155987	0.11604	0.09363	0.06601	0.064529	0.037472	0.058769	0.021903		47.6	0.687564	0.685921	0.452255	0.38829	0.282402	0.221966	0.170823	0.128681	0.114427	0.075178	0.085875	0.043337	0.062373	0.024289		47.6	0.525039	0.49781	0.303501	0.275739	0.194765	0.152969	0.115445	0.086433	0.07972	0.051229	0.060573	0.029934	0.04253	0.017458		47.6	0.540888
47.8	0.617757	0.62128	0.417322	0.355082	0.245615	0.199513	0.155925	0.116503	0.093554	0.06628	0.064876	0.037627	0.0584	0.021994		47.8	0.688749	0.687971	0.453688	0.389668	0.282703	0.222821	0.170588	0.129197	0.114075	0.075486	0.085883	0.043516	0.062853	0.02439		47.8	0.527056	0.499444	0.304808	0.27676	0.195765	0.15357	0.115999	0.086782	0.080485	0.051439	0.06123	0.030058	0.04293	0.017531		47.8	0.54309
48	0.618559	0.623061	0.418604	0.356314	0.246586	0.200272	0.156117	0.116967	0.093615	0.06655	0.065271	0.037782	0.058221	0.022085		48	0.690356	0.690016	0.454289	0.391043	0.283367	0.223676	0.171306	0.129713	0.114446	0.075793	0.086116	0.043695	0.064321	0.02449		48	0.528159	0.501074	0.305991	0.277781	0.196872	0.154171	0.116446	0.087132	0.081039	0.05165	0.061689	0.030182	0.043098	0.017603		48	0.545317
48.2	0.619944	0.624836	0.419668	0.357544	0.247558	0.201031	0.156865	0.11743	0.093727	0.066819	0.065546	0.037937	0.0586	0.022176		48.2	0.692772	0.692055	0.455393	0.392417	0.285031	0.22453	0.172447	0.130229	0.11505	0.076101	0.08651	0.043875	0.06571	0.024591		48.2	0.528975	0.502702	0.30687	0.2788	0.197334	0.154771	0.11678	0.087482	0.080508	0.05186	0.061429	0.030306	0.042715	0.017675		48.2	0.547736
48.4	0.621416	0.626607	0.420943	0.358773	0.248795	0.201788	0.157644	0.117893	0.093871	0.067089	0.065402	0.038091	0.058437	0.022267		48.4	0.694275	0.694089	0.456847	0.393789	0.286316	0.225383	0.173215	0.130745	0.115024	0.076409	0.087257	0.044054	0.066348	0.024692		48.4	0.531366	0.504325	0.3088	0.279819	0.198056	0.155372	0.11763	0.087831	0.080789	0.05207	0.062221	0.03043	0.04389	0.017748		48.4	0.54861
48.6	0.623625	0.628372	0.422399	0.359999	0.250508	0.202545	0.158653	0.118356	0.094414	0.067358	0.065618	0.038246	0.058066	0.022358		48.6	0.696494	0.696117	0.458128	0.395159	0.28726	0.226236	0.174373	0.131261	0.115363	0.076716	0.087601	0.044233	0.06705	0.024793		48.6	0.533015	0.505946	0.310469	0.280836	0.198387	0.155971	0.118269	0.08818	0.081032	0.05228	0.062157	0.030553	0.043203	0.01782		48.6	0.550295
48.8	0.62484	0.630132	0.423342	0.361224	0.25096	0.203302	0.159022	0.118819	0.094067	0.067628	0.064757	0.038401	0.057526	0.022449		48.8	0.698334	0.69814	0.459736	0.396527	0.288295	0.227089	0.174717	0.131776	0.115805	0.077024	0.088175	0.044412	0.068193	0.024894		48.8	0.53475	0.507563	0.311113	0.281852	0.199052	0.156571	0.118489	0.088529	0.081077	0.05249	0.061127	0.030677	0.042611	0.017893		48.8	0.552177
49	0.626114	0.631886	0.424494	0.362447	0.251699	0.204058	0.159144	0.119282	0.094654	0.067897	0.064708	0.038555	0.057607	0.02254		49	0.700046	0.700157	0.461735	0.397894	0.289441	0.22794	0.175375	0.132291	0.116823	0.077331	0.08867	0.044591	0.069284	0.024995		49	0.536684	0.509178	0.312284	0.282868	0.199726	0.15717	0.119	0.088879	0.081678	0.0527	0.060593	0.030801	0.043761	0.017965		49	0.554377
49.2	0.627783	0.633636	0.426431	0.363668	0.252511	0.204813	0.160141	0.119744	0.095309	0.068166	0.065779	0.03871	0.058134	0.022631		49.2	0.701448	0.702168	0.463115	0.399258	0.289909	0.228792	0.175589	0.132806	0.117074	0.077638	0.088656	0.04477	0.069969	0.025096		49.2	0.537989	0.510789	0.313272	0.283882	0.20002	0.157769	0.119444	0.089228	0.081552	0.05291	0.060532	0.030924	0.044908	0.018037		49.2	0.556041
49.4	0.62915	0.63538	0.428065	0.364887	0.253546	0.205568	0.160979	0.120206	0.095897	0.068435	0.066284	0.038865	0.058362	0.022722		49.4	0.702853	0.704175	0.464475	0.400621	0.290485	0.229642	0.176486	0.133321	0.117178	0.077946	0.08899	0.044949	0.070892	0.025197		49.4	0.539593	0.512396	0.313863	0.284895	0.201185	0.158368	0.119426	0.089576	0.081588	0.05312	0.060947	0.031048	0.044906	0.01811		49.4	0.557454
49.6	0.630546	0.637119	0.428917	0.366105	0.253757	0.206322	0.161108	0.120668	0.095537	0.068705	0.06583	0.039019	0.058358	0.022812		49.6	0.704752	0.706176	0.465448	0.401981	0.291194	0.230492	0.177034	0.133836	0.117533	0.078253	0.089002	0.045128	0.071255	0.025298		49.6	0.541451	0.514001	0.315009	0.285907	0.201782	0.158966	0.120097	0.089925	0.082126	0.05333	0.060986	0.031172	0.046037	0.018182		49.6	0.558774
49.8	0.631935	0.638853	0.430132	0.36732	0.254429	0.207076	0.161732	0.12113	0.095706	0.068974	0.066107	0.039174	0.057669	0.022903		49.8	0.706622	0.708171	0.466708	0.40334	0.291892	0.231341	0.176968	0.13435	0.117852	0.07856	0.08909	0.045307	0.071323	0.025398		49.8	0.543125	0.515602	0.316117	0.286918	0.202577	0.159564	0.120579	0.090274	0.082068	0.05354	0.061272	0.031295	0.045913	0.018255		49.8	0.559948
50	0.632489	0.640581	0.431459	0.368534	0.254927	0.207829	0.161845	0.121591	0.095753	0.069243	0.065984	0.039328	0.057123	0.022994		50	0.707975	0.710161	0.467886	0.404697	0.29242	0.23219	0.177491	0.134864	0.117911	0.078867	0.089578	0.045486	0.071015	0.025499		50	0.543681	0.517201	0.316538	0.287928	0.203018	0.160161	0.120866	0.090622	0.082077	0.05375	0.060875	0.031419	0.044673	0.018327		50	0.561681
50.2	0.632896	0.642305	0.43201	0.369746	0.25575	0.208581	0.1622	0.122053	0.095812	0.069512	0.066005	0.039483	0.057708	0.023085		50.2	0.709588	0.712146	0.469386	0.406052	0.293386	0.233038	0.178349	0.135378	0.11867	0.079174	0.089857	0.045665	0.071004	0.0256		50.2	0.545149	0.518796	0.317388	0.288937	0.203817	0.160759	0.120838	0.090971	0.082584	0.05396	0.060839	0.031542	0.045019	0.018399		50.2	0.562461
50.4	0.634678	0.644024	0.433551	0.370956	0.257168	0.209333	0.163138	0.122514	0.09692	0.06978	0.066991	0.039637	0.058532	0.023176		50.4	0.710639	0.714125	0.470416	0.407405	0.294129	0.233885	0.179096	0.135892	0.118904	0.079481	0.089957	0.045844	0.070263	0.025701		50.4	0.546616	0.520388	0.318783	0.289945	0.204516	0.161356	0.120961	0.091319	0.083049	0.05417	0.061053	0.031666	0.045891	0.018472		50.4	0.563694
50.6	0.635843	0.645737	0.434747	0.372164	0.258857	0.210084	0.164142	0.122975	0.097749	0.070049	0.067399	0.039792	0.05935	0.023267		50.6	0.712718	0.716099	0.472259	0.408757	0.295359	0.234732	0.180137	0.136406	0.119271	0.079788	0.090789	0.046023	0.070691	0.025802		50.6	0.547764	0.521976	0.3198	0.290952	0.205014	0.161952	0.121534	0.091667	0.083701	0.05438	0.06126	0.031789	0.045202	0.018544		50.6	0.565545
50.8	0.63701	0.647445	0.435339	0.37337	0.259429	0.210835	0.164613	0.123436	0.097201	0.070318	0.06645	0.039946	0.059422	0.023358		50.8	0.71487	0.718068	0.473879	0.410106	0.296927	0.235579	0.18095	0.136919	0.120152	0.080095	0.091326	0.046202	0.070185	0.025903		50.8	0.548728	0.523562	0.320569	0.291958	0.206004	0.162548	0.122294	0.092015	0.084502	0.054589	0.061812	0.031913	0.045111	0.018616		50.8	0.56741
51	0.638786	0.649148	0.436841	0.374575	0.260176	0.211585	0.165389	0.123897	0.097245	0.070587	0.066524	0.040101	0.059296	0.023448		51	0.717483	0.720031	0.475623	0.411454	0.298246	0.236424	0.181742	0.137433	0.12087	0.080402	0.091555	0.04638	0.069653	0.026003		51	0.550427	0.525144	0.322049	0.292963	0.206714	0.163144	0.123417	0.092363	0.085304	0.054799	0.06227	0.032037	0.045473	0.018689		51	0.568274
51.2	0.640156	0.650846	0.437546	0.375778	0.260724	0.212334	0.16578	0.124357	0.098177	0.070855	0.067235	0.040255	0.059238	0.023539		51.2	0.719092	0.721989	0.47698	0.4128	0.299286	0.237269	0.182003	0.137946	0.120774	0.080708	0.091885	0.046559	0.06877	0.026104		51.2	0.551453	0.526724	0.322687	0.293967	0.207338	0.16374	0.124157	0.092711	0.085521	0.055009	0.061997	0.03216	0.043893	0.018761		51.2	0.569336
51.4	0.641305	0.652539	0.438687	0.376979	0.261148	0.213083	0.165672	0.124817	0.098564	0.071124	0.067262	0.040409	0.059166	0.02363		51.4	0.720327	0.723942	0.478513	0.414144	0.30023	0.238114	0.182599	0.138459	0.121544	0.081015	0.091903	0.046738	0.068405	0.026205		51.4	0.552422	0.5283	0.32283	0.29497	0.208268	0.164335	0.124063	0.093059	0.085844	0.055218	0.061573	0.032284	0.043503	0.018833		51.4	0.570571
51.6	0.642433	0.654227	0.440455	0.378178	0.262096	0.213831	0.16575	0.125277	0.099227	0.071392	0.067808	0.040564	0.059693	0.023721		51.6	0.721605	0.725889	0.479858	0.415486	0.301203	0.238958	0.183421	0.138971	0.121743	0.081321	0.0922	0.046917	0.06866	0.026306		51.6	0.553415	0.529873	0.323899	0.295972	0.208573	0.16493	0.123769	0.093407	0.086052	0.055428	0.061501	0.032407	0.043799	0.018906		51.6	0.572214
51.8	0.644508	0.655911	0.441939	0.379375	0.263068	0.214579	0.166434	0.125737	0.099987	0.071661	0.069003	0.040718	0.060279	0.023812		51.8	0.722215	0.727832	0.480943	0.416826	0.301756	0.239801	0.183658	0.139484	0.121031	0.081628	0.091828	0.047096	0.068343	0.026407		51.8	0.554245	0.531442	0.324545	0.296972	0.20847	0.165525	0.123875	0.093754	0.086405	0.055637	0.061456	0.03253	0.043714	0.018978		51.8	0.57394
52	0.646216	0.657589	0.443201	0.38057	0.264496	0.215326	0.167447	0.126197	0.100654	0.071929	0.069695	0.040872	0.06097	0.023903		52	0.723832	0.729769	0.48224	0.418164	0.302819	0.240644	0.184455	0.139996	0.121223	0.081934	0.09205	0.047274	0.068125	0.026507		52	0.554836	0.533009	0.324613	0.297972	0.208552	0.166119	0.123596	0.094102	0.086313	0.055847	0.060967	0.032654	0.043354	0.01905		52	0.575716
52.2	0.648774	0.659262	0.444616	0.381764	0.265601	0.216073	0.167901	0.126656	0.101178	0.072197	0.070112	0.041027	0.061411	0.023993		52.2	0.725403	0.7317	0.483541	0.419501	0.303887	0.241486	0.185181	0.140508	0.121128	0.082241	0.092301	0.047453	0.067022	0.026608		52.2	0.556657	0.534573	0.32582	0.298971	0.208702	0.166713	0.124084	0.094449	0.08676	0.056056	0.061319	0.032777	0.044156	0.019123		52.2	0.576935
52.4	0.650709	0.66093	0.445724	0.382956	0.266182	0.216819	0.16798	0.127116	0.101618	0.072466	0.069697	0.041181	0.061204	0.024084		52.4	0.726473	0.733627	0.484318	0.420835	0.304542	0.242327	0.18516	0.14102	0.120874	0.082547	0.092522	0.047632	0.06598	0.026709		52.4	0.558356	0.536133	0.327275	0.299968	0.209189	0.167307	0.124478	0.094796	0.087274	0.056265	0.061729	0.032901	0.044221	0.019195		52.4	0.578243
52.6	0.652476	0.662593	0.446711	0.384146	0.2668	0.217564	0.16853	0.127575	0.102376	0.072734	0.069628	0.041335	0.060953	0.024175		52.6	0.728001	0.735548	0.485562	0.422168	0.305788	0.243168	0.185556	0.141532	0.121295	0.082853	0.092749	0.04781	0.065914	0.02681		52.6	0.559575	0.537691	0.327845	0.300965	0.209513	0.1679	0.124675	0.095144	0.087175	0.056475	0.061574	0.033024	0.043307	0.019267		52.6	0.580512
52.8	0.653618	0.664251	0.447752	0.385334	0.266859	0.218309	0.168751	0.128034	0.102544	0.073002	0.069655	0.04149	0.061357	0.024266		52.8	0.729898	0.737464	0.487781	0.423499	0.307218	0.244008	0.186589	0.142043	0.122529	0.083159	0.094172	0.047989	0.066647	0.02691		52.8	0.561406	0.539245	0.328852	0.301961	0.209647	0.168493	0.12475	0.095491	0.087526	0.056684	0.060979	0.033147	0.044403	0.019339		52.8	0.58238
53	0.655609	0.665904	0.449589	0.386521	0.267697	0.219053	0.169738	0.128492	0.102928	0.07327	0.070315	0.041644	0.061555	0.024356		53	0.731372	0.739375	0.488591	0.424828	0.307658	0.244848	0.187054	0.142554	0.122553	0.083465	0.094195	0.048168	0.066282	0.027011		53	0.563402	0.540796	0.33079	0.302955	0.210066	0.169086	0.125339	0.095838	0.088441	0.056893	0.061738	0.033271	0.046843	0.019412		53	0.584313
53.2	0.657139	0.667552	0.451167	0.387705	0.268342	0.219797	0.170556	0.128951	0.103089	0.073538	0.070385	0.041798	0.06217	0.024447		53.2	0.732256	0.741281	0.489608	0.426156	0.307859	0.245687	0.187088	0.143066	0.122005	0.083771	0.093829	0.048346	0.065963	0.027112		53.2	0.564136	0.542344	0.331318	0.303949	0.210057	0.169678	0.125203	0.096184	0.087866	0.057103	0.061943	0.033394	0.046632	0.019484		53.2	0.585514
53.4	0.65832	0.669196	0.452048	0.388888	0.269186	0.22054	0.170642	0.129409	0.102943	0.073806	0.069377	0.041952	0.06163	0.024538		53.4	0.733919	0.743181	0.490893	0.427481	0.30899	0.246525	0.187832	0.143576	0.122756	0.084077	0.094416	0.048525	0.066293	0.027212		53.4	0.566131	0.543889	0.332724	0.304941	0.211207	0.17027	0.125788	0.096531	0.087997	0.057312	0.062939	0.033517	0.047699	0.019556		53.4	0.586704
53.6	0.659703	0.670834	0.452639	0.390069	0.269476	0.221282	0.170855	0.129867	0.103064	0.074074	0.069162	0.042106	0.061208	0.024629		53.6	0.735383	0.745077	0.491975	0.428805	0.309762	0.247363	0.187952	0.144087	0.123261	0.084383	0.093997	0.048703	0.065626	0.027313		53.6	0.567921	0.545431	0.334116	0.305933	0.212248	0.170862	0.127029	0.096878	0.088302	0.057521	0.063864	0.033641	0.049087	0.019628		53.6	0.588089
53.8	0.660533	0.672468	0.453817	0.391249	0.270469	0.222024	0.171438	0.130325	0.103847	0.074342	0.069584	0.04226	0.060873	0.024719		53.8	0.736796	0.746967	0.493008	0.430127	0.310802	0.2482	0.188131	0.144598	0.123333	0.084689	0.094183	0.048882	0.066157	0.027414		53.8	0.569803	0.54697	0.335348	0.306923	0.213205	0.171453	0.127387	0.097224	0.088463	0.05773	0.064592	0.033764	0.048519	0.019701		53.8	0.589643
54	0.660815	0.674097	0.454665	0.392426	0.270955	0.222765	0.171313	0.130783	0.104055	0.074609	0.069369	0.042415	0.060951	0.02481		54	0.738805	0.748853	0.494503	0.431447	0.311581	0.249037	0.189374	0.145108	0.124134	0.084995	0.094734	0.04906	0.06713	0.027514		54	0.571406	0.548506	0.336283	0.307913	0.214078	0.172044	0.127825	0.09757	0.08909	0.057939	0.065141	0.033887	0.048568	0.019773		54	0.591195
54.2	0.662148	0.675721	0.455416	0.393602	0.272231	0.223506	0.172131	0.131241	0.104284	0.074877	0.069625	0.042569	0.061636	0.024901		54.2	0.740439	0.750733	0.49623	0.432765	0.312866	0.249873	0.190326	0.145618	0.124864	0.085301	0.095036	0.049239	0.067558	0.027615		54.2	0.573175	0.550039	0.337661	0.308901	0.214767	0.172635	0.127805	0.097917	0.089546	0.058148	0.06541	0.034011	0.049813	0.019845		54.2	0.591948
54.4	0.663644	0.67734	0.456677	0.394776	0.273417	0.224246	0.173104	0.131698	0.104688	0.075145	0.069847	0.042723	0.06141	0.024991		54.4	0.742998	0.752608	0.498194	0.434082	0.314424	0.250709	0.192156	0.146128	0.125643	0.085606	0.096006	0.049417	0.068599	0.027716		54.4	0.574576	0.551569	0.338723	0.309888	0.215786	0.173225	0.129117	0.098263	0.090198	0.058357	0.06611	0.034134	0.049739	0.019917		54.4	0.593543
54.6	0.664187	0.678954	0.45751	0.395948	0.274288	0.224986	0.173713	0.132155	0.104695	0.075412	0.069105	0.042877	0.061836	0.025082		54.6	0.745227	0.754478	0.499972	0.435396	0.31551	0.251543	0.193051	0.146638	0.126131	0.085912	0.096612	0.049596	0.06913	0.027816		54.6	0.575909	0.553095	0.339263	0.310875	0.216925	0.173815	0.129675	0.098609	0.09062	0.058566	0.066701	0.034257	0.049446	0.019989		54.6	0.59528
54.8	0.665457	0.680564	0.458831	0.397118	0.274714	0.225725	0.173873	0.132612	0.104909	0.07568	0.068659	0.043031	0.061644	0.025173		54.8	0.747321	0.756343	0.501441	0.436709	0.316529	0.252378	0.193658	0.147147	0.126446	0.086217	0.096545	0.049774	0.068932	0.027917		54.8	0.577614	0.554619	0.340557	0.31186	0.218228	0.174405	0.130566	0.098955	0.090512	0.058775	0.067431	0.03438	0.05003	0.020062		54.8	0.596175
55	0.666733	0.682168	0.460648	0.398287	0.275928	0.226463	0.174754	0.133069	0.106246	0.075947	0.069828	0.043185	0.0612	0.025263		55	0.749217	0.758203	0.502799	0.43802	0.316829	0.253211	0.194338	0.147657	0.126882	0.086523	0.096347	0.049952	0.068784	0.028018		55	0.579676	0.55614	0.341771	0.312844	0.218721	0.174994	0.131262	0.099301	0.090842	0.058984	0.06783	0.034503	0.049942	0.020134		55	0.596616
55.2	0.667692	0.683768	0.461733	0.399454	0.276466	0.227201	0.175127	0.133526	0.106691	0.076214	0.070536	0.043339	0.061444	0.025354		55.2	0.750216	0.760058	0.503598	0.439329	0.317284	0.254044	0.194758	0.148166	0.126888	0.086828	0.096247	0.050131	0.068979	0.028118		55.2	0.580482	0.557657	0.34177	0.313828	0.21927	0.175583	0.130973	0.099646	0.090264	0.059193	0.067336	0.034627	0.048608	0.020206		55.2	0.598407
55.4	0.668917	0.685364	0.463271	0.400619	0.277387	0.227938	0.175486	0.133982	0.106977	0.076482	0.071047	0.043493	0.062086	0.025445		55.4	0.751734	0.761907	0.505269	0.440637	0.318431	0.254877	0.196185	0.148675	0.127765	0.087133	0.096463	0.050309	0.070015	0.028219		55.4	0.581243	0.559172	0.342286	0.31481	0.219601	0.176172	0.130629	0.099992	0.090187	0.059401	0.067191	0.03475	0.04957	0.020278		55.4	0.599698
55.6	0.670502	0.686954	0.464929	0.401782	0.278994	0.228675	0.176703	0.134438	0.108043	0.076749	0.072444	0.043647	0.06319	0.025535		55.6	0.753385	0.763752	0.505924	0.441942	0.319409	0.255709	0.196874	0.149184	0.127703	0.087439	0.096632	0.050487	0.070201	0.028319		55.6	0.582512	0.560684	0.343173	0.315791	0.219914	0.17676	0.130734	0.100338	0.090308	0.05961	0.067091	0.034873	0.049438	0.02035		55.6	0.601697
55.8	0.671885	0.68854	0.466254	0.402944	0.280299	0.229411	0.177583	0.134894	0.10846	0.077016	0.073345	0.043801	0.063833	0.025626		55.8	0.754736	0.765592	0.506835	0.443246	0.319891	0.25654	0.197092	0.149692	0.127521	0.087744	0.09643	0.050666	0.069883	0.02842		55.8	0.583367	0.562192	0.343523	0.316772	0.22023	0.177348	0.131251	0.100683	0.090053	0.059819	0.066877	0.034996	0.048656	0.020422		55.8	0.603056
56	0.673325	0.690121	0.467455	0.404104	0.281328	0.230146	0.178344	0.13535	0.108088	0.077283	0.073403	0.043954	0.064206	0.025717		56	0.756596	0.767427	0.508032	0.444548	0.320595	0.257371	0.197649	0.150201	0.12748	0.088049	0.0964	0.050844	0.069684	0.02852		56	0.584811	0.563698	0.3438	0.317751	0.220996	0.177936	0.131207	0.101028	0.089856	0.060028	0.066791	0.035119	0.048892	0.020495		56	0.604487
56.2	0.674651	0.691697	0.468525	0.405262	0.281942	0.230881	0.178737	0.135806	0.108284	0.07755	0.073429	0.044108	0.06441	0.025807		56.2	0.75823	0.769257	0.508886	0.445848	0.321061	0.258201	0.198103	0.150709	0.127835	0.088354	0.096552	0.051022	0.069501	0.028621		56.2	0.586818	0.5652	0.345439	0.318729	0.221824	0.178524	0.132335	0.101373	0.090947	0.060236	0.067434	0.035242	0.049752	0.020567		56.2	0.605086
56.4	0.676745	0.693269	0.470279	0.406418	0.283382	0.231616	0.179734	0.136261	0.109175	0.077817	0.074233	0.044262	0.065196	0.025898		56.4	0.759896	0.771082	0.509682	0.447147	0.322181	0.259031	0.198464	0.151217	0.128297	0.088659	0.096627	0.0512	0.069788	0.028722		56.4	0.58745	0.5667	0.346154	0.319707	0.222196	0.179111	0.132106	0.101719	0.090822	0.060445	0.066657	0.035365	0.048222	0.020639		56.4	0.607124
56.6	0.6782	0.694836	0.471473	0.407573	0.284234	0.23235	0.180529	0.136717	0.109538	0.078084	0.074879	0.044416	0.065551	0.025988		56.6	0.761047	0.772902	0.511673	0.448443	0.32337	0.259859	0.199427	0.151725	0.129045	0.088964	0.097124	0.051378	0.070676	0.028822		56.6	0.588598	0.568197	0.346702	0.320683	0.222109	0.179697	0.132264	0.102064	0.090551	0.060653	0.06666	0.035488	0.04863	0.020711		56.6	0.608926
56.8	0.680086	0.696398	0.473436	0.408725	0.285644	0.233083	0.181366	0.137172	0.109953	0.078351	0.07595	0.04457	0.066561	0.026079		56.8	0.762219	0.774717	0.512962	0.449738	0.323958	0.260688	0.200122	0.152232	0.129751	0.089269	0.097235	0.051557	0.070532	0.028923		56.8	0.58991	0.56969	0.348705	0.321658	0.222529	0.180284	0.132825	0.102408	0.090973	0.060862	0.066836	0.035611	0.049868	0.020783		56.8	0.610185
57	0.68174	0.697956	0.47495	0.409877	0.286653	0.233815	0.18231	0.137627	0.110335	0.078618	0.076182	0.044724	0.066377	0.026169		57	0.763451	0.776528	0.513725	0.451031	0.324354	0.261516	0.20067	0.15274	0.129199	0.089573	0.096911	0.051735	0.069988	0.029023		57	0.59104	0.571181	0.350321	0.322632	0.223265	0.18087	0.133812	0.102753	0.091469	0.06107	0.067652	0.035734	0.050467	0.020855		57	0.612283
57.2	0.682827	0.699509	0.47636	0.411026	0.287627	0.234548	0.183131	0.138081	0.110645	0.078885	0.076017	0.044877	0.067055	0.02626		57.2	0.765201	0.778333	0.51524	0.452322	0.325873	0.262343	0.201093	0.153247	0.129803	0.089878	0.096866	0.051913	0.07007	0.029124		57.2	0.591679	0.572669	0.351004	0.323606	0.223721	0.181456	0.133849	0.103098	0.090937	0.061279	0.067741	0.035857	0.049377	0.020927		57.2	0.613838
57.4	0.684561	0.701057	0.477351	0.412173	0.288544	0.235279	0.183468	0.138536	0.110753	0.079151	0.075586	0.045031	0.067051	0.026351		57.4	0.766464	0.780133	0.516342	0.453612	0.326919	0.263169	0.201024	0.153754	0.13056	0.090183	0.096344	0.052091	0.069907	0.029224		57.4	0.593746	0.574153	0.352685	0.324578	0.224651	0.182041	0.13452	0.103442	0.091662	0.061487	0.068294	0.03598	0.050327	0.020999		57.4	0.614565
57.6	0.6864	0.702601	0.478342	0.413319	0.28951	0.23601	0.184419	0.13899	0.111773	0.079418	0.076372	0.045185	0.06703	0.026441		57.6	0.767708	0.781929	0.517657	0.4549	0.327664	0.263995	0.201309	0.154261	0.130724	0.090487	0.096104	0.052269	0.06982	0.029325		57.6	0.595423	0.575635	0.354408	0.325549	0.225777	0.182626	0.135328	0.103787	0.09237	0.061695	0.069018	0.036103	0.050002	0.021071		57.6	0.616294
57.8	0.687144	0.70414	0.478795	0.414463	0.290022	0.23674	0.184213	0.139444	0.11161	0.079685	0.07596	0.045338	0.066725	0.026532		57.8	0.768964	0.78372	0.518832	0.456186	0.328604	0.264821	0.201813	0.154767	0.130995	0.090792	0.096495	0.052447	0.070652	0.029425		57.8	0.596959	0.577114	0.354833	0.326519	0.226212	0.183211	0.135393	0.104131	0.092766	0.061904	0.068758	0.036226	0.04878	0.021144		57.8	0.61794
58	0.68782	0.705675	0.479493	0.415606	0.290517	0.23747	0.184335	0.139898	0.111265	0.079951	0.075483	0.045492	0.066483	0.026622		58	0.770735	0.785506	0.520681	0.45747	0.329799	0.265645	0.203048	0.155274	0.132087	0.091096	0.097152	0.052625	0.071346	0.029526		58	0.598089	0.57859	0.355821	0.327489	0.227184	0.183796	0.135633	0.104475	0.093542	0.062112	0.068859	0.036349	0.049828	0.021216		58	0.619046
58.2	0.689141	0.707205	0.48092	0.416747	0.29149	0.238199	0.185073	0.140352	0.111918	0.080218	0.076108	0.045646	0.066772	0.026713		58.2	0.771929	0.787287	0.522314	0.458752	0.331058	0.26647	0.203925	0.15578	0.132486	0.091401	0.097428	0.052803	0.071722	0.029626		58.2	0.599293	0.580063	0.357038	0.328457	0.228016	0.18438	0.135947	0.104819	0.093619	0.06232	0.069122	0.036472	0.050502	0.021288		58.2	0.619846
58.4	0.689676	0.708731	0.481463	0.417885	0.291789	0.238928	0.185487	0.140806	0.111965	0.080484	0.076052	0.045799	0.066673	0.026803		58.4	0.774163	0.789063	0.523857	0.460033	0.331986	0.267293	0.204784	0.156286	0.132765	0.091705	0.097908	0.052981	0.072083	0.029727		58.4	0.600088	0.581533	0.357742	0.329424	0.228596	0.184964	0.13633	0.105163	0.093638	0.062528	0.069132	0.036595	0.049551	0.02136		58.4	0.621455
58.6	0.690193	0.710252	0.48242	0.419023	0.292256	0.239656	0.185597	0.141259	0.112075	0.08075	0.075502	0.045953	0.067098	0.026894		58.6	0.775229	0.790835	0.525554	0.461312	0.332904	0.268116	0.205185	0.156792	0.13307	0.092009	0.098441	0.053159	0.07235	0.029827		58.6	0.601992	0.583	0.359399	0.33039	0.229949	0.185547	0.136968	0.105507	0.094332	0.062736	0.06996	0.036718	0.050855	0.021432		58.6	0.623099
58.8	0.690912	0.711768	0.483265	0.420158	0.292757	0.240384	0.185633	0.141712	0.112367	0.081016	0.075413	0.046107	0.066547	0.026984		58.8	0.77635	0.792601	0.526908	0.462589	0.33362	0.268939	0.205409	0.157298	0.133456	0.092313	0.09877	0.053337	0.071983	0.029928		58.8	0.603706	0.584464	0.36113	0.331355	0.230972	0.186131	0.137539	0.105851	0.094798	0.062945	0.070397	0.036841	0.05125	0.021504		58.8	0.62457
59	0.691545	0.71328	0.484355	0.421292	0.293298	0.241111	0.186424	0.142165	0.112817	0.081283	0.075876	0.04626	0.066061	0.027075		59	0.777771	0.794363	0.527837	0.463864	0.334269	0.269761	0.205958	0.157803	0.134006	0.092617	0.099229	0.053515	0.072556	0.030028		59	0.604696	0.585926	0.361503	0.33232	0.231763	0.186714	0.1376	0.106195	0.09532	0.063153	0.070243	0.036964	0.050292	0.021576		59	0.626455
59.2	0.692724	0.714788	0.485229	0.422424	0.293551	0.241837	0.186717	0.142618	0.112739	0.081549	0.076157	0.046414	0.066805	0.027165		59.2	0.779189	0.796121	0.528835	0.465138	0.335197	0.270582	0.206775	0.158308	0.134423	0.092922	0.100018	0.053693	0.073067	0.030128		59.2	0.605149	0.587384	0.361846	0.333283	0.232735	0.187296	0.137582	0.106538	0.094901	0.063361	0.069904	0.037087	0.050231	0.021648		59.2	0.628402
59.4	0.694006	0.716291	0.48604	0.423554	0.293867	0.242563	0.18725	0.143071	0.113266	0.081815	0.076263	0.046567	0.066928	0.027256		59.4	0.780919	0.797873	0.530171	0.46641	0.336223	0.271403	0.207666	0.158814	0.135164	0.093226	0.100772	0.05387	0.073264	0.030229		59.4	0.606797	0.58884	0.363286	0.334245	0.233772	0.187878	0.138287	0.106882	0.095071	0.063569	0.070214	0.03721	0.051727	0.02172		59.4	0.629835
59.6	0.69539	0.717789	0.487021	0.424683	0.294904	0.243288	0.187947	0.143523	0.114032	0.082081	0.076674	0.046721	0.067207	0.027346		59.6	0.782804	0.799621	0.530791	0.46768	0.337114	0.272223	0.207607	0.159318	0.135237	0.093529	0.100518	0.054048	0.072983	0.030329		59.6	0.608132	0.590292	0.364154	0.335206	0.234281	0.18846	0.138913	0.107225	0.095143	0.063776	0.070358	0.037332	0.051475	0.021792		59.6	0.631522
59.8	0.696211	0.719284	0.48808	0.42581	0.295491	0.244013	0.187985	0.143975	0.113744	0.082347	0.076854	0.046874	0.067014	0.027437		59.8	0.78405	0.801364	0.532036	0.468948	0.338155	0.273042	0.207495	0.159823	0.135617	0.093833	0.100779	0.054226	0.073288	0.03043		59.8	0.609073	0.591742	0.36456	0.336167	0.234871	0.189042	0.139589	0.107568	0.094939	0.063984	0.070465	0.037455	0.051242	0.021864		59.8	0.632778
60	0.697499	0.720773	0.488655	0.426935	0.296082	0.244737	0.188458	0.144428	0.113559	0.082613	0.07648	0.047028	0.066652	0.027527		60	0.785248	0.803102	0.533032	0.470215	0.338768	0.273861	0.207227	0.160328	0.135461	0.094137	0.100813	0.054404	0.073045	0.03053		60	0.610904	0.593189	0.365359	0.337126	0.235024	0.189623	0.14026	0.107911	0.095156	0.064192	0.070542	0.037578	0.052131	0.021936		60	0.633479
60.2	0.698845	0.722258	0.489858	0.428059	0.297165	0.24546	0.189268	0.144879	0.11422	0.082878	0.077357	0.047181	0.066958	0.027617		60.2	0.786648	0.804835	0.533639	0.47148	0.339303	0.27468	0.207211	0.160832	0.136169	0.094441	0.101033	0.054582	0.072628	0.03063		60.2	0.612364	0.594633	0.366679	0.338084	0.235412	0.190204	0.140986	0.108254	0.096072	0.0644	0.070738	0.037701	0.051695	0.022008		60.2	0.633997
60.4	0.700489	0.723739	0.491265	0.429181	0.298038	0.246183	0.189737	0.145331	0.114675	0.083144	0.078045	0.047334	0.067035	0.027708		60.4	0.787853	0.806564	0.535028	0.472743	0.340095	0.275497	0.207685	0.161336	0.136632	0.094744	0.101554	0.054759	0.072887	0.030731		60.4	0.613096	0.596074	0.367307	0.339042	0.235865	0.190785	0.141173	0.108597	0.095664	0.064608	0.070563	0.037823	0.05143	0.02208		60.4	0.635787
60.6	0.701381	0.725216	0.49234	0.430301	0.298575	0.246906	0.189668	0.145783	0.114497	0.08341	0.078086	0.047488	0.067053	0.027798		60.6	0.788443	0.808289	0.536333	0.474004	0.340784	0.276315	0.208219	0.16184	0.136838	0.095048	0.102256	0.054937	0.072843	0.030831		60.6	0.614686	0.597512	0.368587	0.339998	0.236686	0.191365	0.142245	0.10894	0.096016	0.064816	0.071624	0.037946	0.053398	0.022152		60.6	0.63704
60.8	0.702395	0.726688	0.493748	0.431419	0.299844	0.247628	0.189916	0.146234	0.114551	0.083676	0.078632	0.047641	0.066808	0.027889		60.8	0.790241	0.810008	0.536822	0.475264	0.341442	0.277131	0.208821	0.162344	0.136836	0.095352	0.102275	0.055115	0.072253	0.030931		60.8	0.616314	0.598947	0.369673	0.340953	0.237444	0.191945	0.143064	0.109283	0.096672	0.065023	0.072641	0.038069	0.053648	0.022224		60.8	0.638737
61	0.703146	0.728155	0.494692	0.432536	0.300448	0.248349	0.190214	0.146685	0.114533	0.083941	0.078197	0.047795	0.066712	0.027979		61	0.792494	0.811723	0.537793	0.476522	0.342671	0.277947	0.209576	0.162847	0.136907	0.095655	0.102294	0.055292	0.072445	0.031032		61	0.617804	0.60038	0.370535	0.341908	0.237379	0.192525	0.143181	0.109626	0.096934	0.065231	0.072816	0.038192	0.053096	0.022296		61	0.640519
61.2	0.704515	0.729619	0.495399	0.433651	0.301427	0.24907	0.190247	0.147136	0.11466	0.084207	0.07788	0.047948	0.066628	0.028069		61.2	0.794426	0.813433	0.539232	0.477778	0.344085	0.278763	0.209935	0.163351	0.137369	0.095958	0.102013	0.05547	0.072521	0.031132		61.2	0.620226	0.60181	0.371311	0.342861	0.237989	0.193104	0.143407	0.109968	0.097546	0.065439	0.072989	0.038314	0.053358	0.022368		61.2	0.641228
61.4	0.706267	0.731078	0.495847	0.434764	0.30283	0.24979	0.19062	0.147587	0.115225	0.084472	0.077844	0.048101	0.066066	0.02816		61.4	0.795652	0.815139	0.540743	0.479032	0.344747	0.279577	0.210155	0.163854	0.137505	0.096262	0.101841	0.055648	0.072535	0.031232		61.4	0.622106	0.603236	0.372688	0.343813	0.238736	0.193683	0.143745	0.11031	0.098475	0.065646	0.073324	0.038437	0.053766	0.02244		61.4	0.641686
61.6	0.707037	0.732532	0.496288	0.435876	0.303503	0.250509	0.190673	0.148037	0.115693	0.084737	0.077408	0.048254	0.065394	0.02825		61.6	0.797284	0.81684	0.542254	0.480285	0.345308	0.280392	0.210976	0.164357	0.137433	0.096565	0.102431	0.055825	0.073098	0.031333		61.6	0.623429	0.60466	0.37321	0.344765	0.239471	0.194262	0.144264	0.110653	0.09907	0.065854	0.073447	0.03856	0.052901	0.022512		61.6	0.643145
61.8	0.706934	0.733982	0.496327	0.436986	0.30369	0.251228	0.189927	0.148488	0.115005	0.085003	0.076336	0.048408	0.064851	0.028341		61.8	0.798623	0.818536	0.543604	0.481536	0.346216	0.281205	0.211941	0.16486	0.137929	0.096868	0.102891	0.056003	0.073116	0.031433		61.8	0.6249	0.606081	0.373499	0.345715	0.240289	0.19484	0.144419	0.110995	0.099667	0.066061	0.073277	0.038682	0.053369	0.022584		61.8	0.644101
62	0.707439	0.735428	0.497116	0.438094	0.304243	0.251947	0.19018	0.148938	0.115441	0.085268	0.076388	0.048561	0.065095	0.028431		62	0.800451	0.820228	0.544784	0.482786	0.347126	0.282019	0.212757	0.165362	0.138366	0.097171	0.103182	0.05618	0.073188	0.031533		62	0.626466	0.6075	0.374907	0.346665	0.241	0.195419	0.144837	0.111337	0.100074	0.066269	0.073635	0.038805	0.054766	0.022655		62	0.645061
62.2	0.708697	0.73687	0.498706	0.439201	0.305209	0.252665	0.191193	0.149388	0.116334	0.085533	0.077172	0.048714	0.065733	0.028521		62.2	0.802367	0.821916	0.545969	0.484033	0.34783	0.282831	0.213692	0.165865	0.138451	0.097474	0.10336	0.056358	0.073666	0.031634		62.2	0.627341	0.608915	0.375526	0.347613	0.241559	0.195996	0.145154	0.111679	0.099825	0.066476	0.073502	0.038927	0.053679	0.022727		62.2	0.64651
62.4	0.709443	0.738308	0.499485	0.440306	0.305667	0.253382	0.191565	0.149838	0.116002	0.085798	0.076806	0.048867	0.066008	0.028612		62.4	0.803819	0.823598	0.547194	0.485279	0.348474	0.283643	0.214039	0.166367	0.138713	0.097777	0.10382	0.056535	0.073634	0.031734		62.4	0.628633	0.610328	0.376176	0.348561	0.242298	0.196574	0.145681	0.112021	0.10036	0.066683	0.073379	0.03905	0.053159	0.022799		62.4	0.647652
62.6	0.710271	0.739741	0.500931	0.441409	0.306295	0.254099	0.191989	0.150287	0.115997	0.086063	0.076571	0.049021	0.065902	0.028702		62.6	0.804527	0.825276	0.548294	0.486523	0.349299	0.284454	0.214539	0.166869	0.138936	0.09808	0.104202	0.056713	0.074353	0.031834		62.6	0.630439	0.611738	0.377553	0.349507	0.243084	0.197151	0.146374	0.112362	0.101132	0.066891	0.073477	0.039173	0.053641	0.022871		62.6	0.648727
62.8	0.711415	0.74117	0.502106	0.442511	0.30695	0.254815	0.192939	0.150737	0.116487	0.086328	0.077026	0.049174	0.065974	0.028792		62.8	0.806038	0.82695	0.549534	0.487765	0.35014	0.285265	0.215016	0.167371	0.139184	0.098383	0.104507	0.05689	0.074559	0.031934		62.8	0.63151	0.613145	0.378633	0.350453	0.243654	0.197728	0.146343	0.112704	0.101122	0.067098	0.073453	0.039295	0.052297	0.022943		62.8	0.650342
63	0.71341	0.742594	0.504249	0.443611	0.308069	0.255531	0.19402	0.151186	0.117437	0.086593	0.078113	0.049327	0.067044	0.028883		63	0.807829	0.828619	0.551361	0.489006	0.351566	0.286075	0.216396	0.167872	0.14004	0.098686	0.105419	0.057068	0.076473	0.032035		63	0.632009	0.614549	0.379252	0.351397	0.244114	0.198304	0.146164	0.113046	0.100575	0.067305	0.072925	0.039418	0.050868	0.023015		63	0.651677
63.2	0.715187	0.744015	0.506127	0.444709	0.308626	0.256246	0.194968	0.151635	0.11801	0.086858	0.078674	0.04948	0.067982	0.028973		63.2	0.809145	0.830284	0.552737	0.490245	0.352657	0.286885	0.217219	0.168374	0.140354	0.098989	0.105721	0.057245	0.077017	0.032135		63.2	0.633648	0.615951	0.38053	0.352341	0.245025	0.19888	0.146973	0.113387	0.100679	0.067512	0.073358	0.03954	0.051768	0.023087		63.2	0.652907
63.4	0.716629	0.745431	0.50752	0.445806	0.308835	0.25696	0.19568	0.152084	0.118247	0.087123	0.07879	0.049633	0.068204	0.029063		63.4	0.810163	0.831944	0.553392	0.491482	0.353844	0.287694	0.217484	0.168875	0.140615	0.099291	0.105621	0.057422	0.077135	0.032235		63.4	0.634685	0.617349	0.381591	0.353283	0.245572	0.199456	0.147218	0.113728	0.100537	0.06772	0.073808	0.039663	0.051372	0.023159		63.4	0.654519
63.6	0.717759	0.746843	0.508471	0.446901	0.309575	0.257674	0.19636	0.152533	0.118072	0.087388	0.078588	0.049786	0.06855	0.029153		63.6	0.811221	0.8336	0.554561	0.492718	0.355255	0.288503	0.217669	0.169376	0.140916	0.099594	0.105216	0.0576	0.077556	0.032335		63.6	0.63536	0.618745	0.381881	0.354225	0.245632	0.200032	0.14723	0.11407	0.100296	0.067927	0.073579	0.039785	0.050137	0.023231		63.6	0.656114
63.8	0.719146	0.74825	0.509802	0.447994	0.310405	0.258388	0.197015	0.152981	0.11805	0.087652	0.079044	0.049939	0.06894	0.029244		63.8	0.811621	0.835251	0.555259	0.493952	0.355803	0.289311	0.217656	0.169877	0.141018	0.099897	0.105492	0.057777	0.077679	0.032436		63.8	0.636625	0.620138	0.381893	0.355166	0.245827	0.200607	0.147562	0.114411	0.100112	0.068134	0.073248	0.039908	0.049746	0.023302		63.8	0.657206
64	0.720504	0.749654	0.510839	0.449086	0.311279	0.259101	0.198123	0.15343	0.118276	0.087917	0.079595	0.050092	0.069085	0.029334		64	0.812344	0.836897	0.556421	0.495184	0.355848	0.290118	0.217993	0.170378	0.141079	0.100199	0.105265	0.057954	0.077643	0.032536		64	0.638065	0.621529	0.383474	0.356105	0.245917	0.201182	0.147954	0.114752	0.100092	0.068341	0.073183	0.04003	0.050311	0.023374		64	0.658318
64.2	0.721399	0.751053	0.512122	0.450176	0.311779	0.259813	0.198634	0.153878	0.118289	0.088182	0.080707	0.050245	0.069615	0.029424		64.2	0.813613	0.83854	0.557632	0.496415	0.356422	0.290925	0.219278	0.170878	0.142043	0.100502	0.10532	0.058132	0.078613	0.032636		64.2	0.638982	0.622916	0.384645	0.357044	0.246556	0.201757	0.148235	0.115093	0.100409	0.068548	0.073301	0.040153	0.04973	0.023446		64.2	0.659805
64.4	0.721818	0.752449	0.512784	0.451264	0.312113	0.260525	0.198519	0.154326	0.118006	0.088446	0.080667	0.050398	0.069133	0.029515		64.4	0.81472	0.840177	0.559331	0.497643	0.356956	0.291731	0.220069	0.171379	0.142093	0.100804	0.105618	0.058309	0.079471	0.032736		64.4	0.640013	0.624301	0.38546	0.357982	0.247216	0.202331	0.148456	0.115433	0.100742	0.068755	0.073328	0.040275	0.051007	0.023518		64.4	0.661302
64.6	0.723353	0.75384	0.514372	0.452351	0.313267	0.261236	0.199265	0.154774	0.118279	0.088711	0.081323	0.050551	0.069473	0.029605		64.6	0.815976	0.841811	0.560208	0.498871	0.357917	0.292536	0.220594	0.171879	0.142126	0.101106	0.105262	0.058486	0.079363	0.032836		64.6	0.641056	0.625683	0.386499	0.358919	0.247598	0.202905	0.148678	0.115774	0.101276	0.068962	0.073742	0.040397	0.051383	0.02359		64.6	0.663354
64.8	0.724484	0.755227	0.515561	0.453436	0.314325	0.261947	0.19996	0.155221	0.118973	0.088975	0.081971	0.050704	0.069423	0.029695		64.8	0.818225	0.84344	0.56166	0.500096	0.358914	0.293342	0.221432	0.172379	0.142445	0.101408	0.10511	0.058663	0.079922	0.032937		64.8	0.642291	0.627063	0.386902	0.359854	0.248094	0.203478	0.148568	0.116115	0.101572	0.069169	0.073893	0.04052	0.050411	0.023662		64.8	0.665747
65	0.725579	0.75661	0.515786	0.45452	0.31472	0.262657	0.20006	0.155669	0.119321	0.089239	0.081277	0.050857	0.069362	0.029785		65	0.819964	0.845064	0.563545	0.50132	0.360361	0.294146	0.222053	0.172878	0.143195	0.101711	0.105013	0.058841	0.080513	0.033037		65	0.643727	0.628439	0.387996	0.360789	0.24853	0.204052	0.148955	0.116455	0.102226	0.069376	0.073992	0.040642	0.050388	0.023733		65	0.66716
65.2	0.726936	0.757988	0.516169	0.455602	0.315654	0.263366	0.200316	0.156116	0.11999	0.089504	0.081295	0.05101	0.068747	0.029875		65.2	0.821245	0.846685	0.56572	0.502542	0.361296	0.29495	0.222919	0.173378	0.143797	0.102013	0.105633	0.059018	0.0805	0.033137		65.2	0.645877	0.629813	0.388802	0.361723	0.249654	0.204625	0.149345	0.116795	0.103078	0.069582	0.073967	0.040764	0.052049	0.023805		65.2	0.667897
65.4	0.728078	0.759363	0.517183	0.456682	0.316949	0.264075	0.201035	0.156563	0.120921	0.089768	0.081576	0.051163	0.068966	0.029966		65.4	0.822317	0.8483	0.567185	0.503762	0.361661	0.295753	0.223228	0.173877	0.143695	0.102315	0.106274	0.059195	0.080763	0.033237		65.4	0.646246	0.631184	0.389716	0.362656	0.250297	0.205197	0.149468	0.117136	0.103061	0.069789	0.074412	0.040887	0.052061	0.023877		65.4	0.669226
65.6	0.728455	0.760733	0.51752	0.45776	0.317349	0.264784	0.200575	0.15701	0.120988	0.090032	0.080628	0.051315	0.069194	0.030056		65.6	0.823815	0.849912	0.568408	0.504981	0.362225	0.296556	0.223769	0.174376	0.144018	0.102617	0.106546	0.059372	0.08198	0.033337		65.6	0.647097	0.632553	0.390183	0.363588	0.251323	0.20577	0.149993	0.117476	0.103578	0.069996	0.074629	0.041009	0.053132	0.023949		65.6	0.670399
65.8	0.729171	0.7621	0.51824	0.458837	0.318258	0.265491	0.200638	0.157456	0.121144	0.090296	0.080574	0.051468	0.069579	0.030146		65.8	0.825289	0.851519	0.569768	0.506198	0.363105	0.297358	0.224394	0.174875	0.144883	0.102919	0.106813	0.059549	0.08209	0.033437		65.8	0.648834	0.633918	0.392003	0.364519	0.252584	0.206342	0.150832	0.117816	0.104062	0.070203	0.075406	0.041131	0.055068	0.024021		65.8	0.671293
66	0.73037	0.763462	0.519306	0.459912	0.318952	0.266199	0.201714	0.157903	0.12156	0.09056	0.080975	0.051621	0.069858	0.030236		66	0.827295	0.853122	0.571081	0.507413	0.364054	0.29816	0.224878	0.175374	0.145633	0.10322	0.107177	0.059726	0.082527	0.033537		66	0.650609	0.635281	0.393938	0.365449	0.252999	0.206914	0.152154	0.118156	0.104733	0.070409	0.076436	0.041254	0.055839	0.024092		66	0.672669
66.2	0.732314	0.764821	0.520745	0.460986	0.31999	0.266905	0.20275	0.158349	0.122242	0.090824	0.081541	0.051774	0.070004	0.030326		66.2	0.829027	0.85472	0.572059	0.508627	0.365361	0.298961	0.225576	0.175873	0.146008	0.103522	0.10763	0.059903	0.082998	0.033638		66.2	0.651342	0.636642	0.394414	0.366378	0.253695	0.207485	0.15248	0.118496	0.105165	0.070616	0.076226	0.041376	0.054837	0.024164		66.2	0.674079
66.4	0.733348	0.766175	0.521279	0.462058	0.320366	0.267612	0.202702	0.158795	0.122057	0.091088	0.081286	0.051927	0.069852	0.030417		66.4	0.830181	0.856314	0.573239	0.509839	0.366038	0.299761	0.225638	0.176371	0.146387	0.103824	0.108081	0.06008	0.082769	0.033738		66.4	0.653159	0.637999	0.395772	0.367306	0.254602	0.208056	0.153107	0.118835	0.106013	0.070822	0.076704	0.041498	0.055722	0.024236		66.4	0.674365
66.6	0.734264	0.767525	0.522005	0.463129	0.320864	0.268317	0.203156	0.159241	0.122475	0.091352	0.081203	0.052079	0.069555	0.030507		66.6	0.831905	0.857904	0.574819	0.511049	0.36748	0.300561	0.226294	0.176869	0.146654	0.104125	0.108873	0.060257	0.083321	0.033838		66.6	0.654527	0.639354	0.396973	0.368234	0.254929	0.208627	0.153727	0.119175	0.106016	0.071029	0.076935	0.041621	0.055985	0.024308		66.6	0.675527
66.8	0.735883	0.768872	0.523351	0.464197	0.322078	0.269022	0.20386	0.159687	0.123143	0.091616	0.082209	0.052232	0.070382	0.030597		66.8	0.833849	0.859489	0.576604	0.512258	0.369025	0.30136	0.227383	0.177367	0.147257	0.104427	0.109717	0.060434	0.083566	0.033938		66.8	0.655204	0.640706	0.398023	0.36916	0.255795	0.209197	0.154316	0.119514	0.106048	0.071235	0.077899	0.041743	0.055907	0.024379		66.8	0.677113
67	0.737053	0.770214	0.524679	0.465265	0.322945	0.269727	0.204526	0.160132	0.123323	0.091879	0.081978	0.052385	0.071294	0.030687		67	0.835109	0.861071	0.577709	0.513465	0.369992	0.302159	0.227985	0.177865	0.148053	0.104729	0.111079	0.060611	0.083912	0.034038		67	0.656184	0.642056	0.398762	0.370085	0.256189	0.209768	0.154436	0.119854	0.105717	0.071442	0.078076	0.041865	0.0564	0.024451		67	0.678412
67.2	0.738083	0.771552	0.525854	0.46633	0.323495	0.270431	0.205262	0.160578	0.123583	0.092143	0.081241	0.052537	0.071023	0.030777		67.2	0.836157	0.862648	0.577879	0.51467	0.370748	0.302957	0.228172	0.178363	0.148091	0.10503	0.110986	0.060788	0.082936	0.034138		67.2	0.65826	0.643403	0.400109	0.371009	0.257093	0.210337	0.155516	0.120193	0.106758	0.071648	0.078864	0.041987	0.057288	0.024523		67.2	0.679287
67.4	0.739655	0.772886	0.526531	0.467394	0.324198	0.271134	0.205908	0.161023	0.123533	0.092406	0.0807	0.05269	0.0711	0.030867		67.4	0.837271	0.86422	0.577934	0.515874	0.371437	0.303755	0.228156	0.17886	0.148158	0.105331	0.110954	0.060965	0.081657	0.034238		67.4	0.658764	0.644747	0.400275	0.371933	0.257313	0.210907	0.155568	0.120532	0.106977	0.071855	0.078469	0.042109	0.055481	0.024595		67.4	0.680961
67.6	0.740719	0.774217	0.527186	0.468456	0.325144	0.271837	0.206934	0.161468	0.123719	0.09267	0.080596	0.052843	0.070651	0.030957		67.6	0.838588	0.865789	0.579052	0.517076	0.372174	0.304552	0.228909	0.179358	0.148618	0.105633	0.110847	0.061142	0.08118	0.034338		67.6	0.659961	0.646088	0.40054	0.372855	0.257532	0.211476	0.15557	0.120871	0.106929	0.072061	0.077659	0.042231	0.054881	0.024666		67.6	0.68186
67.8	0.742003	0.775543	0.528584	0.469517	0.326137	0.27254	0.207454	0.161913	0.124286	0.092933	0.081691	0.052995	0.070537	0.031047		67.8	0.839626	0.867353	0.579017	0.518276	0.371876	0.305348	0.22895	0.179855	0.148546	0.105934	0.110625	0.061319	0.080204	0.034438		67.8	0.661275	0.647427	0.40116	0.373776	0.257759	0.212045	0.156239	0.12121	0.10684	0.072267	0.077536	0.042354	0.055379	0.024738		67.8	0.683061
68	0.742979	0.776866	0.529436	0.470576	0.326808	0.273242	0.207973	0.162357	0.125126	0.093197	0.082427	0.053148	0.070531	0.031138		68	0.841054	0.868913	0.580272	0.519475	0.37257	0.306144	0.229305	0.180352	0.148612	0.106235	0.110219	0.061496	0.079959	0.034538		68	0.66208	0.648763	0.40226	0.374697	0.257893	0.212614	0.156262	0.121549	0.106436	0.072474	0.077249	0.042476	0.054922	0.02481		68	0.684372
68.2	0.743791	0.778184	0.530529	0.471634	0.327666	0.273943	0.208379	0.162802	0.12537	0.09346	0.082582	0.0533	0.070576	0.031228		68.2	0.842203	0.870469	0.580956	0.520672	0.37317	0.30694	0.229449	0.180848	0.148912	0.106536	0.109821	0.061672	0.079564	0.034638		68.2	0.663124	0.650097	0.402891	0.375617	0.258329	0.213182	0.156819	0.121888	0.106633	0.07268	0.07708	0.042598	0.054472	0.024881		68.2	0.686024
68.4	0.74505	0.779499	0.531542	0.47269	0.328376	0.274643	0.208771	0.163246	0.125441	0.093723	0.082671	0.053453	0.070409	0.031318		68.4	0.84318	0.87202	0.581952	0.521867	0.373826	0.307734	0.229155	0.181345	0.148715	0.106837	0.109486	0.061849	0.078656	0.034738		68.4	0.664606	0.651427	0.403907	0.376535	0.259022	0.21375	0.157509	0.122227	0.106938	0.072886	0.077229	0.04272	0.05512	0.024953		68.4	0.687194
68.6	0.747384	0.780809	0.5338	0.473744	0.329688	0.275344	0.210113	0.16369	0.126744	0.093987	0.08369	0.053605	0.071074	0.031408		68.6	0.844517	0.873567	0.582235	0.523061	0.37455	0.308529	0.228958	0.181841	0.148272	0.107138	0.108902	0.062026	0.077183	0.034838		68.6	0.665893	0.652756	0.40483	0.377453	0.259589	0.214318	0.157966	0.122565	0.10693	0.073092	0.077303	0.042842	0.053721	0.025025		68.6	0.688844
68.8	0.748345	0.782116	0.534911	0.474797	0.330543	0.276043	0.210381	0.164134	0.127136	0.09425	0.083427	0.053758	0.071276	0.031498		68.8	0.846055	0.875111	0.583465	0.524253	0.37554	0.309322	0.229169	0.182337	0.148166	0.107439	0.109076	0.062203	0.076919	0.034938		68.8	0.667201	0.654081	0.405038	0.378369	0.260341	0.214885	0.158179	0.122904	0.107129	0.073298	0.076813	0.042964	0.052959	0.025096		68.8	0.690431
69	0.749435	0.783419	0.535716	0.475848	0.331142	0.276742	0.210645	0.164577	0.127598	0.094513	0.083873	0.05391	0.071601	0.031588		69	0.846647	0.87665	0.584382	0.525444	0.376251	0.310115	0.229171	0.182833	0.14805	0.10774	0.109039	0.062379	0.076281	0.035038		69	0.668517	0.655404	0.405876	0.379285	0.260518	0.215452	0.15832	0.123242	0.107204	0.073504	0.076914	0.043086	0.053927	0.025168		69	0.690491
69.2	0.750704	0.784718	0.537293	0.476898	0.3323	0.277441	0.211178	0.165021	0.128387	0.094776	0.085013	0.054063	0.072255	0.031678		69.2	0.84757	0.878184	0.585622	0.526633	0.376858	0.310908	0.229563	0.183329	0.147887	0.108041	0.109174	0.062556	0.07597	0.035138		69.2	0.669327	0.656724	0.406717	0.3802	0.260966	0.216019	0.158403	0.12358	0.106925	0.07371	0.076694	0.043208	0.054669	0.02524		69.2	0.691416
69.4	0.751569	0.786013	0.538232	0.477946	0.333116	0.278139	0.211333	0.165464	0.128647	0.095039	0.085441	0.054215	0.073155	0.031768		69.4	0.848487	0.879715	0.586271	0.52782	0.377211	0.3117	0.229475	0.183824	0.147662	0.108342	0.108955	0.062733	0.076637	0.035238		69.4	0.669735	0.658042	0.40703	0.381114	0.261283	0.216585	0.158159	0.123918	0.106385	0.073916	0.076855	0.04333	0.054159	0.025311		69.4	0.693178
69.6	0.752292	0.787305	0.539221	0.478992	0.333805	0.278836	0.211387	0.165907	0.128309	0.095302	0.085612	0.054368	0.073751	0.031858		69.6	0.849759	0.881242	0.588034	0.529005	0.37817	0.312491	0.23006	0.18432	0.148836	0.108642	0.10924	0.062909	0.078149	0.035338		69.6	0.671347	0.659357	0.40835	0.382027	0.262327	0.217151	0.158694	0.124256	0.107385	0.074122	0.077432	0.043452	0.055704	0.025383		69.6	0.694346
69.8	0.753732	0.788592	0.540683	0.480037	0.334764	0.279533	0.212179	0.16635	0.128421	0.095565	0.086506	0.05452	0.073894	0.031948		69.8	0.851175	0.882764	0.589342	0.530189	0.378848	0.313282	0.230987	0.184815	0.149547	0.108943	0.109647	0.063086	0.078111	0.035438		69.8	0.673168	0.660669	0.410186	0.382939	0.262952	0.217717	0.15925	0.124594	0.108235	0.074328	0.078354	0.043574	0.056126	0.025455		69.8	0.69567
70	0.754713	0.789876	0.541387	0.48108	0.335513	0.280229	0.213089	0.166793	0.128604	0.095827	0.087042	0.054672	0.074037	0.032038		70	0.853184	0.884282	0.590626	0.531372	0.379571	0.314072	0.231816	0.18531	0.14987	0.109243	0.11016	0.063263	0.078331	0.035538		70	0.674597	0.661979	0.411252	0.38385	0.263371	0.218282	0.159513	0.124932	0.108832	0.074534	0.078874	0.043696	0.056031	0.025526		70	0.697241
70.2	0.755457	0.791156	0.541769	0.482122	0.336014	0.280925	0.213173	0.167236	0.129115	0.09609	0.087712	0.054825	0.074098	0.032128		70.2	0.855032	0.885797	0.592342	0.532552	0.380963	0.314862	0.232998	0.185805	0.150772	0.109544	0.110634	0.063439	0.078999	0.035638		70.2	0.675731	0.663286	0.411548	0.38476	0.264474	0.218847	0.159619	0.12527	0.109402	0.07474	0.078781	0.043818	0.05651	0.025598		70.2	0.698293
70.4	0.755693	0.792432	0.542586	0.483162	0.336257	0.28162	0.213399	0.167678	0.129137	0.096353	0.087899	0.054977	0.074512	0.032218		70.4	0.85612	0.887307	0.594121	0.533731	0.382028	0.315651	0.233506	0.186299	0.151319	0.109844	0.111111	0.063616	0.07904	0.035738		70.4	0.67744	0.664591	0.412487	0.385669	0.265483	0.219412	0.15984	0.125607	0.109735	0.074946	0.079579	0.04394	0.057926	0.02567		70.4	0.698844
70.6	0.755761	0.793704	0.543164	0.4842	0.33652	0.282315	0.213597	0.16812	0.129449	0.096615	0.088114	0.055129	0.074469	0.032308		70.6	0.857238	0.888813	0.595906	0.534909	0.383328	0.316439	0.234357	0.186794	0.152358	0.110145	0.111571	0.063792	0.079602	0.035838		70.6	0.678262	0.665893	0.413363	0.386577	0.266502	0.219977	0.160751	0.125945	0.110136	0.075151	0.080448	0.044062	0.058267	0.025741		70.6	0.700203
70.8	0.756	0.794973	0.543962	0.485237	0.33695	0.283009	0.213641	0.168562	0.128919	0.096878	0.087915	0.055282	0.074578	0.032398		70.8	0.858503	0.890315	0.596773	0.536085	0.383984	0.317227	0.235276	0.187288	0.153189	0.110445	0.112009	0.063969	0.080113	0.035937		70.8	0.678576	0.667192	0.414039	0.387485	0.267275	0.220541	0.160801	0.126282	0.110396	0.075357	0.080418	0.044184	0.057979	0.025813		70.8	0.702104
71	0.756534	0.796237	0.544386	0.486272	0.337491	0.283703	0.214118	0.169004	0.12905	0.097141	0.087265	0.055434	0.073938	0.032488		71	0.8598	0.891813	0.59831	0.537259	0.384865	0.318015	0.2365	0.187782	0.154617	0.110745	0.113128	0.064145	0.081059	0.036037		71	0.68025	0.668489	0.415416	0.388391	0.267923	0.221105	0.16133	0.12662	0.111178	0.075563	0.080391	0.044306	0.05866	0.025884		71	0.703848
71.2	0.757614	0.797498	0.545629	0.487306	0.338154	0.284396	0.214611	0.169446	0.129745	0.097403	0.087571	0.055586	0.073465	0.032578		71.2	0.86085	0.893306	0.598936	0.538431	0.38547	0.318802	0.237383	0.188276	0.155029	0.111045	0.112954	0.064322	0.08118	0.036137		71.2	0.681341	0.669783	0.416459	0.389297	0.268771	0.221668	0.161704	0.126957	0.111987	0.075768	0.08013	0.044428	0.057378	0.025956		71.2	0.705157
71.4	0.75845	0.798755	0.545632	0.488339	0.338226	0.285089	0.214897	0.169887	0.129492	0.097665	0.087448	0.055738	0.073207	0.032668		71.4	0.86218	0.894796	0.600056	0.539602	0.386377	0.319588	0.238512	0.18877	0.155958	0.111345	0.11363	0.064498	0.081446	0.036237		71.4	0.68194	0.671075	0.416949	0.390201	0.269256	0.222232	0.161573	0.127294	0.111886	0.075974	0.079533	0.044549	0.056655	0.026027		71.4	0.70638
71.6	0.758759	0.800009	0.546364	0.489369	0.338514	0.285781	0.215124	0.170329	0.129821	0.097928	0.087841	0.055891	0.072916	0.032758		71.6	0.863573	0.896282	0.601175	0.540772	0.386752	0.320374	0.239547	0.189263	0.156667	0.111645	0.113951	0.064675	0.081605	0.036337		71.6	0.682791	0.672364	0.4179	0.391105	0.26979	0.222795	0.161486	0.127631	0.111566	0.076179	0.079453	0.044671	0.056884	0.026099		71.6	0.7074
71.8	0.75964	0.801259	0.547663	0.490398	0.339184	0.286472	0.215171	0.17077	0.130227	0.09819	0.088746	0.056043	0.073126	0.032848		71.8	0.865005	0.897764	0.602466	0.541939	0.387399	0.321159	0.24009	0.189756	0.157666	0.111945	0.114437	0.064851	0.081621	0.036437		71.8	0.684027	0.673651	0.419406	0.392007	0.27051	0.223357	0.162214	0.127968	0.111955	0.076385	0.080099	0.044793	0.057998	0.026171		71.8	0.708764
72	0.760079	0.802505	0.548281	0.491426	0.339516	0.287163	0.215477	0.171211	0.130438	0.098452	0.088367	0.056195	0.072844	0.032938		72	0.866529	0.899242	0.603929	0.543105	0.388791	0.321943	0.240723	0.190249	0.158099	0.112245	0.115085	0.065027	0.082441	0.036537		72	0.684829	0.674935	0.420177	0.392909	0.270925	0.22392	0.162428	0.128304	0.111896	0.07659	0.080067	0.044915	0.057151	0.026242		72	0.710498
72.2	0.761356	0.803747	0.549068	0.492452	0.340813	0.287853	0.216298	0.171651	0.130344	0.098714	0.088358	0.056347	0.07263	0.033027		72.2	0.866916	0.900715	0.604575	0.54427	0.389201	0.322728	0.241214	0.190742	0.15843	0.112545	0.115103	0.065204	0.08178	0.036636		72.2	0.68703	0.676216	0.422181	0.39381	0.272127	0.224482	0.163868	0.128641	0.112921	0.076796	0.080657	0.045037	0.058437	0.026314		72.2	0.712059
72.4	0.762587	0.804986	0.550014	0.493476	0.341298	0.288543	0.21665	0.172092	0.130593	0.098976	0.088583	0.056499	0.072541	0.033117		72.4	0.868013	0.902185	0.60565	0.545433	0.389826	0.323511	0.24174	0.191235	0.158293	0.112845	0.11531	0.06538	0.081537	0.036736		72.4	0.688277	0.677495	0.423733	0.39471	0.272733	0.225043	0.164537	0.128978	0.113406	0.077001	0.081134	0.045158	0.058673	0.026385		72.4	0.712696
72.6	0.764463	0.806221	0.551461	0.494499	0.342714	0.289232	0.217619	0.172532	0.131558	0.099238	0.089082	0.056651	0.072809	0.033207		72.6	0.869106	0.903651	0.606119	0.546594	0.390566	0.324294	0.241684	0.191728	0.157997	0.113144	0.115027	0.065556	0.080926	0.036836		72.6	0.689286	0.678771	0.424658	0.395608	0.273151	0.225605	0.164879	0.129314	0.11356	0.077206	0.080948	0.04528	0.058008	0.026457		72.6	0.714011
72.8	0.764769	0.807452	0.551835	0.495521	0.342983	0.289921	0.217684	0.172972	0.131569	0.0995	0.088824	0.056803	0.07273	0.033297		72.8	0.86995	0.905113	0.607276	0.547754	0.391471	0.325076	0.241811	0.19222	0.157966	0.113444	0.11502	0.065733	0.080434	0.036936		72.8	0.69003	0.680045	0.425218	0.396506	0.273731	0.226166	0.165598	0.12965	0.113894	0.077412	0.081497	0.045402	0.05931	0.026528		72.8	0.714553
73	0.766176	0.80868	0.552925	0.49654	0.344074	0.290609	0.218631	0.173412	0.132189	0.099762	0.089521	0.056955	0.073507	0.033387		73	0.870556	0.906571	0.607928	0.548912	0.392043	0.325858	0.242022	0.192712	0.15782	0.113744	0.114572	0.065909	0.07945	0.037036		73	0.691129	0.681316	0.426866	0.397403	0.274259	0.226727	0.165946	0.129987	0.114036	0.077617	0.082562	0.045524	0.060593	0.0266		73	0.714627
73.2	0.766916	0.809903	0.553521	0.497559	0.344671	0.291297	0.218608	0.173852	0.132089	0.100024	0.089069	0.057107	0.073373	0.033477		73.2	0.871452	0.908025	0.608801	0.550069	0.392725	0.326639	0.241881	0.193204	0.157589	0.114043	0.114177	0.066085	0.079023	0.037135		73.2	0.692328	0.682585	0.427785	0.3983	0.274855	0.227287	0.166608	0.130323	0.114477	0.077822	0.082911	0.045645	0.06039	0.026671		73.2	0.716464
73.4	0.768048	0.811124	0.554239	0.498575	0.345648	0.291984	0.219058	0.174292	0.132021	0.100286	0.088823	0.057259	0.073885	0.033567		73.4	0.872207	0.909475	0.609605	0.551224	0.392998	0.32742	0.242228	0.193696	0.157634	0.114343	0.114087	0.066261	0.079077	0.037235		73.4	0.693559	0.683851	0.428393	0.399195	0.275252	0.227847	0.166384	0.130659	0.114836	0.078027	0.082815	0.045767	0.06115	0.026743		73.4	0.717615
73.6	0.769362	0.812341	0.555841	0.499591	0.346382	0.292671	0.219935	0.174731	0.132351	0.100547	0.089278	0.057411	0.074188	0.033657		73.6	0.873406	0.910921	0.610961	0.552377	0.393685	0.3282	0.242545	0.194188	0.157942	0.114642	0.114401	0.066438	0.079515	0.037335		73.6	0.69524	0.685115	0.43035	0.400089	0.276064	0.228407	0.167329	0.130995	0.115585	0.078233	0.083494	0.045889	0.062147	0.026814		73.6	0.7186
73.8	0.771157	0.813554	0.556925	0.500604	0.347535	0.293357	0.220624	0.175171	0.133008	0.100809	0.090006	0.057563	0.074414	0.033746		73.8	0.874686	0.912363	0.6112	0.553529	0.393969	0.32898	0.242665	0.194679	0.157529	0.114941	0.114013	0.066614	0.079075	0.037435		73.8	0.695913	0.686376	0.430931	0.400982	0.276727	0.228967	0.16779	0.13133	0.115574	0.078438	0.08366	0.04601	0.062213	0.026886		73.8	0.719211
74	0.772388	0.814763	0.557721	0.501616	0.348401	0.294042	0.22108	0.17561	0.133475	0.10107	0.090116	0.057715	0.074957	0.033836		74	0.876222	0.913802	0.612228	0.554679	0.394833	0.329759	0.242718	0.19517	0.157599	0.11524	0.113928	0.06679	0.079181	0.037535		74	0.696906	0.687635	0.431472	0.401875	0.277339	0.229526	0.16815	0.131666	0.115592	0.078643	0.084397	0.046132	0.062439	0.026957		74	0.719917
74.2	0.773262	0.815969	0.558619	0.502627	0.348826	0.294727	0.22119	0.176049	0.133385	0.101332	0.089785	0.057867	0.075298	0.033926		74.2	0.877309	0.915236	0.613611	0.555827	0.396231	0.330537	0.243137	0.195661	0.158456	0.11554	0.113922	0.066966	0.079195	0.037634		74.2	0.698291	0.688891	0.432061	0.402766	0.27815	0.230085	0.168399	0.132002	0.116252	0.078848	0.084918	0.046254	0.063487	0.027029		74.2	0.720649
74.4	0.77471	0.817171	0.560201	0.503636	0.349561	0.295412	0.222034	0.176487	0.13345	0.101593	0.089584	0.058019	0.075623	0.034016		74.4	0.877837	0.916667	0.614034	0.556974	0.397061	0.331315	0.243083	0.196152	0.158239	0.115839	0.113795	0.067142	0.079034	0.037734		74.4	0.698969	0.690145	0.432335	0.403657	0.278829	0.230644	0.168291	0.132337	0.115834	0.079053	0.085111	0.046375	0.062703	0.0271		74.4	0.721585
74.6	0.775434	0.81837	0.560548	0.504643	0.349762	0.296096	0.221985	0.176926	0.133294	0.101855	0.088664	0.058171	0.075067	0.034106		74.6	0.878418	0.918093	0.614641	0.55812	0.397785	0.332093	0.24377	0.196643	0.158792	0.116138	0.113985	0.067318	0.079507	0.037834		74.6	0.70019	0.691396	0.433111	0.404547	0.279585	0.231202	0.169263	0.132673	0.116054	0.079258	0.084761	0.046497	0.061583	0.027172		74.6	0.722886
74.8	0.776419	0.819565	0.561654	0.505649	0.350423	0.296779	0.22193	0.177364	0.133318	0.102116	0.088196	0.058323	0.074756	0.034196		74.8	0.879344	0.919516	0.615337	0.559264	0.398252	0.33287	0.244487	0.197133	0.159259	0.116437	0.114763	0.067494	0.080323	0.037933		74.8	0.701396	0.692645	0.433466	0.405435	0.280021	0.23176	0.169232	0.133008	0.115876	0.079463	0.083957	0.046618	0.061155	0.027243		74.8	0.724363
75	0.778025	0.820757	0.563407	0.506654	0.351672	0.297462	0.222791	0.177802	0.134355	0.102377	0.089051	0.058475	0.075016	0.034285		75	0.880526	0.920935	0.616777	0.560406	0.399216	0.333646	0.245596	0.197623	0.160193	0.116736	0.115913	0.06767	0.081155	0.038033		75	0.70234	0.693891	0.434235	0.406323	0.280683	0.232318	0.16935	0.133343	0.116024	0.079667	0.083425	0.04674	0.060902	0.027315		75	0.725406
75.2	0.779305	0.821945	0.564752	0.507657	0.351992	0.298144	0.223084	0.17824	0.134791	0.102638	0.089529	0.058626	0.076035	0.034375		75.2	0.881917	0.92235	0.617064	0.561547	0.399938	0.334422	0.246205	0.198114	0.160032	0.117035	0.116495	0.067846	0.081026	0.038133		75.2	0.702706	0.695134	0.433884	0.40721	0.280556	0.232875	0.168665	0.133678	0.11557	0.079872	0.082684	0.046862	0.059267	0.027386		75.2	0.726596
75.4	0.779958	0.823129	0.565282	0.508658	0.351875	0.298826	0.222894	0.178678	0.134727	0.1029	0.08913	0.058778	0.076523	0.034465		75.4	0.88333	0.923762	0.618658	0.562686	0.401363	0.335197	0.24708	0.198604	0.161154	0.117333	0.117524	0.068022	0.081379	0.038233		75.4	0.703917	0.696376	0.434528	0.408096	0.280816	0.233432	0.168369	0.134013	0.115284	0.080077	0.082707	0.046983	0.059777	0.027457		75.4	0.727305
75.6	0.781232	0.82431	0.566899	0.509658	0.353039	0.299507	0.223824	0.179116	0.135439	0.103161	0.089983	0.05893	0.076984	0.034555		75.6	0.884886	0.925169	0.619792	0.563823	0.40189	0.335971	0.247712	0.199093	0.161552	0.117632	0.118134	0.068198	0.081462	0.038332		75.6	0.704622	0.697615	0.435307	0.408981	0.280764	0.233989	0.168334	0.134348	0.115025	0.080282	0.082659	0.047105	0.059211	0.027529		75.6	0.728754
75.8	0.781865	0.825488	0.568021	0.510657	0.353976	0.300188	0.224375	0.179553	0.135553	0.103422	0.090003	0.059082	0.076911	0.034644		75.8	0.886294	0.926573	0.621542	0.564959	0.403006	0.336745	0.248511	0.199583	0.162669	0.117931	0.119125	0.068374	0.082255	0.038432		75.8	0.705475	0.698851	0.435763	0.409866	0.280677	0.234545	0.168289	0.134683	0.115038	0.080487	0.082417	0.047226	0.058407	0.0276		75.8	0.730542
76	0.782209	0.826662	0.568562	0.511654	0.354734	0.300868	0.224842	0.179991	0.135597	0.103683	0.08923	0.059233	0.076498	0.034734		76	0.887129	0.927973	0.622536	0.566094	0.403941	0.337519	0.249376	0.200072	0.163226	0.118229	0.119822	0.06855	0.08296	0.038532		76	0.706157	0.700085	0.436054	0.410749	0.280558	0.235101	0.168139	0.135017	0.114855	0.080691	0.081685	0.047348	0.056801	0.027672		76	0.7327
76.2	0.783354	0.827833	0.569592	0.512649	0.355993	0.301548	0.226083	0.180428	0.136203	0.103944	0.089886	0.059385	0.076716	0.034824		76.2	0.887861	0.929369	0.623644	0.567227	0.404652	0.338292	0.250364	0.200561	0.164048	0.118528	0.119922	0.068726	0.082591	0.038631		76.2	0.707779	0.701316	0.437471	0.411631	0.281039	0.235657	0.168882	0.135352	0.115518	0.080896	0.081638	0.047469	0.057803	0.027743		76.2	0.733378
76.4	0.783819	0.829	0.570646	0.513643	0.356461	0.302227	0.226738	0.180865	0.136936	0.104204	0.09039	0.059537	0.076697	0.034914		76.4	0.889752	0.930761	0.62496	0.568358	0.405763	0.339064	0.250937	0.20105	0.164077	0.118826	0.120125	0.068902	0.082856	0.038731		76.4	0.708391	0.702545	0.437968	0.412513	0.28127	0.236213	0.169029	0.135686	0.115723	0.0811	0.08171	0.04759	0.057211	0.027814		76.4	0.734344
76.6	0.783966	0.830163	0.570944	0.514635	0.356747	0.302906	0.227224	0.181301	0.136992	0.104465	0.090403	0.059688	0.076781	0.035003		76.6	0.890633	0.93215	0.626118	0.569488	0.407249	0.339836	0.25153	0.201539	0.164315	0.119125	0.120077	0.069078	0.083009	0.03883		76.6	0.709588	0.703772	0.43854	0.413393	0.281524	0.236768	0.169394	0.136021	0.115626	0.081305	0.081496	0.047712	0.05784	0.027886		76.6	0.735429
76.8	0.784108	0.831323	0.571668	0.515626	0.356948	0.303584	0.227737	0.181738	0.137332	0.104726	0.090866	0.05984	0.07714	0.035093		76.8	0.891545	0.933535	0.627358	0.570616	0.408084	0.340607	0.252074	0.202028	0.164723	0.119423	0.119874	0.069253	0.08269	0.03893		76.8	0.710839	0.704996	0.439882	0.414273	0.282409	0.237323	0.170121	0.136355	0.116003	0.081509	0.082479	0.047833	0.059125	0.027957		76.8	0.736136
77	0.785101	0.83248	0.572946	0.516616	0.358131	0.304261	0.228402	0.182174	0.137672	0.104987	0.090779	0.059992	0.077982	0.035183		77	0.89242	0.934916	0.628116	0.571743	0.40854	0.341378	0.252456	0.202516	0.164575	0.119721	0.119437	0.069429	0.082385	0.03903		77	0.711648	0.706217	0.441278	0.415152	0.282925	0.237878	0.170293	0.136689	0.116409	0.081714	0.08285	0.047955	0.058442	0.028029		77	0.738219
77.2	0.785651	0.833633	0.57346	0.517604	0.358642	0.304938	0.228527	0.18261	0.137922	0.105247	0.090824	0.060143	0.07789	0.035272		77.2	0.893626	0.936293	0.62919	0.572868	0.409047	0.342148	0.252648	0.203004	0.164449	0.12002	0.119241	0.069605	0.082157	0.039129		77.2	0.712508	0.707437	0.441907	0.416029	0.282984	0.238432	0.170632	0.137023	0.116164	0.081918	0.082115	0.048076	0.057828	0.0281		77.2	0.740095
77.4	0.786837	0.834783	0.574734	0.51859	0.359598	0.305615	0.229578	0.183046	0.138358	0.105508	0.091307	0.060295	0.078682	0.035362		77.4	0.894966	0.937667	0.630585	0.573991	0.409601	0.342918	0.253485	0.203492	0.164891	0.120318	0.118936	0.069781	0.082303	0.039229		77.4	0.713558	0.708653	0.443162	0.416906	0.283881	0.238986	0.170762	0.137357	0.11647	0.082123	0.081988	0.048197	0.058765	0.028171		77.4	0.741058
77.6	0.787907	0.835929	0.576198	0.519575	0.360574	0.306291	0.230766	0.183482	0.139702	0.105768	0.092392	0.060446	0.079153	0.035452		77.6	0.896391	0.939037	0.631547	0.575113	0.410531	0.343687	0.253548	0.20398	0.165198	0.120616	0.118464	0.069956	0.082202	0.039329		77.6	0.71441	0.709868	0.444655	0.417782	0.28489	0.23954	0.17162	0.137691	0.116668	0.082327	0.082429	0.048319	0.058507	0.028243		77.6	0.741868
77.8	0.78914	0.837072	0.576703	0.520558	0.361446	0.306966	0.231089	0.183918	0.140169	0.106029	0.092749	0.060598	0.079276	0.035541		77.8	0.897171	0.940403	0.63229	0.576234	0.410731	0.344456	0.253573	0.204468	0.16491	0.120914	0.117575	0.070132	0.081727	0.039428		77.8	0.714768	0.71108	0.445134	0.418658	0.285279	0.240093	0.171361	0.138025	0.116492	0.082531	0.082357	0.04844	0.058576	0.028314		77.8	0.74237
78	0.789823	0.838212	0.577261	0.52154	0.362239	0.307641	0.231127	0.184353	0.140385	0.106289	0.092554	0.060749	0.079555	0.035631		78	0.898497	0.941766	0.633989	0.577353	0.411626	0.345224	0.254541	0.204955	0.165669	0.121212	0.118118	0.070308	0.082443	0.039528		78	0.716399	0.712289	0.446289	0.419532	0.285932	0.240646	0.17186	0.138358	0.117041	0.082736	0.08319	0.048561	0.059406	0.028385		78	0.743075
78.2	0.790891	0.839348	0.578197	0.522521	0.362877	0.308315	0.231595	0.184789	0.140885	0.106549	0.092651	0.060901	0.07993	0.035721		78.2	0.899846	0.943125	0.635164	0.57847	0.412592	0.345991	0.255577	0.205443	0.16639	0.12151	0.118245	0.070483	0.082577	0.039627		78.2	0.71819	0.713497	0.447548	0.420405	0.287169	0.241199	0.172582	0.138692	0.11782	0.08294	0.083938	0.048683	0.060022	0.028457		78.2	0.744132
78.4	0.79201	0.840481	0.579221	0.5235	0.363191	0.308989	0.232157	0.185224	0.141385	0.106809	0.092857	0.061052	0.0798	0.03581		78.4	0.901041	0.94448	0.63603	0.579586	0.413241	0.346758	0.256394	0.20593	0.16633	0.121807	0.118394	0.070659	0.083225	0.039727		78.4	0.719481	0.714701	0.448384	0.421277	0.28816	0.241751	0.173165	0.139025	0.118015	0.083144	0.083833	0.048804	0.059116	0.028528		78.4	0.745251
78.6	0.792543	0.84161	0.579532	0.524477	0.36334	0.309663	0.232166	0.185659	0.141365	0.10707	0.092274	0.061204	0.079529	0.0359		78.6	0.902526	0.945832	0.637116	0.5807	0.414156	0.347524	0.257123	0.206417	0.166981	0.122105	0.119292	0.070835	0.0837	0.039826		78.6	0.721576	0.715904	0.449407	0.422149	0.289125	0.242304	0.173879	0.139358	0.118602	0.083348	0.084011	0.048925	0.059977	0.028599		78.6	0.745852
78.8	0.794026	0.842737	0.580923	0.525453	0.364039	0.310335	0.232437	0.186093	0.142166	0.10733	0.092788	0.061355	0.07909	0.03599		78.8	0.904179	0.947179	0.638773	0.581813	0.414874	0.34829	0.25773	0.206904	0.167528	0.122403	0.120075	0.07101	0.083873	0.039926		78.8	0.722531	0.717104	0.450374	0.42302	0.290285	0.242855	0.174175	0.139692	0.11881	0.083552	0.084723	0.049047	0.060943	0.028671		78.8	0.747112
79	0.795235	0.843859	0.581966	0.526428	0.364601	0.311008	0.232762	0.186528	0.142851	0.10759	0.093463	0.061507	0.079563	0.036079		79	0.90528	0.948524	0.639608	0.582924	0.41555	0.349055	0.258172	0.20739	0.167992	0.122701	0.120108	0.071186	0.083822	0.040025		79	0.72276	0.718301	0.450948	0.423889	0.290777	0.243407	0.17453	0.140025	0.118951	0.083756	0.084833	0.049168	0.060678	0.028742		79	0.747739
79.2	0.796594	0.844979	0.582511	0.527401	0.365019	0.311679	0.232614	0.186962	0.142943	0.10785	0.093411	0.061658	0.080182	0.036169		79.2	0.906476	0.949864	0.640878	0.584034	0.416786	0.34982	0.258538	0.207876	0.168397	0.122998	0.120267	0.071361	0.083979	0.040125		79.2	0.724101	0.719496	0.451858	0.424758	0.290831	0.243958	0.174938	0.140358	0.118853	0.083961	0.0851	0.049289	0.061328	0.028813		79.2	0.74878
79.4	0.797556	0.846095	0.583279	0.528372	0.365373	0.312351	0.232936	0.187396	0.14323	0.10811	0.093478	0.061809	0.080401	0.036259		79.4	0.907465	0.951201	0.642792	0.585142	0.417991	0.350584	0.259567	0.208363	0.169667	0.123296	0.121128	0.071537	0.08436	0.040224		79.4	0.725943	0.720689	0.452829	0.425626	0.291606	0.244509	0.175156	0.14069	0.118661	0.084165	0.085268	0.04941	0.061895	0.028884		79.4	0.749182
79.6	0.798848	0.847208	0.584777	0.529343	0.366531	0.313021	0.233736	0.18783	0.143668	0.108369	0.093905	0.061961	0.080636	0.036348		79.6	0.908701	0.952535	0.643713	0.586249	0.418938	0.351348	0.260196	0.208849	0.170196	0.123593	0.121867	0.071712	0.084789	0.040324		79.6	0.726885	0.72188	0.453252	0.426493	0.291587	0.24506	0.175808	0.141023	0.118406	0.084368	0.085086	0.049531	0.060656	0.028956		79.6	0.750755
79.8	0.799531	0.848317	0.585664	0.530311	0.367502	0.313691	0.233893	0.188264	0.14372	0.108629	0.093932	0.062112	0.080493	0.036438		79.8	0.910367	0.953864	0.644954	0.587354	0.42018	0.352111	0.260864	0.209335	0.170799	0.12389	0.122686	0.071888	0.085625	0.040423		79.8	0.727915	0.723068	0.453291	0.427359	0.292082	0.24561	0.176138	0.141356	0.118736	0.084572	0.084802	0.049653	0.060383	0.029027		79.8	0.752224
80	0.800806	0.849423	0.586744	0.531278	0.368332	0.314361	0.234372	0.188698	0.143809	0.108889	0.094111	0.062263	0.080639	0.036527		80	0.911589	0.955191	0.645955	0.588458	0.421558	0.352874	0.261473	0.20982	0.171324	0.124188	0.122924	0.072063	0.086313	0.040523		80	0.728959	0.724254	0.454018	0.428224	0.292731	0.24616	0.176884	0.141688	0.119498	0.084776	0.084638	0.049774	0.060991	0.029098		80	0.753106
80.2	0.801824	0.850526	0.587744	0.532244	0.368951	0.31503	0.235182	0.189131	0.144085	0.109149	0.094443	0.062414	0.080584	0.036617		80.2	0.912914	0.956513	0.647049	0.58956	0.422961	0.353636	0.262269	0.210306	0.171214	0.124485	0.123187	0.072239	0.086552	0.040622		80.2	0.730068	0.725437	0.454591	0.429089	0.292897	0.24671	0.177337	0.142021	0.11974	0.08498	0.084834	0.049895	0.061205	0.029169		80.2	0.754041
80.4	0.80191	0.851626	0.588075	0.533208	0.368979	0.315699	0.23498	0.189565	0.143658	0.109408	0.094384	0.062566	0.080343	0.036706		80.4	0.91427	0.957832	0.648097	0.59066	0.424191	0.354397	0.262744	0.210791	0.170971	0.124782	0.123475	0.072414	0.087051	0.040722		80.4	0.730936	0.726618	0.454617	0.429952	0.293485	0.247259	0.17751	0.142353	0.120189	0.085184	0.084986	0.050016	0.061048	0.029241		80.4	0.755121
80.6	0.802236	0.852722	0.588589	0.534171	0.369116	0.316367	0.234851	0.189998	0.14342	0.109668	0.094095	0.062717	0.079825	0.036796		80.6	0.914723	0.959148	0.649104	0.591759	0.425338	0.355158	0.263104	0.211276	0.171418	0.125079	0.123929	0.072589	0.087752	0.040821		80.6	0.732404	0.727797	0.455298	0.430815	0.294108	0.247809	0.178171	0.142686	0.120362	0.085388	0.084868	0.050137	0.061538	0.029312		80.6	0.756231
80.8	0.803446	0.853815	0.589843	0.535133	0.370256	0.317034	0.235655	0.190431	0.143841	0.109927	0.094613	0.062868	0.079854	0.036886		80.8	0.915243	0.96046	0.649766	0.592857	0.425461	0.355918	0.263014	0.211761	0.171229	0.125376	0.123568	0.072765	0.087355	0.040921		80.8	0.733564	0.728973	0.456865	0.431677	0.295223	0.248357	0.1791	0.143018	0.121265	0.085591	0.085749	0.050258	0.061487	0.029383		80.8	0.757464
81	0.804689	0.854905	0.591238	0.536092	0.371722	0.317701	0.236287	0.190863	0.144557	0.110187	0.094717	0.063019	0.080141	0.036975		81	0.916579	0.961768	0.650299	0.593953	0.426132	0.356678	0.263252	0.212246	0.171289	0.125673	0.123651	0.07294	0.087056	0.04102		81	0.733312	0.730147	0.456508	0.432537	0.295563	0.248906	0.179011	0.14335	0.121322	0.085795	0.08532	0.050379	0.0601	0.029454		81	0.759161
81.2	0.80571	0.855991	0.592012	0.537051	0.372651	0.318368	0.237838	0.191296	0.14502	0.110446	0.094973	0.06317	0.080411	0.037065		81.2	0.917175	0.963073	0.651057	0.595047	0.426683	0.357437	0.263107	0.21273	0.171156	0.12597	0.123551	0.073115	0.086532	0.04112		81.2	0.734405	0.731319	0.457119	0.433397	0.296268	0.249454	0.179261	0.143682	0.121401	0.085999	0.085154	0.0505	0.060306	0.029526		81.2	0.759509
81.4	0.806835	0.857075	0.59349	0.538008	0.373955	0.319034	0.239257	0.191728	0.145962	0.110705	0.095922	0.063322	0.080535	0.037154		81.4	0.918244	0.964374	0.65182	0.59614	0.427115	0.358196	0.262933	0.213214	0.170928	0.126267	0.123152	0.073291	0.085969	0.041219		81.4	0.735396	0.732488	0.458121	0.434256	0.297204	0.250002	0.179876	0.144014	0.121963	0.086202	0.085766	0.050621	0.060623	0.029597		81.4	0.759582
81.6	0.807441	0.858155	0.594218	0.538963	0.374835	0.319699	0.240246	0.19216	0.146638	0.110965	0.096439	0.063473	0.080601	0.037244		81.6	0.918927	0.965672	0.652046	0.597232	0.427339	0.358954	0.262529	0.213699	0.170287	0.126564	0.122475	0.073466	0.085121	0.041318		81.6	0.735437	0.733655	0.458592	0.435114	0.297232	0.25055	0.179969	0.144345	0.121808	0.086406	0.08569	0.050742	0.060145	0.029668		81.6	0.760074
81.8	0.807891	0.859232	0.594493	0.539917	0.375014	0.320364	0.240229	0.192592	0.146096	0.111224	0.096236	0.063624	0.080327	0.037333		81.8	0.919612	0.966966	0.653027	0.598322	0.427486	0.359712	0.262959	0.214183	0.170483	0.126861	0.122925	0.073641	0.085478	0.041418		81.8	0.736629	0.73482	0.45941	0.435972	0.29775	0.251097	0.179959	0.144677	0.122384	0.086609	0.086164	0.050863	0.060594	0.029739		81.8	0.760983
82	0.808375	0.860306	0.594979	0.54087	0.375942	0.321029	0.240511	0.193024	0.146229	0.111483	0.096639	0.063775	0.080492	0.037423		82	0.921052	0.968257	0.653879	0.59941	0.427774	0.360469	0.263604	0.214666	0.171017	0.127157	0.123876	0.073816	0.085961	0.041517		82	0.738368	0.735982	0.460987	0.436828	0.299044	0.251644	0.181204	0.145008	0.123538	0.086813	0.087441	0.050984	0.061711	0.02981		82	0.761555
82.2	0.809372	0.861376	0.596162	0.541821	0.376632	0.321692	0.241492	0.193456	0.146952	0.111742	0.097231	0.063926	0.080655	0.037512		82.2	0.922734	0.969544	0.654574	0.600497	0.428864	0.361226	0.264224	0.21515	0.171388	0.127454	0.124451	0.073991	0.086389	0.041617		82.2	0.739382	0.737142	0.462371	0.437683	0.299902	0.252191	0.181483	0.14534	0.124007	0.087016	0.087816	0.051105	0.061288	0.029882		82.2	0.762711
82.4	0.809981	0.862444	0.596628	0.542771	0.377219	0.322356	0.241931	0.193887	0.147284	0.112001	0.097153	0.064077	0.080282	0.037602		82.4	0.923552	0.970828	0.655581	0.601583	0.429605	0.361982	0.264689	0.215633	0.171717	0.127751	0.12482	0.074167	0.086447	0.041716		82.4	0.740293	0.7383	0.463297	0.438538	0.300285	0.252737	0.181439	0.145671	0.123967	0.08722	0.087582	0.051226	0.061442	0.029953		82.4	0.763983
82.6	0.810781	0.863508	0.597256	0.54372	0.377905	0.323019	0.242115	0.194319	0.14701	0.11226	0.096983	0.064228	0.079867	0.037691		82.6	0.924126	0.972109	0.656321	0.602667	0.430206	0.362737	0.264403	0.216117	0.1721	0.128047	0.124636	0.074342	0.086023	0.041815		82.6	0.741212	0.739455	0.464476	0.439392	0.301222	0.253283	0.181712	0.146002	0.124039	0.087423	0.088279	0.051347	0.063169	0.030024		82.6	0.765026
82.8	0.811812	0.864569	0.598451	0.544666	0.37841	0.323681	0.242604	0.19475	0.147337	0.112519	0.097374	0.064379	0.079264	0.03778		82.8	0.924764	0.973385	0.657927	0.60375	0.431067	0.363492	0.265049	0.2166	0.172926	0.128343	0.125003	0.074517	0.08642	0.041915		82.8	0.741989	0.740608	0.465932	0.440245	0.301628	0.253829	0.182291	0.146333	0.124493	0.087626	0.08901	0.051468	0.063575	0.030095		82.8	0.766519
83	0.812285	0.865627	0.599053	0.545612	0.37859	0.324343	0.242765	0.195181	0.147211	0.112778	0.097664	0.06453	0.079799	0.03787		83	0.925148	0.974659	0.658916	0.604831	0.432167	0.364247	0.265901	0.217083	0.173882	0.12864	0.125128	0.074692	0.086872	0.042014		83	0.742784	0.741759	0.466748	0.441097	0.30156	0.254375	0.182892	0.146664	0.124486	0.08783	0.089033	0.051589	0.063288	0.030166		83	0.767615
83.2	0.812664	0.866681	0.600241	0.546556	0.379149	0.325004	0.24288	0.195612	0.146774	0.113037	0.097639	0.064681	0.080169	0.037959		83.2	0.92618	0.975929	0.660122	0.60591	0.433502	0.365	0.266467	0.217565	0.174446	0.128936	0.125792	0.074867	0.087215	0.042113		83.2	0.744879	0.742908	0.468711	0.441948	0.301772	0.25492	0.18323	0.146995	0.124505	0.088033	0.089002	0.05171	0.064512	0.030237		83.2	0.768896
83.4	0.813191	0.867733	0.601459	0.547499	0.379692	0.325665	0.243061	0.196042	0.147046	0.113295	0.098274	0.064832	0.080671	0.038049		83.4	0.927527	0.977195	0.660695	0.606988	0.434283	0.365754	0.267434	0.218048	0.174698	0.129232	0.126035	0.075042	0.087131	0.042213		83.4	0.745826	0.744054	0.46922	0.442798	0.301774	0.255465	0.183145	0.147326	0.12449	0.088236	0.08886	0.051831	0.063859	0.030308		83.4	0.770596
83.6	0.813886	0.868781	0.602416	0.54844	0.380499	0.326325	0.243083	0.196473	0.146938	0.113554	0.098535	0.064983	0.081004	0.038138		83.6	0.929258	0.978459	0.661651	0.608065	0.435623	0.366507	0.267966	0.21853	0.174688	0.129528	0.126348	0.075217	0.087491	0.042312		83.6	0.746259	0.745198	0.469836	0.443647	0.301576	0.256009	0.183275	0.147657	0.124366	0.088439	0.08864	0.051952	0.063612	0.03038		83.6	0.772477
83.8	0.814466	0.869827	0.603156	0.54938	0.381236	0.326985	0.243224	0.196903	0.146673	0.113812	0.098278	0.065134	0.080794	0.038228		83.8	0.930878	0.979718	0.662903	0.60914	0.436858	0.367259	0.268806	0.219012	0.174467	0.129825	0.126438	0.075392	0.0882	0.042411		83.8	0.747257	0.74634	0.47046	0.444496	0.301807	0.256554	0.183271	0.147987	0.124107	0.088642	0.088476	0.052073	0.064724	0.030451		83.8	0.773786
84	0.815554	0.870869	0.604107	0.550318	0.381667	0.327644	0.243263	0.197333	0.146471	0.114071	0.098109	0.065284	0.081	0.038317		84	0.931369	0.980975	0.66383	0.610213	0.437797	0.368011	0.269942	0.219494	0.174579	0.130121	0.126138	0.075567	0.088344	0.042511		84	0.748567	0.747479	0.47177	0.445343	0.302106	0.257098	0.184014	0.148318	0.124746	0.088846	0.089319	0.052193	0.065641	0.030522		84	0.774828
84.2	0.815755	0.871908	0.604722	0.551255	0.381961	0.328303	0.243221	0.197763	0.146038	0.114329	0.097679	0.065435	0.080459	0.038406		84.2	0.932534	0.982228	0.664923	0.611286	0.438766	0.368762	0.270837	0.219976	0.174807	0.130417	0.126417	0.075742	0.088385	0.04261		84.2	0.749399	0.748616	0.472273	0.44619	0.302343	0.257641	0.183885	0.148648	0.124873	0.089049	0.089521	0.052314	0.064971	0.030593		84.2	0.776287
84.4	0.815446	0.872944	0.604922	0.55219	0.381556	0.328961	0.242299	0.198192	0.145062	0.114588	0.096883	0.065586	0.079734	0.038496		84.4	0.933837	0.983477	0.665642	0.612356	0.43907	0.369513	0.271334	0.220457	0.175147	0.130712	0.125949	0.075917	0.088197	0.042709		84.4	0.750704	0.749751	0.472854	0.447036	0.303101	0.258185	0.184173	0.148979	0.125227	0.089252	0.089594	0.052435	0.065704	0.030664		84.4	0.777771
84.6	0.816439	0.873977	0.605853	0.553124	0.38216	0.329619	0.242255	0.198622	0.145266	0.114846	0.096925	0.065737	0.079446	0.038585		84.6	0.934566	0.984723	0.666533	0.613425	0.439621	0.370263	0.271436	0.220939	0.174837	0.131008	0.12573	0.076092	0.08811	0.042808		84.6	0.752242	0.750884	0.473821	0.447881	0.303964	0.258728	0.185064	0.149309	0.125838	0.089455	0.089938	0.052556	0.065487	0.030735		84.6	0.779488
84.8	0.817231	0.875007	0.606391	0.554057	0.383033	0.330276	0.243333	0.199051	0.145644	0.115105	0.097202	0.065888	0.079831	0.038674		84.8	0.934694	0.985966	0.666661	0.614493	0.439544	0.371012	0.271305	0.22142	0.174248	0.131304	0.125108	0.076267	0.087395	0.042908		84.8	0.753062	0.752014	0.474783	0.448725	0.305033	0.259271	0.185414	0.149639	0.126155	0.089658	0.090268	0.052677	0.065868	0.030806		84.8	0.78093
85	0.81843	0.876034	0.606845	0.554988	0.383788	0.330933	0.243991	0.19948	0.146387	0.115363	0.097176	0.066038	0.080275	0.038764		85	0.935887	0.987206	0.667807	0.615559	0.440543	0.371761	0.27192	0.221901	0.17508	0.1316	0.125179	0.076441	0.087539	0.043007		85	0.753896	0.753143	0.474911	0.449568	0.30558	0.259813	0.185153	0.149969	0.126017	0.08986	0.090083	0.052797	0.065685	0.030877		85	0.781636
85.2	0.819073	0.877058	0.606975	0.555918	0.384275	0.331589	0.244947	0.199909	0.146207	0.115621	0.096728	0.066189	0.080036	0.038853		85.2	0.936692	0.988442	0.668448	0.616624	0.440143	0.37251	0.271761	0.222382	0.174763	0.131895	0.124852	0.076616	0.086926	0.043106		85.2	0.755399	0.754268	0.476575	0.45041	0.306281	0.260355	0.18585	0.150299	0.126464	0.090063	0.091146	0.052918	0.066583	0.030948		85.2	0.781741
85.4	0.820626	0.878078	0.607989	0.556847	0.385234	0.332245	0.245966	0.200338	0.146845	0.115879	0.097548	0.06634	0.079823	0.038943		85.4	0.938377	0.989674	0.669059	0.617688	0.440227	0.373258	0.27193	0.222863	0.174651	0.132191	0.124735	0.076791	0.086344	0.043205		85.4	0.756089	0.755392	0.477167	0.451252	0.306659	0.260897	0.186353	0.150628	0.126409	0.090266	0.091328	0.053039	0.065817	0.031019		85.4	0.782125
85.6	0.821455	0.879096	0.608352	0.557774	0.385679	0.3329	0.246228	0.200767	0.147132	0.116137	0.097327	0.066491	0.080345	0.039032		85.6	0.939394	0.990904	0.669346	0.618749	0.440311	0.374005	0.272222	0.223343	0.174452	0.132487	0.124852	0.076966	0.085924	0.043305		85.6	0.757168	0.756514	0.477545	0.452092	0.307415	0.261439	0.18637	0.150958	0.126745	0.090469	0.091091	0.05316	0.065225	0.03109		85.6	0.782647
85.8	0.822717	0.880111	0.609249	0.558699	0.386652	0.333554	0.246444	0.201195	0.147465	0.116395	0.09779	0.066641	0.081423	0.039121		85.8	0.940829	0.99213	0.671063	0.61981	0.441235	0.374752	0.27317	0.223823	0.175387	0.132782	0.125805	0.077141	0.086405	0.043404		85.8	0.759119	0.757633	0.479372	0.452932	0.308489	0.26198	0.187008	0.151288	0.127563	0.090672	0.091758	0.05328	0.066129	0.031161		85.8	0.783417
86	0.823992	0.881122	0.609843	0.559624	0.387917	0.334208	0.247271	0.201623	0.148455	0.116653	0.098767	0.066792	0.082067	0.039211		86	0.942286	0.993353	0.671923	0.620869	0.441471	0.375499	0.273495	0.224303	0.175855	0.133077	0.126204	0.077315	0.08626	0.043503		86	0.760058	0.75875	0.480295	0.453771	0.309252	0.262521	0.187292	0.151617	0.12768	0.090874	0.091421	0.053401	0.065992	0.031232		86	0.784032
86.2	0.825864	0.882131	0.610841	0.560547	0.389154	0.334862	0.248614	0.202052	0.149393	0.116911	0.099336	0.066942	0.082286	0.0393		86.2	0.943402	0.994572	0.672844	0.621926	0.442478	0.376244	0.273604	0.224783	0.176409	0.133373	0.126355	0.07749	0.086302	0.043602		86.2	0.760725	0.759865	0.480661	0.454609	0.309673	0.263062	0.186843	0.151947	0.127563	0.091077	0.090852	0.053522	0.065319	0.031303		86.2	0.784843
86.4	0.827049	0.883137	0.611335	0.561468	0.38955	0.335515	0.249124	0.202479	0.149387	0.117169	0.098877	0.067093	0.08185	0.039389		86.4	0.943901	0.995788	0.674088	0.622982	0.442967	0.37699	0.274337	0.225263	0.177094	0.133668	0.12621	0.077665	0.086381	0.043701		86.4	0.761693	0.760977	0.481294	0.455446	0.310418	0.263602	0.186839	0.152276	0.127339	0.09128	0.090672	0.053642	0.066202	0.031375		86.4	0.786228
86.6	0.828034	0.884139	0.61203	0.562388	0.390225	0.336168	0.249643	0.202907	0.14945	0.117426	0.098957	0.067244	0.081801	0.039478		86.6	0.944653	0.997001	0.675251	0.624037	0.443457	0.377735	0.274621	0.225743	0.177173	0.133963	0.126178	0.077839	0.086266	0.043801		86.6	0.762999	0.762088	0.482506	0.456282	0.31136	0.264142	0.187684	0.152605	0.127995	0.091482	0.091208	0.053763	0.066794	0.031446		86.6	0.786751
86.8	0.828717	0.885139	0.612893	0.563307	0.390666	0.33682	0.250568	0.203335	0.150101	0.117684	0.099273	0.067394	0.082035	0.039568		86.8	0.946023	0.998211	0.677067	0.62509	0.444889	0.378479	0.275869	0.226222	0.178127	0.134258	0.127431	0.078014	0.086677	0.0439		86.8	0.764333	0.763196	0.483667	0.457118	0.311683	0.264682	0.188532	0.152934	0.128869	0.091685	0.091583	0.053883	0.066319	0.031517		86.8	0.787532
87	0.829423	0.886136	0.613788	0.564224	0.391255	0.337471	0.2509	0.203762	0.150656	0.117942	0.099809	0.067545	0.08276	0.039657		87	0.947402	0.999417	0.677955	0.626142	0.445864	0.379223	0.276629	0.226701	0.178739	0.134553	0.127725	0.078189	0.086894	0.043999		87	0.765401	0.764302	0.484239	0.457952	0.312149	0.265222	0.189009	0.153263	0.129096	0.091887	0.091125	0.054004	0.066297	0.031588		87	0.788442
87.2	0.829863	0.88713	0.614471	0.56514	0.391917	0.338122	0.25069	0.204189	0.1511	0.118199	0.10011	0.067695	0.082917	0.039746		87.2	0.948471	1.00062	0.678228	0.627192	0.446182	0.379966	0.276483	0.22718	0.17825	0.134848	0.127562	0.078363	0.086416	0.044098		87.2	0.766493	0.765405	0.485061	0.458786	0.312163	0.265761	0.189208	0.153592	0.129491	0.09209	0.090749	0.054125	0.066355	0.031659		87.2	0.789406
87.4	0.830968	0.88812	0.615436	0.566054	0.392626	0.338773	0.251547	0.204616	0.151733	0.118457	0.100878	0.067846	0.083542	0.039835		87.4	0.950074	1.00182	0.679274	0.62824	0.447038	0.380708	0.277527	0.227659	0.178439	0.135143	0.12809	0.078538	0.086934	0.044197		87.4	0.766562	0.766507	0.485298	0.459619	0.313045	0.2663	0.189605	0.15392	0.129466	0.092292	0.090487	0.054245	0.065294	0.031729		87.4	0.790834
87.6	0.831654	0.889108	0.61637	0.566968	0.393847	0.339423	0.252465	0.205043	0.152487	0.118714	0.101183	0.067996	0.084156	0.039925		87.6	0.95134	1.00302	0.680822	0.629288	0.448629	0.381451	0.278906	0.228138	0.179148	0.135438	0.129137	0.078713	0.087778	0.044296		87.6	0.766932	0.767606	0.485767	0.460451	0.313536	0.266838	0.189829	0.154249	0.129631	0.092495	0.090275	0.054366	0.065835	0.0318		87.6	0.792038
87.8	0.831993	0.890093	0.617558	0.567879	0.394342	0.340072	0.252813	0.20547	0.152696	0.118972	0.100192	0.068147	0.083871	0.040014		87.8	0.951578	1.00421	0.681657	0.630334	0.449061	0.382192	0.2795	0.228616	0.179298	0.135733	0.129578	0.078887	0.087935	0.044396		87.8	0.767889	0.768703	0.486565	0.461282	0.314393	0.267377	0.190852	0.154578	0.129894	0.092697	0.090902	0.054486	0.06627	0.031871		87.8	0.792474
88	0.832891	0.891075	0.618811	0.56879	0.395153	0.340721	0.253209	0.205896	0.152764	0.119229	0.100422	0.068297	0.083961	0.040103		88	0.952129	1.0054	0.682339	0.631378	0.449825	0.382933	0.280256	0.229094	0.179858	0.136028	0.130073	0.079062	0.087773	0.044495		88	0.767894	0.769798	0.486919	0.462112	0.314745	0.267915	0.191374	0.154906	0.130249	0.092899	0.091087	0.054607	0.065745	0.031942		88	0.793781
88.2	0.83265	0.892054	0.61925	0.569699	0.395065	0.34137	0.252799	0.206323	0.152303	0.119486	0.099839	0.068448	0.083424	0.040192		88.2	0.953734	1.00659	0.684044	0.632421	0.450912	0.383674	0.280861	0.229573	0.180591	0.136323	0.130722	0.079236	0.087858	0.044594		88.2	0.768083	0.770891	0.48699	0.462942	0.315317	0.268452	0.191224	0.155234	0.130436	0.093101	0.090933	0.054727	0.065388	0.032013		88.2	0.795957
88.4	0.832875	0.893031	0.619553	0.570606	0.395014	0.342018	0.252568	0.206749	0.152039	0.119743	0.099497	0.068598	0.083564	0.040282		88.4	0.954026	1.00777	0.684796	0.633463	0.451406	0.384414	0.281154	0.23005	0.180274	0.136617	0.130155	0.07941	0.087586	0.044693		88.4	0.769293	0.771982	0.487664	0.46377	0.316063	0.26899	0.191968	0.155563	0.13099	0.093304	0.091278	0.054848	0.066206	0.032084		88.4	0.797799
88.6	0.834049	0.894004	0.620523	0.571513	0.396359	0.342665	0.253726	0.207175	0.15328	0.12	0.100688	0.068748	0.084279	0.040371		88.6	0.954561	1.00895	0.685675	0.634503	0.452262	0.385153	0.280894	0.230528	0.180186	0.136912	0.130504	0.079585	0.087953	0.044792		88.6	0.770094	0.77307	0.488319	0.464598	0.316675	0.269527	0.192595	0.155891	0.131404	0.093506	0.091557	0.054968	0.065728	0.032155		88.6	0.799015
88.8	0.834482	0.894974	0.621141	0.572417	0.397154	0.343312	0.254571	0.2076	0.153292	0.120258	0.099862	0.068899	0.08409	0.04046		88.8	0.955401	1.01013	0.686589	0.635542	0.453228	0.385892	0.281791	0.231006	0.181134	0.137206	0.130545	0.079759	0.088821	0.044891		88.8	0.770813	0.774157	0.4887	0.465425	0.317105	0.270064	0.192555	0.156219	0.13088	0.093708	0.091713	0.055089	0.065626	0.032226		88.8	0.800338
89	0.835683	0.895942	0.621852	0.573321	0.39811	0.343959	0.254848	0.208026	0.153539	0.120515	0.099659	0.069049	0.084003	0.040549		89	0.956316	1.0113	0.688344	0.636579	0.454187	0.386631	0.282704	0.231483	0.182014	0.137501	0.130772	0.079934	0.089211	0.04499		89	0.771924	0.775241	0.489679	0.466251	0.317285	0.2706	0.192675	0.156547	0.130952	0.09391	0.092547	0.055209	0.065946	0.032297		89	0.800988
89.2	0.836833	0.896906	0.623205	0.574223	0.399056	0.344605	0.255383	0.208451	0.153716	0.120772	0.100294	0.069199	0.084032	0.040638		89.2	0.957496	1.01247	0.688695	0.637615	0.454291	0.387369	0.282695	0.23196	0.181843	0.137795	0.130983	0.080108	0.088937	0.045089		89.2	0.772193	0.776323	0.490501	0.467076	0.317326	0.271137	0.19288	0.156874	0.130855	0.094112	0.093471	0.055329	0.065222	0.032368		89.2	0.801647
89.4	0.838498	0.897868	0.624478	0.575124	0.399833	0.34525	0.255989	0.208877	0.154317	0.121028	0.101257	0.06935	0.08493	0.040728		89.4	0.958155	1.01364	0.689256	0.638649	0.455334	0.388106	0.28275	0.232437	0.182088	0.138089	0.131033	0.080282	0.088789	0.045188		89.4	0.773022	0.777403	0.490596	0.4679	0.317848	0.271673	0.19294	0.157202	0.131008	0.094314	0.093359	0.05545	0.063714	0.032439		89.4	0.8027
89.6	0.839206	0.898827	0.625511	0.576023	0.400505	0.345895	0.256197	0.209302	0.154638	0.121285	0.10101	0.0695	0.086248	0.040817		89.6	0.958769	1.01481	0.689897	0.639682	0.455924	0.388843	0.282479	0.232914	0.182004	0.138384	0.130513	0.080457	0.088535	0.045287		89.6	0.774604	0.77848	0.491434	0.468723	0.318439	0.272208	0.19318	0.15753	0.131282	0.094516	0.093317	0.05557	0.063942	0.03251		89.6	0.80368
89.8	0.840332	0.899783	0.626441	0.576921	0.401505	0.34654	0.256574	0.209727	0.154701	0.121542	0.101733	0.06965	0.087161	0.040906		89.8	0.959569	1.01597	0.691262	0.640714	0.456489	0.389579	0.282663	0.233391	0.18268	0.138678	0.130389	0.080631	0.088955	0.045386		89.8	0.775887	0.779556	0.492927	0.469546	0.31863	0.272744	0.192995	0.157857	0.131268	0.094718	0.093495	0.055691	0.064618	0.032581		89.8	0.804877
90	0.841206	0.900736	0.627126	0.577818	0.402246	0.347184	0.257323	0.210151	0.154951	0.121799	0.101857	0.0698	0.086518	0.040995		90	0.959873	1.01713	0.691625	0.641744	0.456546	0.390315	0.282577	0.233867	0.182614	0.138972	0.130026	0.080805	0.089002	0.045485		90	0.776641	0.780629	0.492762	0.470368	0.319147	0.273279	0.192705	0.158185	0.131099	0.09492	0.093014	0.055811	0.063549	0.032652		90	0.80545
90.2	0.842453	0.901687	0.627898	0.578713	0.403159	0.347827	0.257983	0.210576	0.15498	0.122055	0.101278	0.06995	0.085934	0.041084		90.2	0.96042	1.01828	0.692306	0.642773	0.457453	0.39105	0.282493	0.234344	0.182972	0.139266	0.129858	0.08098	0.089375	0.045584		90.2	0.777846	0.781701	0.493492	0.471189	0.319974	0.273813	0.192918	0.158512	0.131313	0.095122	0.093231	0.055931	0.064527	0.032723		90.2	0.805989
90.4	0.843573	0.902634	0.629003	0.579607	0.403869	0.34847	0.258261	0.211	0.155648	0.122312	0.101663	0.070101	0.085838	0.041173		90.4	0.961156	1.01943	0.693137	0.6438	0.458132	0.391785	0.283345	0.23482	0.183127	0.13956	0.12991	0.081154	0.089652	0.045683		90.4	0.778905	0.78277	0.494232	0.472009	0.320433	0.274348	0.193548	0.158839	0.131433	0.095324	0.093457	0.056052	0.065366	0.032793		90.4	0.806798
90.6	0.844561	0.903579	0.629544	0.5805	0.404708	0.349112	0.258434	0.211424	0.156832	0.122569	0.102206	0.070251	0.086069	0.041262		90.6	0.962409	1.02058	0.693854	0.644826	0.459293	0.392519	0.283427	0.235296	0.183463	0.139854	0.130025	0.081328	0.089575	0.045782		90.6	0.779766	0.783837	0.494999	0.472828	0.321022	0.274882	0.194101	0.159166	0.132287	0.095526	0.094187	0.056172	0.065275	0.032864		90.6	0.806828
90.8	0.845259	0.904521	0.630741	0.581391	0.405051	0.349754	0.258717	0.211848	0.157542	0.122825	0.102488	0.070401	0.086139	0.041352		90.8	0.963579	1.02173	0.694721	0.64585	0.460424	0.393253	0.283506	0.235771	0.184397	0.140148	0.13011	0.081502	0.090288	0.045881		90.8	0.780963	0.784902	0.495159	0.473646	0.32149	0.275416	0.194305	0.159493	0.132844	0.095727	0.094413	0.056292	0.065472	0.032935		90.8	0.807678
91	0.845751	0.90546	0.631564	0.582281	0.405614	0.350396	0.258716	0.212272	0.15765	0.123082	0.102914	0.070551	0.086201	0.041441		91	0.964821	1.02287	0.695143	0.646873	0.460707	0.393986	0.283653	0.236247	0.184791	0.140442	0.129942	0.081676	0.090558	0.04598		91	0.78223	0.785964	0.495718	0.474464	0.321784	0.275949	0.194538	0.15982	0.133054	0.095929	0.09412	0.056412	0.065992	0.033006		91	0.80858
91.2	0.846249	0.906396	0.632467	0.58317	0.406058	0.351037	0.258868	0.212696	0.158479	0.123338	0.103635	0.070701	0.085978	0.04153		91.2	0.965937	1.02401	0.696051	0.647895	0.461325	0.394719	0.283909	0.236722	0.18513	0.140735	0.130121	0.081851	0.091018	0.046079		91.2	0.78355	0.787025	0.49648	0.47528	0.322431	0.276483	0.195066	0.160147	0.133217	0.096131	0.094131	0.056533	0.065804	0.033077		91.2	0.810264
91.4	0.846601	0.90733	0.633432	0.584057	0.406858	0.351677	0.25974	0.213119	0.158848	0.123594	0.103629	0.070851	0.086235	0.041619		91.4	0.967237	1.02515	0.697329	0.648915	0.462312	0.395451	0.284959	0.237197	0.186266	0.141029	0.131364	0.082025	0.091925	0.046178		91.4	0.78409	0.788084	0.497314	0.476096	0.323639	0.277016	0.195743	0.160474	0.133254	0.096332	0.093907	0.056653	0.065658	0.033148		91.4	0.811508
91.6	0.846684	0.908261	0.633881	0.584943	0.407548	0.352317	0.260205	0.213543	0.159048	0.12385	0.102934	0.071001	0.086095	0.041708		91.6	0.967586	1.02628	0.697986	0.649934	0.462488	0.396183	0.285479	0.237672	0.186936	0.141323	0.131585	0.082199	0.09201	0.046277		91.6	0.784988	0.78914	0.498492	0.476911	0.324191	0.277548	0.196104	0.1608	0.133921	0.096534	0.09426	0.056773	0.066843	0.033218		91.6	0.812565
91.8	0.847313	0.909189	0.634672	0.585827	0.408081	0.352957	0.260569	0.213966	0.159467	0.124107	0.102446	0.071151	0.085364	0.041797		91.8	0.968205	1.02741	0.699099	0.650952	0.462629	0.396914	0.285497	0.238147	0.186813	0.141616	0.132142	0.082373	0.091672	0.046376		91.8	0.785735	0.790194	0.499585	0.477725	0.324627	0.278081	0.196983	0.161127	0.13415	0.096736	0.094942	0.056893	0.06701	0.033289		91.8	0.813379
92	0.84782	0.910114	0.635077	0.586711	0.40852	0.353595	0.261009	0.214389	0.159935	0.124363	0.10288	0.071301	0.084963	0.041886		92	0.96952	1.02854	0.700118	0.651968	0.463652	0.397644	0.285949	0.238622	0.187302	0.14191	0.132557	0.082547	0.091526	0.046475		92	0.786186	0.791247	0.500117	0.478539	0.325171	0.278613	0.19735	0.161453	0.134235	0.096937	0.095075	0.057014	0.066813	0.03336		92	0.815221
92.2	0.8479	0.911036	0.635142	0.587593	0.408208	0.354234	0.260681	0.214811	0.160003	0.124619	0.102739	0.071451	0.084566	0.041975		92.2	0.971429	1.02966	0.701931	0.652982	0.464896	0.398375	0.287022	0.239096	0.187655	0.142203	0.132866	0.082721	0.091592	0.046574		92.2	0.786729	0.792297	0.500959	0.479351	0.325601	0.279145	0.197485	0.161779	0.134702	0.097139	0.094855	0.057134	0.066675	0.033431		92.2	0.816806
92.4	0.848495	0.911956	0.635532	0.588473	0.40837	0.354872	0.261194	0.215234	0.160513	0.124875	0.102976	0.071601	0.084874	0.042064		92.4	0.972358	1.03079	0.70243	0.653996	0.465705	0.399104	0.287501	0.239571	0.187729	0.142497	0.132891	0.082895	0.091369	0.046673		92.4	0.787438	0.793345	0.501492	0.480163	0.325715	0.279676	0.198019	0.162106	0.134629	0.09734	0.094736	0.057254	0.066485	0.033502		92.4	0.817475
92.6	0.849593	0.912873	0.637052	0.589352	0.409338	0.355509	0.262295	0.215656	0.161206	0.125131	0.10412	0.071751	0.085602	0.042153		92.6	0.973668	1.0319	0.703212	0.655007	0.46669	0.399833	0.288709	0.240045	0.187837	0.14279	0.13328	0.083069	0.09206	0.046772		92.6	0.787868	0.794391	0.502244	0.480974	0.326067	0.280208	0.198216	0.162432	0.134155	0.097542	0.094675	0.057374	0.065839	0.033573		92.6	0.818663
92.8	0.850145	0.913787	0.637632	0.59023	0.409589	0.356146	0.261963	0.216079	0.160592	0.125387	0.103301	0.071901	0.085132	0.042242		92.8	0.97459	1.03302	0.704354	0.656018	0.467356	0.400562	0.289928	0.240519	0.188632	0.143083	0.133671	0.083243	0.092586	0.046871		92.8	0.789031	0.795435	0.502748	0.481783	0.326533	0.280738	0.197906	0.162758	0.134004	0.097743	0.09525	0.057494	0.066085	0.033643		92.8	0.82
93	0.850896	0.914699	0.638174	0.591107	0.410186	0.356783	0.262156	0.216501	0.160809	0.125642	0.103977	0.072051	0.085496	0.042331		93	0.975186	1.03413	0.705472	0.657027	0.468121	0.40129	0.290682	0.240992	0.188446	0.143376	0.134255	0.083417	0.092213	0.04697		93	0.790136	0.796477	0.504324	0.482593	0.327139	0.281269	0.197987	0.163083	0.134246	0.097944	0.09587	0.057614	0.067046	0.033714		93	0.820419
93.2	0.852096	0.915608	0.638886	0.591982	0.410561	0.357419	0.263123	0.216923	0.16083	0.125898	0.10464	0.072201	0.085919	0.04242		93.2	0.976271	1.03524	0.705967	0.658035	0.468777	0.402017	0.291362	0.241466	0.188124	0.143669	0.134589	0.083591	0.092099	0.047069		93.2	0.791051	0.797516	0.505713	0.483401	0.327552	0.281799	0.198263	0.163409	0.134575	0.098146	0.096263	0.057734	0.066347	0.033785		93.2	0.820974
93.4	0.85278	0.916514	0.638544	0.592856	0.410435	0.358054	0.263201	0.217344	0.160098	0.126154	0.103863	0.072351	0.086247	0.042509		93.4	0.977629	1.03635	0.707167	0.659041	0.469591	0.402744	0.292238	0.241939	0.188624	0.143962	0.134827	0.083765	0.091909	0.047167		93.4	0.792771	0.798554	0.507179	0.484208	0.328325	0.282329	0.19876	0.163735	0.135353	0.098347	0.096278	0.057854	0.067163	0.033856		93.4	0.821728
93.6	0.853012	0.917418	0.638845	0.593729	0.410622	0.358689	0.26376	0.217766	0.159886	0.12641	0.103552	0.0725	0.086271	0.042598		93.6	0.978672	1.03745	0.708213	0.660046	0.470363	0.40347	0.292997	0.242413	0.188657	0.144255	0.134846	0.083938	0.091856	0.047266		93.6	0.794761	0.79959	0.509103	0.485015	0.329172	0.282859	0.199466	0.16406	0.135873	0.098548	0.096267	0.057974	0.068456	0.033926		93.6	0.822134
93.8	0.853401	0.918318	0.638694	0.5946	0.410872	0.359323	0.263439	0.218187	0.159746	0.126665	0.103447	0.07265	0.085695	0.042687		93.8	0.979566	1.03855	0.709244	0.661049	0.470778	0.404196	0.293827	0.242886	0.188592	0.144548	0.135156	0.084112	0.092236	0.047365		93.8	0.795767	0.800623	0.510881	0.485821	0.330032	0.283389	0.200023	0.164386	0.136724	0.098749	0.096484	0.058095	0.068924	0.033997		93.8	0.822594
94	0.853821	0.919216	0.638867	0.59547	0.410992	0.359957	0.26386	0.218608	0.159585	0.126921	0.103156	0.0728	0.085334	0.042776		94	0.980033	1.03965	0.710365	0.662052	0.471808	0.404922	0.294672	0.243358	0.188754	0.144841	0.135247	0.084286	0.09231	0.047464		94	0.796689	0.801655	0.511073	0.486626	0.330556	0.283918	0.200612	0.164711	0.136606	0.09895	0.096244	0.058215	0.068882	0.034068		94	0.822887
94.2	0.8547	0.920112	0.639413	0.596338	0.411672	0.360591	0.264146	0.219029	0.159654	0.127176	0.102984	0.07295	0.085777	0.042865		94.2	0.9814	1.04074	0.711482	0.663052	0.472863	0.405647	0.295575	0.243831	0.189662	0.145134	0.135718	0.08446	0.093225	0.047563		94.2	0.797669	0.802684	0.5118	0.48743	0.331118	0.284447	0.201247	0.165037	0.136912	0.099151	0.096589	0.058335	0.07027	0.034139		94.2	0.823323
94.4	0.855651	0.921005	0.640274	0.597206	0.412591	0.361224	0.26461	0.21945	0.160027	0.127432	0.103931	0.0731	0.086249	0.042954		94.4	0.98213	1.04183	0.712234	0.664052	0.473135	0.406371	0.296094	0.244304	0.189753	0.145427	0.135569	0.084634	0.092988	0.047662		94.4	0.798242	0.803712	0.51216	0.488233	0.331174	0.284975	0.201479	0.165362	0.137019	0.099353	0.09658	0.058455	0.06995	0.034209		94.4	0.823469
94.6	0.856308	0.921895	0.640931	0.598072	0.413192	0.361856	0.264954	0.219871	0.159995	0.127687	0.104193	0.073249	0.086216	0.043043		94.6	0.983037	1.04292	0.712937	0.66505	0.474077	0.407095	0.29625	0.244776	0.190105	0.145719	0.1355	0.084807	0.092991	0.047761		94.6	0.79921	0.804737	0.512345	0.489036	0.331223	0.285504	0.201354	0.165687	0.137109	0.099554	0.096276	0.058575	0.06951	0.03428		94.6	0.823922
94.8	0.856918	0.922782	0.642461	0.598936	0.414155	0.362488	0.265709	0.220291	0.159979	0.127942	0.104484	0.073399	0.086287	0.043132		94.8	0.984177	1.04401	0.714577	0.666046	0.474697	0.407818	0.296591	0.245248	0.190815	0.146012	0.13567	0.084981	0.09317	0.047859		94.8	0.80117	0.805761	0.512947	0.489837	0.331961	0.286032	0.201868	0.166012	0.137619	0.099755	0.095862	0.058695	0.069949	0.034351		94.8	0.824699
95	0.857217	0.923667	0.643175	0.5998	0.414839	0.36312	0.266196	0.220712	0.159996	0.128197	0.104511	0.073549	0.086568	0.043221		95	0.985244	1.04509	0.715245	0.667042	0.474595	0.408541	0.29656	0.24572	0.19096	0.146305	0.135166	0.085155	0.092567	0.047958		95	0.802112	0.806782	0.513536	0.490638	0.331642	0.286559	0.202178	0.166337	0.137479	0.099955	0.094631	0.058814	0.069635	0.034421		95	0.826132
95.2	0.857674	0.924549	0.644162	0.600662	0.415145	0.363751	0.266672	0.221132	0.160639	0.128453	0.10507	0.073698	0.086363	0.04331		95.2	0.986809	1.04617	0.716535	0.668036	0.475335	0.409263	0.296682	0.246192	0.191361	0.146597	0.135439	0.085329	0.093342	0.048057		95.2	0.802826	0.807801	0.513984	0.491438	0.332142	0.287087	0.202532	0.166661	0.137145	0.100156	0.094192	0.058934	0.068656	0.034492		95.2	0.827869
95.4	0.858142	0.925429	0.64459	0.601523	0.415972	0.364381	0.267577	0.221552	0.160301	0.128708	0.104489	0.073848	0.08637	0.043399		95.4	0.987499	1.04725	0.717058	0.669028	0.475424	0.409985	0.296673	0.246663	0.191819	0.14689	0.135402	0.085502	0.093043	0.048156		95.4	0.803643	0.808818	0.51413	0.492237	0.332813	0.287614	0.202865	0.166986	0.137204	0.100357	0.094334	0.059054	0.068367	0.034563		95.4	0.828888
95.6	0.859892	0.926306	0.646168	0.602382	0.417514	0.365011	0.268979	0.221972	0.161238	0.128963	0.105027	0.073998	0.086731	0.043488		95.6	0.987468	1.04832	0.717205	0.670019	0.475165	0.410706	0.296276	0.247135	0.191347	0.147182	0.13498	0.085676	0.092797	0.048254		95.6	0.804293	0.809834	0.514745	0.493035	0.333368	0.288141	0.202988	0.16731	0.137296	0.100558	0.094814	0.059174	0.068097	0.034634		95.6	0.829552
95.8	0.861476	0.92718	0.647832	0.60324	0.419193	0.365641	0.2703	0.222391	0.162264	0.129218	0.105867	0.074147	0.08698	0.043576		95.8	0.988241	1.04939	0.718348	0.671009	0.475757	0.411427	0.296578	0.247606	0.191356	0.147474	0.135351	0.085849	0.093185	0.048353		95.8	0.804488	0.810847	0.514729	0.493833	0.333849	0.288667	0.203457	0.167635	0.137232	0.100759	0.095021	0.059294	0.066939	0.034704		95.8	0.831314
96	0.862484	0.928052	0.648954	0.604097	0.419864	0.36627	0.271221	0.222811	0.162733	0.129473	0.105938	0.074297	0.087456	0.043665		96	0.988786	1.05046	0.718785	0.671998	0.476297	0.412147	0.296688	0.248077	0.191953	0.147766	0.135119	0.086023	0.093339	0.048452		96	0.804912	0.811858	0.514721	0.49463	0.334305	0.289194	0.203151	0.167959	0.137035	0.10096	0.094508	0.059414	0.066084	0.034775		96	0.832497
96.2	0.862847	0.928921	0.650001	0.604953	0.420176	0.366898	0.271625	0.22323	0.162681	0.129728	0.106141	0.074446	0.087664	0.043754		96.2	0.989694	1.05153	0.719479	0.672985	0.477145	0.412867	0.29706	0.248548	0.192113	0.148059	0.13485	0.086197	0.093164	0.048551		96.2	0.80498	0.812867	0.514603	0.495426	0.334337	0.28972	0.202472	0.168283	0.136868	0.10116	0.093738	0.059534	0.065442	0.034846		96.2	0.833689
96.4	0.864221	0.929788	0.651974	0.605807	0.421124	0.367526	0.272821	0.223649	0.16367	0.129982	0.107736	0.074596	0.088579	0.043843		96.4	0.989937	1.05259	0.719239	0.67397	0.477296	0.413586	0.297023	0.249018	0.191805	0.148351	0.134692	0.08637	0.09247	0.04865		96.4	0.805675	0.813874	0.51452	0.496221	0.33459	0.290245	0.20221	0.168608	0.136809	0.101361	0.094186	0.059654	0.06525	0.034916		96.4	0.834204
96.6	0.865008	0.930652	0.653564	0.60666	0.421671	0.368154	0.273202	0.224068	0.163781	0.130237	0.108338	0.074745	0.089098	0.043932		96.6	0.990505	1.05365	0.719759	0.674955	0.478125	0.414305	0.297532	0.249489	0.191918	0.148643	0.134838	0.086544	0.092884	0.048748		96.6	0.806559	0.81488	0.515101	0.497015	0.335422	0.290771	0.202299	0.168932	0.137096	0.101562	0.094715	0.059774	0.065849	0.034987		96.6	0.835661
96.8	0.865704	0.931513	0.653868	0.607512	0.422447	0.368781	0.273126	0.224487	0.164073	0.130492	0.10838	0.074895	0.089076	0.044021		96.8	0.991562	1.0547	0.72117	0.675938	0.478899	0.415023	0.297551	0.249959	0.1927	0.148935	0.135358	0.086717	0.092598	0.048847		96.8	0.807885	0.815883	0.515525	0.497808	0.335539	0.291296	0.202081	0.169256	0.137595	0.101762	0.095669	0.059893	0.066578	0.035058		96.8	0.836384
97	0.866906	0.932372	0.654833	0.608362	0.423433	0.369408	0.273922	0.224905	0.164692	0.130746	0.108694	0.075044	0.089174	0.04411		97	0.992276	1.05576	0.721954	0.676919	0.480239	0.415741	0.298065	0.250429	0.192629	0.149227	0.135762	0.086891	0.092607	0.048946		97	0.808367	0.816884	0.516945	0.498601	0.336159	0.291821	0.202356	0.169579	0.137892	0.101963	0.096521	0.060013	0.066495	0.035128		97	0.837712
97.2	0.867954	0.933229	0.654933	0.609212	0.423876	0.370034	0.274545	0.225324	0.164683	0.131001	0.108399	0.075194	0.088868	0.044198		97.2	0.993577	1.05681	0.723023	0.6779	0.48136	0.416458	0.298966	0.250899	0.193294	0.149518	0.136642	0.087064	0.092863	0.049044		97.2	0.809365	0.817883	0.518085	0.499393	0.336762	0.292345	0.202806	0.169903	0.138476	0.102163	0.0974	0.060133	0.066635	0.035199		97.2	0.838983
97.4	0.868418	0.934082	0.654808	0.610059	0.424192	0.370659	0.274546	0.225742	0.164829	0.131256	0.107496	0.075343	0.08861	0.044287		97.4	0.994324	1.05786	0.723578	0.678879	0.482111	0.417174	0.29927	0.251369	0.193762	0.14981	0.136915	0.087237	0.092627	0.049143		97.4	0.810956	0.81888	0.519617	0.500184	0.337621	0.292869	0.203681	0.170227	0.139679	0.102364	0.097592	0.060253	0.068668	0.035269		97.4	0.839871
97.6	0.868963	0.934934	0.655606	0.610906	0.424701	0.371284	0.27495	0.22616	0.165437	0.13151	0.107775	0.075493	0.088378	0.044376		97.6	0.994688	1.0589	0.724298	0.679856	0.482765	0.417891	0.299627	0.251839	0.19328	0.150102	0.136687	0.087411	0.092666	0.049242		97.6	0.811974	0.819876	0.520838	0.500974	0.338442	0.293393	0.204456	0.17055	0.140005	0.102564	0.098121	0.060372	0.069249	0.03534		97.6	0.840913
97.8	0.869256	0.935782	0.655749	0.611751	0.425077	0.371909	0.274268	0.226578	0.165567	0.131764	0.107978	0.075642	0.088188	0.044465		97.8	0.995643	1.05994	0.725703	0.680833	0.483706	0.418606	0.30033	0.252308	0.193844	0.150394	0.137087	0.087584	0.093288	0.04934		97.8	0.812286	0.820869	0.521899	0.501763	0.339491	0.293917	0.205488	0.170874	0.140273	0.102765	0.098893	0.060492	0.06976	0.035411		97.8	0.841767
98	0.8695	0.936629	0.656012	0.612595	0.425759	0.372533	0.274141	0.226995	0.165225	0.132019	0.108026	0.075791	0.088555	0.044554		98	0.996359	1.06098	0.727086	0.681808	0.485023	0.419321	0.301462	0.252777	0.194871	0.150685	0.13791	0.087758	0.093738	0.049439		98	0.813155	0.82186	0.522366	0.502552	0.339582	0.29444	0.20601	0.171197	0.13971	0.102965	0.099283	0.060612	0.070553	0.035481		98	0.842013
98.2	0.869915	0.937472	0.656541	0.613438	0.426599	0.373157	0.274276	0.227413	0.165413	0.132273	0.107722	0.075941	0.088839	0.044643		98.2	0.997116	1.06202	0.727848	0.682781	0.485922	0.420036	0.30221	0.253246	0.195672	0.150977	0.1387	0.087931	0.094374	0.049538		98.2	0.814605	0.822849	0.523783	0.503339	0.340061	0.294963	0.206923	0.17152	0.140349	0.103165	0.100205	0.060732	0.070875	0.035552		98.2	0.842146
98.4	0.87095	0.938314	0.657599	0.614279	0.427998	0.37378	0.275136	0.22783	0.166192	0.132527	0.10911	0.07609	0.089187	0.044731		98.4	0.997697	1.06305	0.728545	0.683753	0.486445	0.42075	0.302622	0.253715	0.195756	0.151268	0.138812	0.088104	0.093931	0.049636		98.4	0.81477	0.823837	0.524483	0.504126	0.340281	0.295486	0.207336	0.171843	0.140166	0.103366	0.099769	0.060851	0.070153	0.035622		98.4	0.84261
98.6	0.87153	0.939152	0.658123	0.61512	0.428039	0.374402	0.274689	0.228247	0.165894	0.132781	0.108879	0.076239	0.088644	0.04482		98.6	0.998902	1.06408	0.729284	0.684724	0.487416	0.421464	0.302975	0.254184	0.196053	0.15156	0.139038	0.088278	0.093874	0.049735		98.6	0.816242	0.824822	0.525367	0.504912	0.340827	0.296009	0.208034	0.172166	0.140609	0.103566	0.099616	0.060971	0.070523	0.035693		98.6	0.843191
98.8	0.872208	0.939988	0.658616	0.615959	0.428561	0.375025	0.275094	0.228664	0.16632	0.133035	0.108191	0.076389	0.087976	0.044909		98.8	1.00039	1.06511	0.730698	0.685694	0.488099	0.422177	0.303565	0.254653	0.196638	0.151851	0.139179	0.088451	0.093933	0.049834		98.8	0.817745	0.825806	0.526988	0.505697	0.342035	0.296531	0.208869	0.172489	0.141218	0.103766	0.099747	0.06109	0.071896	0.035764		98.8	0.844112
99	0.872303	0.940822	0.658614	0.616796	0.428336	0.375646	0.274783	0.229081	0.166239	0.13329	0.108166	0.076538	0.087954	0.044998		99	1.00093	1.06614	0.730792	0.686662	0.487824	0.422889	0.30372	0.255121	0.196313	0.152142	0.13846	0.088624	0.093745	0.049932		99	0.818395	0.826787	0.527003	0.506482	0.342119	0.297053	0.209302	0.172812	0.140834	0.103966	0.099069	0.06121	0.07129	0.035834		99	0.845799
99.2	0.872978	0.941653	0.659285	0.617633	0.428285	0.376267	0.274977	0.229498	0.166316	0.133544	0.108872	0.076687	0.088157	0.045086		99.2	1.00229	1.06716	0.731704	0.687629	0.488756	0.423601	0.304759	0.255589	0.196748	0.152434	0.139181	0.088797	0.094929	0.050031		99.2	0.819297	0.827767	0.527525	0.507266	0.342905	0.297574	0.209467	0.173135	0.140578	0.104166	0.099378	0.06133	0.070986	0.035905		99.2	0.846943
99.4	0.874037	0.942482	0.660327	0.618468	0.429597	0.376888	0.27618	0.229914	0.166875	0.133797	0.109288	0.076836	0.088741	0.045175		99.4	1.00304	1.06818	0.732404	0.688594	0.488882	0.424313	0.305775	0.256057	0.197448	0.152725	0.139621	0.08897	0.095561	0.05013		99.4	0.820661	0.828744	0.528551	0.508048	0.34353	0.298096	0.20996	0.173458	0.140779	0.104366	0.099699	0.061449	0.071304	0.035975		99.4	0.84723
99.6	0.875793	0.943308	0.661738	0.619302	0.430533	0.377508	0.277146	0.230331	0.167533	0.134051	0.109938	0.076986	0.089226	0.045264		99.6	1.00326	1.0692	0.732712	0.689559	0.489451	0.425024	0.306375	0.256525	0.197286	0.153016	0.14001	0.089144	0.095906	0.050228		99.6	0.821413	0.82972	0.529451	0.50883	0.344285	0.298617	0.210554	0.17378	0.141029	0.104567	0.099764	0.061569	0.071599	0.036046		99.6	0.847908
99.8	0.876616	0.944132	0.662833	0.620134	0.431198	0.378128	0.278086	0.230747	0.167786	0.134305	0.110516	0.077135	0.089487	0.045353		99.8	1.00436	1.07021	0.734004	0.690522	0.490609	0.425734	0.307333	0.256993	0.198311	0.153307	0.140546	0.089317	0.096859	0.050327		99.8	0.822705	0.830693	0.530013	0.509612	0.344977	0.299138	0.210579	0.174102	0.141212	0.104767	0.099565	0.061688	0.07101	0.036116		99.8	0.849133
100	0.877617	0.944954	0.663599	0.620966	0.431592	0.378747	0.279008	0.231163	0.168209	0.134559	0.111045	0.077284	0.089786	0.045441		100	1.00549	1.07123	0.73463	0.691483	0.490924	0.426444	0.307729	0.25746	0.199049	0.153598	0.140294	0.08949	0.096409	0.050425		100	0.823922	0.831665	0.530932	0.510392	0.345133	0.299658	0.210574	0.174425	0.141604	0.104967	0.099289	0.061808	0.072197	0.036187		100	0.849884
100.2	0.87837	0.945773	0.664411	0.621796	0.431954	0.379366	0.279293	0.231578	0.168868	0.134813	0.111555	0.077433	0.089715	0.04553		100.2	1.00703	1.07224	0.735495	0.692443	0.49132	0.427154	0.308016	0.257927	0.199323	0.153889	0.140536	0.089663	0.09606	0.050524		100.2	0.824655	0.832635	0.531246	0.511172	0.345739	0.300178	0.210603	0.174747	0.142066	0.105166	0.099638	0.061928	0.071926	0.036257		100.2	0.850882
100.4	0.879605	0.946589	0.666303	0.622624	0.432957	0.379984	0.280105	0.231994	0.170088	0.135066	0.112801	0.077582	0.090383	0.045619		100.4	1.00778	1.07324	0.736029	0.693402	0.49185	0.427863	0.308167	0.258394	0.199609	0.15418	0.140387	0.089836	0.09593	0.050622		100.4	0.825306	0.833603	0.531532	0.51195	0.345701	0.300698	0.210679	0.175069	0.142329	0.105366	0.09982	0.062047	0.071611	0.036328		100.4	0.852355
100.6	0.879989	0.947403	0.666408	0.623452	0.433045	0.380602	0.279803	0.23241	0.170208	0.13532	0.112212	0.077731	0.090106	0.045707		100.6	1.009	1.07424	0.737875	0.69436	0.493315	0.428571	0.3093	0.258861	0.200863	0.15447	0.140958	0.090009	0.096945	0.050721		100.6	0.826616	0.834569	0.532593	0.512728	0.346634	0.301218	0.211601	0.175391	0.14269	0.105566	0.10018	0.062167	0.072559	0.036398		100.6	0.853875
100.8	0.881275	0.948215	0.667293	0.624278	0.43453	0.38122	0.280484	0.232825	0.171102	0.135573	0.112466	0.07788	0.090954	0.045796		100.8	1.00991	1.07525	0.739334	0.695316	0.494423	0.429279	0.309821	0.259328	0.201558	0.154761	0.141633	0.090182	0.097172	0.05082		100.8	0.827476	0.835533	0.533363	0.513506	0.346936	0.301737	0.211845	0.175713	0.143026	0.105766	0.100543	0.062286	0.072027	0.036469		100.8	0.85462
101	0.882684	0.949024	0.668514	0.625103	0.435624	0.381836	0.281252	0.23324	0.171925	0.135827	0.11239	0.078029	0.091091	0.045885		101	1.01107	1.07624	0.740108	0.696271	0.49557	0.429987	0.31054	0.259795	0.201758	0.155052	0.141992	0.090355	0.097338	0.050918		101	0.827578	0.836495	0.534144	0.514282	0.347512	0.302256	0.212197	0.176035	0.143161	0.105966	0.100508	0.062406	0.070698	0.036539		101	0.855848
101.2	0.883837	0.949831	0.66928	0.625927	0.436939	0.382453	0.282027	0.233655	0.172534	0.13608	0.112251	0.078178	0.091294	0.045973		101.2	1.01224	1.07724	0.741426	0.697225	0.496543	0.430694	0.311228	0.260261	0.202058	0.155342	0.142582	0.090528	0.09725	0.051017		101.2	0.828678	0.837455	0.534533	0.515058	0.3478	0.302775	0.212431	0.176357	0.143453	0.106166	0.100014	0.062525	0.071275	0.03661		101.2	0.857065
101.4	0.884638	0.950636	0.669929	0.62675	0.43742	0.383069	0.281989	0.23407	0.172671	0.136333	0.11125	0.078327	0.091112	0.046062		101.4	1.0126	1.07823	0.74206	0.698177	0.496789	0.4314	0.311081	0.260727	0.201789	0.155633	0.14226	0.090701	0.096891	0.051115		101.4	0.829185	0.838413	0.535531	0.515833	0.34807	0.303293	0.212858	0.176678	0.143807	0.106365	0.100193	0.062644	0.07191	0.03668		101.4	0.858452
101.6	0.885589	0.951438	0.670972	0.627571	0.438259	0.383684	0.282155	0.234484	0.173109	0.136587	0.11192	0.078476	0.09111	0.046151		101.6	1.01425	1.07922	0.743593	0.699128	0.497995	0.432106	0.311773	0.261193	0.202278	0.155923	0.142696	0.090874	0.097583	0.051214		101.6	0.829221	0.83937	0.536209	0.516607	0.348089	0.303811	0.212728	0.177	0.143253	0.106565	0.10059	0.062764	0.071202	0.036751		101.6	0.859486
101.8	0.885663	0.952237	0.67132	0.628391	0.438865	0.384299	0.281695	0.234899	0.173185	0.13684	0.112009	0.078625	0.091101	0.046239		101.8	1.01485	1.08021	0.745173	0.700078	0.499196	0.432812	0.312293	0.261659	0.203435	0.156214	0.143168	0.091047	0.098302	0.051312		101.8	0.829395	0.840324	0.536807	0.51738	0.348689	0.304329	0.212935	0.177321	0.14324	0.106765	0.100874	0.062883	0.07101	0.036821		101.8	0.860156
102	0.886066	0.953035	0.671922	0.62921	0.439718	0.384913	0.281653	0.235313	0.173071	0.137093	0.111354	0.078774	0.091404	0.046328		102	1.01548	1.08119	0.745789	0.701027	0.500078	0.433517	0.312666	0.262125	0.203933	0.156504	0.143915	0.09122	0.098421	0.051411		102	0.830028	0.841277	0.537616	0.518152	0.348861	0.304847	0.213187	0.177642	0.143393	0.106964	0.101016	0.063003	0.070876	0.036892		102	0.860414
102.2	0.886948	0.95383	0.672912	0.630028	0.440223	0.385527	0.282262	0.235727	0.173486	0.137346	0.111364	0.078923	0.091272	0.046417		102.2	1.01571	1.08218	0.746294	0.701974	0.500501	0.434221	0.312853	0.26259	0.204109	0.156794	0.143759	0.091393	0.098171	0.051509		102.2	0.830391	0.842228	0.538067	0.518924	0.349119	0.305364	0.213324	0.177964	0.143796	0.107164	0.101012	0.063122	0.069372	0.036962		102.2	0.860836
102.4	0.888431	0.954622	0.673897	0.630844	0.441044	0.386141	0.282871	0.236141	0.173893	0.137599	0.112152	0.079072	0.091419	0.046505		102.4	1.01669	1.08316	0.74693	0.702919	0.50092	0.434925	0.312954	0.263056	0.20414	0.157085	0.143343	0.091566	0.097804	0.051608		102.4	0.830371	0.843176	0.538451	0.519695	0.349778	0.305881	0.212941	0.178285	0.143693	0.107363	0.100401	0.063241	0.068647	0.037033		102.4	0.861292
102.6	0.888319	0.955412	0.673526	0.631659	0.440446	0.386754	0.282202	0.236554	0.17313	0.137852	0.110638	0.079221	0.090393	0.046594		102.6	1.01757	1.08413	0.747375	0.703864	0.501387	0.435629	0.313097	0.263521	0.204187	0.157375	0.143128	0.091738	0.097059	0.051706		102.6	0.832169	0.844123	0.539639	0.520465	0.350873	0.306398	0.213546	0.178606	0.144148	0.107563	0.100829	0.063361	0.06982	0.037103		102.6	0.861882
102.8	0.889342	0.9562	0.674302	0.632473	0.441176	0.387366	0.283066	0.236968	0.17413	0.138105	0.110783	0.07937	0.090567	0.046682		102.8	1.01828	1.08511	0.747912	0.704807	0.501155	0.436332	0.313293	0.263986	0.203755	0.157665	0.142748	0.091911	0.096496	0.051804		102.8	0.832651	0.845068	0.540301	0.521234	0.35118	0.306915	0.21334	0.178927	0.143958	0.107762	0.100747	0.06348	0.070386	0.037173		102.8	0.863205
103	0.889099	0.956986	0.675109	0.633286	0.440759	0.387978	0.283475	0.237381	0.174298	0.138358	0.111432	0.079519	0.091246	0.046771		103	1.01886	1.08608	0.748235	0.705749	0.501019	0.437034	0.313255	0.26445	0.203341	0.157955	0.14242	0.092084	0.09626	0.051903		103	0.832728	0.846011	0.539904	0.522002	0.351197	0.307431	0.213095	0.179247	0.143595	0.107962	0.100293	0.063599	0.069431	0.037244		103	0.863854
103.2	0.889192	0.957769	0.675883	0.634097	0.441016	0.38859	0.284206	0.237795	0.174392	0.138611	0.111875	0.079667	0.091912	0.04686		103.2	1.01988	1.08705	0.749411	0.70669	0.502098	0.437736	0.313531	0.264915	0.203822	0.158245	0.142917	0.092257	0.096673	0.052001		103.2	0.833606	0.846953	0.541079	0.52277	0.351451	0.307947	0.213517	0.179568	0.143976	0.108161	0.100855	0.063719	0.069965	0.037314		103.2	0.864629
103.4	0.889614	0.95855	0.676779	0.634907	0.442092	0.389201	0.285319	0.238208	0.174914	0.138863	0.112531	0.079816	0.092202	0.046948		103.4	1.02043	1.08801	0.750066	0.707629	0.502381	0.438438	0.313793	0.26538	0.204351	0.158535	0.142863	0.09243	0.096277	0.0521		103.4	0.834634	0.847892	0.542634	0.523537	0.352001	0.308462	0.214109	0.179889	0.144577	0.10836	0.101614	0.063838	0.070184	0.037385		103.4	0.864251
103.6	0.890232	0.959328	0.677315	0.635716	0.442076	0.389812	0.286199	0.23862	0.174871	0.139116	0.112803	0.079965	0.091903	0.047037		103.6	1.02085	1.08898	0.750374	0.708567	0.50332	0.439139	0.314084	0.265844	0.204416	0.158825	0.143076	0.092602	0.09601	0.052198		103.6	0.836099	0.84883	0.543589	0.524303	0.353097	0.308978	0.215206	0.180209	0.145485	0.10856	0.102466	0.063957	0.070354	0.037455		103.6	0.86486
103.8	0.890357	0.960105	0.678075	0.636524	0.442346	0.390422	0.287004	0.239033	0.17518	0.139369	0.112957	0.080114	0.091968	0.047125		103.8	1.02161	1.08994	0.751404	0.709504	0.504083	0.439839	0.315011	0.266308	0.204931	0.159114	0.143425	0.092775	0.09608	0.052297		103.8	0.83733	0.849765	0.544493	0.525068	0.353486	0.309493	0.215189	0.18053	0.145365	0.108759	0.102515	0.064076	0.070234	0.037525		103.8	0.865939
104	0.890505	0.960878	0.678428	0.637331	0.442588	0.391031	0.287367	0.239446	0.175006	0.139621	0.113107	0.080262	0.091454	0.047214		104	1.02238	1.0909	0.751994	0.710439	0.504069	0.440539	0.315551	0.266772	0.205007	0.159404	0.143003	0.092948	0.095679	0.052395		104	0.838544	0.850699	0.545867	0.525833	0.35432	0.310007	0.216092	0.18085	0.146	0.108958	0.102944	0.064196	0.072169	0.037596		104	0.867224
104.2	0.891097	0.96165	0.679572	0.638136	0.443297	0.391641	0.287844	0.239858	0.175635	0.139874	0.113514	0.080411	0.091264	0.047302		104.2	1.02344	1.09185	0.752741	0.711373	0.504809	0.441239	0.316278	0.267235	0.205402	0.159694	0.143572	0.09312	0.096479	0.052493		104.2	0.83966	0.851631	0.546406	0.526596	0.355252	0.310522	0.216708	0.18117	0.146311	0.109157	0.103438	0.064315	0.071668	0.037666		104.2	0.868206
104.4	0.89083	0.962419	0.680412	0.63894	0.443684	0.392249	0.288268	0.24027	0.17552	0.140126	0.113818	0.08056	0.091216	0.047391		104.4	1.02393	1.09281	0.753534	0.712306	0.506025	0.441938	0.317158	0.267699	0.206464	0.159983	0.143948	0.093293	0.097318	0.052592		104.4	0.840283	0.852561	0.546695	0.527359	0.355313	0.311036	0.216904	0.18149	0.145534	0.109356	0.103331	0.064434	0.072258	0.037736		104.4	0.869451
104.6	0.891496	0.963186	0.681069	0.639743	0.444385	0.392857	0.288925	0.240682	0.175989	0.140379	0.113815	0.080709	0.091325	0.047479		104.6	1.02493	1.09376	0.754889	0.713238	0.507097	0.442636	0.318328	0.268162	0.207338	0.160273	0.144807	0.093466	0.098111	0.05269		104.6	0.841904	0.85349	0.548099	0.528121	0.356347	0.31155	0.217647	0.18181	0.145665	0.109555	0.103419	0.064553	0.073255	0.037807		104.6	0.869257
104.8	0.892449	0.963951	0.682246	0.640545	0.445496	0.393465	0.28958	0.241094	0.176142	0.140631	0.11419	0.080857	0.091686	0.047568		104.8	1.02608	1.09471	0.755279	0.714168	0.507813	0.443334	0.318894	0.268626	0.207536	0.160562	0.145207	0.093638	0.098454	0.052788		104.8	0.8424	0.854416	0.548758	0.528883	0.356394	0.312064	0.218039	0.18213	0.145547	0.109754	0.103509	0.064673	0.072193	0.037877		104.8	0.870212
105	0.89358	0.964714	0.683194	0.641345	0.446457	0.394072	0.290232	0.241506	0.176709	0.140883	0.114595	0.081006	0.091672	0.047656		105	1.02713	1.09565	0.756417	0.715097	0.508723	0.444031	0.31999	0.269089	0.207892	0.160852	0.145795	0.093811	0.098794	0.052887		105	0.84333	0.85534	0.5494	0.529643	0.35678	0.312577	0.218569	0.18245	0.145693	0.109953	0.103076	0.064792	0.071293	0.037948		105	0.871006
105.2	0.893945	0.965474	0.683433	0.642145	0.447004	0.394679	0.290412	0.241917	0.176604	0.141135	0.114305	0.081154	0.091412	0.047745		105.2	1.02769	1.09659	0.757837	0.716025	0.509368	0.444728	0.320622	0.269551	0.208052	0.161141	0.146092	0.093983	0.098872	0.052985		105.2	0.844535	0.856263	0.550091	0.530403	0.357108	0.31309	0.218608	0.18277	0.145786	0.110152	0.102939	0.064911	0.072105	0.038018		105.2	0.872241
105.4	0.894308	0.966232	0.683905	0.642943	0.447369	0.395286	0.290155	0.242328	0.176307	0.141388	0.114273	0.081303	0.091233	0.047833		105.4	1.02823	1.09753	0.758656	0.716951	0.50975	0.445425	0.320954	0.270014	0.208296	0.16143	0.146378	0.094156	0.098962	0.053084		105.4	0.844947	0.857184	0.550961	0.531162	0.35761	0.313603	0.218696	0.183089	0.146125	0.110351	0.10331	0.06503	0.072188	0.038088		105.4	0.873383
105.6	0.894971	0.966988	0.684696	0.643739	0.448435	0.395891	0.290485	0.242739	0.176406	0.14164	0.115078	0.081452	0.091639	0.047922		105.6	1.02896	1.09847	0.75945	0.717877	0.510467	0.446121	0.3214	0.270477	0.208412	0.16172	0.146293	0.094328	0.099336	0.053182		105.6	0.845456	0.858103	0.55106	0.53192	0.358239	0.314115	0.218749	0.183409	0.146158	0.11055	0.102804	0.065149	0.072066	0.038159		105.6	0.873896
105.8	0.895121	0.967741	0.685064	0.644535	0.44935	0.396497	0.290296	0.24315	0.17598	0.141892	0.114505	0.0816	0.091624	0.04801		105.8	1.02919	1.09941	0.760207	0.718801	0.511236	0.446816	0.32153	0.270939	0.208634	0.162009	0.146415	0.094501	0.099579	0.05328		105.8	0.845989	0.85902	0.551866	0.532677	0.359229	0.314627	0.219142	0.183728	0.146729	0.110749	0.10305	0.065268	0.072493	0.038229		105.8	0.874592
106	0.896509	0.968492	0.685904	0.64533	0.450166	0.397102	0.29073	0.243561	0.175988	0.142144	0.114462	0.081749	0.091647	0.048099		106	1.02997	1.10034	0.761034	0.719723	0.512429	0.447511	0.322248	0.271401	0.209112	0.162298	0.147168	0.094673	0.099465	0.053378		106	0.846004	0.859936	0.55202	0.533434	0.35999	0.315139	0.218701	0.184048	0.147221	0.110948	0.102988	0.065387	0.071557	0.038299		106	0.875301
106.2	0.897563	0.969241	0.686415	0.646123	0.450888	0.397706	0.291386	0.243972	0.176401	0.142396	0.114454	0.081897	0.091454	0.048187		106.2	1.03064	1.10127	0.761985	0.720645	0.512722	0.448206	0.322666	0.271863	0.208912	0.162587	0.146904	0.094845	0.099409	0.053477		106.2	0.846654	0.860849	0.552464	0.53419	0.360643	0.315651	0.21827	0.184367	0.147472	0.111147	0.102589	0.065506	0.070837	0.038369		106.2	0.876881
106.4	0.898567	0.969988	0.686432	0.646915	0.451271	0.39831	0.291593	0.244382	0.176429	0.142647	0.114069	0.082046	0.09179	0.048276		106.4	1.03244	1.1022	0.762728	0.721565	0.513724	0.4489	0.32302	0.272325	0.209315	0.162876	0.147036	0.095018	0.099351	0.053575		106.4	0.847877	0.861761	0.552724	0.534945	0.361342	0.316162	0.218295	0.184686	0.147835	0.111345	0.102411	0.065625	0.070985	0.03844		106.4	0.878143
106.6	0.898909	0.970733	0.686711	0.647706	0.451607	0.398914	0.291187	0.244793	0.176869	0.142899	0.11379	0.082194	0.092216	0.048364		106.6	1.03353	1.10312	0.763595	0.722484	0.514195	0.449593	0.323662	0.272786	0.20913	0.163165	0.146819	0.09519	0.098786	0.053673		106.6	0.849076	0.862671	0.553131	0.535699	0.361699	0.316673	0.218992	0.185005	0.148053	0.111544	0.102899	0.065744	0.072394	0.03851		106.6	0.879591
106.8	0.899776	0.971475	0.687489	0.648495	0.452318	0.399517	0.291491	0.245203	0.177532	0.143151	0.114407	0.082342	0.093037	0.048453		106.8	1.03454	1.10405	0.764177	0.723401	0.514749	0.450286	0.323452	0.273248	0.208712	0.163454	0.14626	0.095363	0.098582	0.053772		106.8	0.849378	0.863579	0.553018	0.536453	0.361659	0.317184	0.218682	0.185324	0.147914	0.111743	0.1028	0.065863	0.072041	0.03858		106.8	0.881151
107	0.899779	0.972215	0.68787	0.649284	0.452858	0.400119	0.291931	0.245613	0.17765	0.143403	0.114607	0.082491	0.093406	0.048541		107	1.03565	1.10497	0.764851	0.724318	0.515685	0.450979	0.323418	0.273709	0.208661	0.163743	0.146117	0.095535	0.09904	0.05387		107	0.850633	0.864486	0.553615	0.537206	0.362167	0.317695	0.219079	0.185643	0.148445	0.111942	0.103218	0.065982	0.072707	0.038651		107	0.881674
107.2	0.900555	0.972953	0.688138	0.650071	0.45402	0.400721	0.291884	0.246022	0.177668	0.143654	0.11459	0.082639	0.093907	0.048629		107.2	1.03648	1.10589	0.765852	0.725233	0.516282	0.451671	0.323513	0.27417	0.208979	0.164031	0.145881	0.095707	0.099811	0.053968		107.2	0.852786	0.86539	0.55515	0.537957	0.363049	0.318205	0.220464	0.185961	0.149508	0.11214	0.104442	0.066101	0.073749	0.038721		107.2	0.882352
107.4	0.90159	0.973689	0.689226	0.650857	0.4549	0.401323	0.292393	0.246432	0.178406	0.143906	0.11488	0.082788	0.094003	0.048718		107.4	1.03688	1.1068	0.765828	0.726146	0.51645	0.452362	0.323738	0.274631	0.208533	0.16432	0.145356	0.09588	0.100106	0.054066		107.4	0.853572	0.866293	0.556058	0.538709	0.363665	0.318715	0.220716	0.18628	0.14955	0.112339	0.10492	0.06622	0.07282	0.038791		107.4	0.882785
107.6	0.902218	0.974422	0.690087	0.651642	0.454884	0.401924	0.292814	0.246841	0.178719	0.144157	0.11504	0.082936	0.093587	0.048806		107.6	1.03768	1.10771	0.766158	0.727059	0.517403	0.453053	0.324493	0.275092	0.208176	0.164609	0.145571	0.096052	0.101397	0.054165		107.6	0.854403	0.867194	0.556471	0.539459	0.363949	0.319224	0.220918	0.186598	0.149731	0.112537	0.104734	0.066339	0.072633	0.038861		107.6	0.884451
107.8	0.902695	0.975154	0.69059	0.652426	0.455257	0.402524	0.292507	0.247251	0.178722	0.144409	0.115036	0.083084	0.093543	0.048895		107.8	1.03838	1.10862	0.766954	0.72797	0.517955	0.453744	0.325353	0.275552	0.208291	0.164897	0.145741	0.096224	0.102168	0.054263		107.8	0.854974	0.868093	0.557014	0.540209	0.3639	0.319734	0.220724	0.186917	0.14884	0.112736	0.104665	0.066458	0.073498	0.038932		107.8	0.885934
108	0.902809	0.975883	0.691102	0.653208	0.455671	0.403125	0.292581	0.24766	0.178183	0.14466	0.114977	0.083233	0.093194	0.048983		108	1.03949	1.10953	0.767545	0.72888	0.518406	0.454434	0.325716	0.276013	0.208627	0.165186	0.145884	0.096396	0.103758	0.054361		108	0.855313	0.868991	0.557258	0.540958	0.364237	0.320243	0.220811	0.187235	0.148505	0.112934	0.104672	0.066577	0.073761	0.039002		108	0.886693
108.2	0.90333	0.97661	0.692223	0.653989	0.456053	0.403724	0.293377	0.248069	0.178556	0.144911	0.115145	0.083381	0.093522	0.049071		108.2	1.0408	1.11044	0.768059	0.729789	0.518939	0.455124	0.326282	0.276473	0.209562	0.165474	0.146588	0.096568	0.105382	0.054459		108.2	0.855659	0.869886	0.557369	0.541706	0.364514	0.320752	0.221273	0.187553	0.147855	0.113132	0.104658	0.066696	0.073651	0.039072		108.2	0.887377
108.4	0.903607	0.977335	0.692673	0.65477	0.456199	0.404324	0.293405	0.248477	0.178418	0.145163	0.114686	0.083529	0.093691	0.04916		108.4	1.04129	1.11134	0.768817	0.730697	0.519512	0.455813	0.326539	0.276933	0.210079	0.165762	0.147006	0.096741	0.10641	0.054558		108.4	0.856373	0.87078	0.558299	0.542453	0.364739	0.32126	0.221577	0.187871	0.147436	0.113331	0.104289	0.066815	0.074414	0.039142		108.4	0.887584
108.6	0.90479	0.978058	0.693529	0.655548	0.457027	0.404922	0.29405	0.248886	0.178676	0.145414	0.114938	0.083677	0.094042	0.049248		108.6	1.04173	1.11224	0.769525	0.731603	0.519227	0.456501	0.326674	0.277393	0.209966	0.166051	0.146756	0.096913	0.106855	0.054656		108.6	0.857849	0.871672	0.560214	0.5432	0.36555	0.321769	0.222683	0.188189	0.148173	0.113529	0.104685	0.066934	0.074578	0.039212		108.6	0.887354
108.8	0.905437	0.978778	0.694283	0.656326	0.457444	0.405521	0.294079	0.249294	0.178829	0.145665	0.115591	0.083826	0.094213	0.049336		108.8	1.04223	1.11314	0.769679	0.732508	0.519067	0.457189	0.32726	0.277853	0.210052	0.166339	0.146552	0.097085	0.10724	0.054754		108.8	0.858444	0.872562	0.56086	0.543945	0.365748	0.322277	0.223505	0.188507	0.148128	0.113727	0.104859	0.067053	0.073201	0.039283		108.8	0.888412
109	0.905875	0.979497	0.695185	0.657103	0.458009	0.406119	0.294759	0.249703	0.179188	0.145916	0.116355	0.083974	0.094869	0.049425		109	1.04229	1.11404	0.770925	0.733412	0.519553	0.457877	0.328276	0.278312	0.210379	0.166627	0.146993	0.097257	0.107195	0.054852		109	0.85989	0.873451	0.562011	0.54469	0.366598	0.322784	0.224435	0.188825	0.148612	0.113926	0.104866	0.067171	0.074281	0.039353		109	0.888527
109.2	0.906132	0.980213	0.695563	0.657878	0.458134	0.406716	0.295196	0.250111	0.178964	0.146167	0.116529	0.084122	0.095384	0.049513		109.2	1.04266	1.11493	0.771812	0.734314	0.520093	0.458564	0.328654	0.278771	0.210678	0.166915	0.147056	0.097429	0.106715	0.05495		109.2	0.860569	0.874337	0.563024	0.545435	0.367167	0.323292	0.224708	0.189143	0.148628	0.114124	0.105111	0.06729	0.074681	0.039423		109.2	0.889027
109.4	0.906631	0.980927	0.696602	0.658653	0.458956	0.407313	0.295698	0.250519	0.179467	0.146418	0.117316	0.08427	0.095968	0.049601		109.4	1.04338	1.11582	0.772438	0.735215	0.520627	0.459251	0.329034	0.279231	0.210988	0.167203	0.147572	0.097601	0.106213	0.055048		109.4	0.860833	0.875222	0.563781	0.546178	0.368116	0.323799	0.225363	0.189461	0.149393	0.114322	0.105239	0.067409	0.074357	0.039493		109.4	0.88979
109.6	0.906881	0.981639	0.696907	0.659426	0.459213	0.407909	0.296319	0.250926	0.179442	0.146669	0.116906	0.084418	0.09595	0.04969		109.6	1.0446	1.11671	0.773191	0.736115	0.521475	0.459937	0.32958	0.279689	0.21164	0.167491	0.147872	0.097773	0.105846	0.055147		109.6	0.862044	0.876106	0.564724	0.546921	0.368962	0.324306	0.225959	0.189778	0.149973	0.11452	0.105199	0.067528	0.074486	0.039563		109.6	0.890542
109.8	0.907861	0.982349	0.697859	0.660198	0.459883	0.408505	0.29734	0.251334	0.179858	0.14692	0.11716	0.084566	0.095964	0.049778		109.8	1.04579	1.11759	0.774332	0.737014	0.522663	0.460622	0.330371	0.280148	0.21281	0.167779	0.148715	0.097945	0.105484	0.055245		109.8	0.862913	0.876987	0.566314	0.547663	0.369741	0.324812	0.226223	0.190095	0.150746	0.114718	0.105706	0.067647	0.074874	0.039634		109.8	0.89154
110	0.909152	0.983057	0.698831	0.660968	0.46019	0.409101	0.298727	0.251741	0.180618	0.147171	0.117673	0.084715	0.095821	0.049866		110	1.0469	1.11848	0.775125	0.737912	0.523701	0.461307	0.331187	0.280607	0.213317	0.168067	0.149019	0.098117	0.104926	0.055343		110	0.863686	0.877867	0.566462	0.548404	0.370653	0.325318	0.22603	0.190413	0.151352	0.114916	0.105615	0.067765	0.074008	0.039704		110	0.892703
110.2	0.909727	0.983762	0.699108	0.661738	0.460456	0.409696	0.299108	0.252148	0.180696	0.147421	0.117545	0.084863	0.096139	0.049954		110.2	1.04829	1.11936	0.775765	0.738808	0.52422	0.461992	0.332101	0.281065	0.213835	0.168355	0.149104	0.098289	0.104517	0.055441		110.2	0.865339	0.878745	0.567332	0.549144	0.371378	0.325825	0.226608	0.19073	0.151969	0.115114	0.10559	0.067884	0.074631	0.039774		110.2	0.89394
110.4	0.910675	0.984466	0.699894	0.662506	0.460788	0.41029	0.299275	0.252556	0.180956	0.147672	0.117524	0.085011	0.096777	0.050043		110.4	1.0494	1.12024	0.776579	0.739703	0.525292	0.462676	0.332637	0.281524	0.214534	0.168642	0.149302	0.098461	0.103608	0.055539		110.4	0.866669	0.879621	0.567903	0.549884	0.372208	0.32633	0.22724	0.191047	0.152711	0.115312	0.106273	0.068003	0.074894	0.039844		110.4	0.894633
110.6	0.911629	0.985168	0.701402	0.663274	0.462291	0.410884	0.29988	0.252962	0.181758	0.147923	0.118504	0.085159	0.096793	0.050131		110.6	1.04998	1.12112	0.777266	0.740597	0.526216	0.46336	0.333258	0.281982	0.214229	0.16893	0.149482	0.098633	0.102406	0.055637		110.6	0.867713	0.880495	0.568778	0.550623	0.372736	0.326836	0.227565	0.191364	0.152888	0.11551	0.106503	0.068122	0.075003	0.039914		110.6	0.895657
110.8	0.911818	0.985867	0.70165	0.66404	0.462895	0.411478	0.300264	0.253369	0.181927	0.148173	0.118335	0.085307	0.096456	0.050219		110.8	1.05092	1.12199	0.777596	0.74149	0.526849	0.464043	0.332622	0.28244	0.213781	0.169218	0.149348	0.098805	0.101767	0.055735		110.8	0.868555	0.881368	0.569132	0.551361	0.373239	0.327341	0.227582	0.191681	0.152804	0.115708	0.10603	0.06824	0.07418	0.039984		110.8	0.897029
111	0.91244	0.986564	0.702428	0.664805	0.464089	0.412071	0.301016	0.253776	0.182762	0.148424	0.118602	0.085455	0.096712	0.050308		111	1.05207	1.12286	0.778531	0.742381	0.527861	0.464726	0.332936	0.282897	0.214049	0.169505	0.149558	0.098977	0.10172	0.055833		111	0.870209	0.882239	0.570545	0.552098	0.373941	0.327846	0.227894	0.191998	0.153514	0.115906	0.106159	0.068359	0.075	0.040054		111	0.897663
111.2	0.913193	0.98726	0.703265	0.665568	0.464852	0.412664	0.301394	0.254182	0.183374	0.148674	0.118797	0.085603	0.096491	0.050396		111.2	1.05246	1.12373	0.77971	0.743271	0.528504	0.465408	0.332637	0.283355	0.214182	0.169793	0.149267	0.099149	0.101252	0.055931		111.2	0.870503	0.883108	0.570787	0.552835	0.374418	0.32835	0.227539	0.192315	0.153665	0.116104	0.106073	0.068478	0.073905	0.040125		111.2	0.89837
111.4	0.913662	0.987953	0.704189	0.666331	0.465212	0.413256	0.301871	0.254588	0.184246	0.148925	0.119488	0.085751	0.096075	0.050484		111.4	1.05284	1.1246	0.780085	0.74416	0.529261	0.46609	0.332753	0.283812	0.213856	0.17008	0.148879	0.09932	0.100869	0.056029		111.4	0.870084	0.883976	0.570336	0.553571	0.374207	0.328855	0.226617	0.192631	0.153151	0.116302	0.10522	0.068596	0.072525	0.040195		111.4	0.899957
111.6	0.913908	0.988644	0.70465	0.667092	0.465585	0.413848	0.301692	0.254994	0.183911	0.149175	0.119609	0.085899	0.095646	0.050572		111.6	1.05373	1.12546	0.781011	0.745048	0.530159	0.466771	0.333355	0.28427	0.21415	0.170368	0.149244	0.099492	0.101457	0.056128		111.6	0.870453	0.884842	0.570647	0.554306	0.374239	0.329359	0.226341	0.192948	0.152871	0.116499	0.105056	0.068715	0.073362	0.040265		111.6	0.90103
111.8	0.913918	0.989333	0.704677	0.667853	0.465846	0.414439	0.301681	0.2554	0.18328	0.149425	0.119166	0.086046	0.095503	0.05066		111.8	1.05456	1.12633	0.782088	0.745935	0.530715	0.467452	0.333938	0.284727	0.214871	0.170655	0.149711	0.099664	0.101844	0.056226		111.8	0.870807	0.885706	0.571272	0.55504	0.374204	0.329863	0.226392	0.193264	0.151967	0.116697	0.105392	0.068833	0.073731	0.040335		111.8	0.902186
112	0.914199	0.99002	0.705476	0.668612	0.466454	0.41503	0.302356	0.255806	0.183295	0.149675	0.119134	0.086194	0.095392	0.050749		112	1.05501	1.12719	0.782322	0.74682	0.531011	0.468132	0.334075	0.285184	0.214821	0.170942	0.14953	0.099836	0.101948	0.056324		112	0.870259	0.886568	0.571013	0.555774	0.374132	0.330366	0.226264	0.19358	0.151715	0.116895	0.104738	0.068952	0.072463	0.040405		112	0.902878
112.2	0.914757	0.990705	0.706091	0.66937	0.46671	0.415621	0.303014	0.256211	0.183887	0.149926	0.118795	0.086342	0.095466	0.050837		112.2	1.05571	1.12804	0.783193	0.747704	0.531665	0.468812	0.334231	0.28564	0.215065	0.171229	0.149462	0.100007	0.101632	0.056422		112.2	0.871756	0.887429	0.571933	0.556507	0.374727	0.330869	0.22725	0.193897	0.152211	0.117092	0.104851	0.069071	0.073666	0.040475		112.2	0.903229
112.4	0.915276	0.991388	0.706053	0.670127	0.46807	0.416211	0.302745	0.256617	0.184095	0.150176	0.118454	0.08649	0.095621	0.050925		112.4	1.0559	1.1289	0.784194	0.748587	0.532341	0.469491	0.334848	0.286097	0.214763	0.171516	0.149361	0.100179	0.101599	0.05652		112.4	0.872591	0.888288	0.572994	0.557239	0.37515	0.331372	0.227884	0.194213	0.152555	0.11729	0.105117	0.069189	0.073966	0.040545		112.4	0.902986
112.6	0.915653	0.992069	0.706308	0.670883	0.468236	0.4168	0.30298	0.257022	0.184508	0.150426	0.118924	0.086638	0.095657	0.051013		112.6	1.05648	1.12975	0.785471	0.749469	0.532974	0.47017	0.335839	0.286553	0.215085	0.171803	0.14968	0.100351	0.10252	0.056618		112.6	0.873211	0.889145	0.573442	0.55797	0.375671	0.331875	0.228302	0.194529	0.152274	0.117488	0.105375	0.069308	0.073524	0.040615		112.6	0.903269
112.8	0.915633	0.992748	0.706608	0.671637	0.468073	0.417389	0.302968	0.257427	0.185149	0.150676	0.1195	0.086786	0.095873	0.051101		112.8	1.05699	1.1306	0.785902	0.750349	0.533634	0.470848	0.336872	0.287009	0.215942	0.17209	0.149789	0.100522	0.103112	0.056716		112.8	0.873774	0.89	0.573225	0.5587	0.375857	0.332377	0.2282	0.194845	0.151567	0.117685	0.104908	0.069426	0.073574	0.040685		112.8	0.904014
113	0.91615	0.993425	0.707039	0.672391	0.468239	0.417978	0.303359	0.257832	0.185099	0.150926	0.119627	0.086933	0.096248	0.05119		113	1.0576	1.13145	0.787403	0.751228	0.534638	0.471526	0.337988	0.287465	0.216877	0.172377	0.150338	0.100694	0.103472	0.056814		113	0.874855	0.890854	0.574333	0.55943	0.376098	0.332879	0.228873	0.195161	0.151718	0.117883	0.105608	0.069545	0.075114	0.040755		113	0.904932
113.2	0.917384	0.9941	0.707768	0.673143	0.469284	0.418566	0.304594	0.258236	0.186128	0.151176	0.120204	0.087081	0.096776	0.051278		113.2	1.05903	1.1323	0.788575	0.752106	0.535605	0.472203	0.338677	0.287921	0.217806	0.172664	0.151248	0.100866	0.103872	0.056912		113.2	0.875656	0.891706	0.575287	0.560159	0.376236	0.333381	0.229189	0.195476	0.15224	0.11808	0.105955	0.069663	0.073909	0.040825		113.2	0.905881
113.4	0.917814	0.994773	0.708516	0.673894	0.469875	0.419153	0.305288	0.258641	0.18681	0.151425	0.120042	0.087229	0.096721	0.051366		113.4	1.06068	1.13314	0.789843	0.752983	0.536413	0.47288	0.339084	0.288377	0.217961	0.172951	0.151377	0.101037	0.103965	0.05701		113.4	0.876542	0.892557	0.576363	0.560888	0.37729	0.333883	0.230127	0.195792	0.153298	0.118277	0.106418	0.069782	0.074281	0.040895		113.4	0.906447
113.6	0.91856	0.995444	0.708767	0.674644	0.469882	0.419741	0.305354	0.259045	0.186502	0.151675	0.119636	0.087377	0.096136	0.051454		113.6	1.0613	1.13399	0.790717	0.753859	0.536892	0.473557	0.339234	0.288832	0.218565	0.173238	0.151539	0.101209	0.104228	0.057108		113.6	0.878207	0.893405	0.577617	0.561615	0.377878	0.334384	0.230741	0.196107	0.15435	0.118475	0.106982	0.0699	0.075485	0.040965		113.6	0.906556
113.8	0.919786	0.996113	0.710138	0.675393	0.470454	0.420327	0.306227	0.259449	0.186921	0.151925	0.120363	0.087524	0.096459	0.051542		113.8	1.06136	1.13482	0.791393	0.754733	0.537159	0.474233	0.339853	0.289288	0.218929	0.173524	0.151399	0.10138	0.104455	0.057206		113.8	0.87808	0.894253	0.577924	0.562342	0.378555	0.334885	0.230764	0.196423	0.154673	0.118672	0.107353	0.070019	0.075392	0.041035		113.8	0.906455
114	0.920481	0.996779	0.710779	0.676141	0.470649	0.420914	0.306876	0.259853	0.187074	0.152174	0.120377	0.087672	0.096559	0.05163		114	1.06145	1.13566	0.791504	0.755606	0.537028	0.474908	0.340296	0.289743	0.21884	0.173811	0.151094	0.101552	0.104603	0.057304		114	0.87873	0.895098	0.578264	0.563068	0.379354	0.335386	0.23087	0.196738	0.155381	0.118869	0.107914	0.070137	0.075341	0.041105		114	0.906431
114.2	0.921199	0.997444	0.711281	0.676887	0.471057	0.421499	0.306743	0.260257	0.18693	0.152424	0.120539	0.08782	0.097248	0.051718		114.2	1.06149	1.1365	0.792464	0.756478	0.537163	0.475583	0.340807	0.290198	0.219409	0.174098	0.151269	0.101723	0.104509	0.057402		114.2	0.879393	0.895942	0.5792	0.563793	0.38003	0.335886	0.231319	0.197053	0.155939	0.119067	0.108486	0.070256	0.075917	0.041175		114.2	0.907192
114.4	0.921999	0.998107	0.712237	0.677633	0.471649	0.422085	0.307411	0.260661	0.187044	0.152673	0.120742	0.087967	0.097517	0.051806		114.4	1.06217	1.13733	0.793964	0.757349	0.538024	0.476258	0.340951	0.290653	0.219531	0.174384	0.152045	0.101895	0.104783	0.057499		114.4	0.880247	0.896784	0.580579	0.564518	0.381026	0.336386	0.232353	0.197369	0.156873	0.119264	0.10955	0.070374	0.075915	0.041245		114.4	0.908338
114.6	0.922535	0.998768	0.712953	0.678377	0.472315	0.42267	0.307934	0.261064	0.186841	0.152923	0.120684	0.088115	0.097532	0.051894		114.6	1.06283	1.13816	0.793996	0.758219	0.538391	0.476932	0.340856	0.291107	0.218868	0.17467	0.151907	0.102066	0.104045	0.057597		114.6	0.880617	0.897624	0.581121	0.565242	0.38115	0.336886	0.232469	0.197684	0.157103	0.119461	0.109467	0.070492	0.075377	0.041315		114.6	0.909757
114.8	0.922592	0.999427	0.712406	0.67912	0.472133	0.423254	0.307942	0.261468	0.186316	0.153172	0.120246	0.088263	0.097264	0.051983		114.8	1.06364	1.13899	0.794772	0.759087	0.539086	0.477605	0.340942	0.291562	0.219585	0.174957	0.152053	0.102238	0.104176	0.057695		114.8	0.881741	0.898463	0.58225	0.565965	0.381549	0.337386	0.233066	0.197999	0.157751	0.119658	0.109777	0.070611	0.076273	0.041385		114.8	0.911163
115	0.923582	1.00008	0.713191	0.679863	0.47291	0.423838	0.308634	0.261871	0.186501	0.153422	0.120861	0.08841	0.097377	0.052071		115	1.06451	1.13981	0.795956	0.759954	0.540294	0.478278	0.341621	0.292016	0.220638	0.175243	0.152569	0.102409	0.104081	0.057793		115	0.882129	0.8993	0.583436	0.566687	0.381994	0.337885	0.233065	0.198313	0.158175	0.119855	0.109907	0.070729	0.076468	0.041455		115	0.911507
115.2	0.923759	1.00074	0.713515	0.680604	0.472495	0.424422	0.308067	0.262274	0.186157	0.153671	0.120889	0.088558	0.096196	0.052159		115.2	1.06521	1.14064	0.79675	0.76082	0.540888	0.478951	0.341637	0.29247	0.220964	0.175529	0.152775	0.102581	0.104352	0.057891		115.2	0.881867	0.900135	0.58359	0.567408	0.382071	0.338384	0.232671	0.198628	0.158073	0.120052	0.109786	0.070847	0.07572	0.041525		115.2	0.912626
115.4	0.924128	1.00139	0.71439	0.681344	0.472551	0.425005	0.308082	0.262677	0.186027	0.15392	0.121177	0.088705	0.096514	0.052247		115.4	1.06629	1.14146	0.797419	0.761685	0.541776	0.479623	0.34268	0.292924	0.221721	0.175816	0.15326	0.102752	0.105035	0.057989		115.4	0.883177	0.900969	0.584397	0.568129	0.382779	0.338883	0.233279	0.198943	0.158188	0.120249	0.109909	0.070966	0.076668	0.041595		115.4	0.913766
115.6	0.924649	1.00204	0.715008	0.682082	0.473024	0.425587	0.308294	0.263079	0.18556	0.154169	0.120849	0.088853	0.096672	0.052335		115.6	1.06706	1.14228	0.798453	0.762549	0.542559	0.480294	0.34317	0.293378	0.221997	0.176102	0.153732	0.102923	0.105077	0.058087		115.6	0.884271	0.901801	0.585779	0.568849	0.383191	0.339382	0.234075	0.199257	0.15823	0.120446	0.110408	0.071084	0.0774	0.041665		115.6	0.914838
115.8	0.925801	1.00269	0.715708	0.68282	0.473818	0.426169	0.309129	0.263482	0.185754	0.154418	0.121205	0.089	0.09697	0.052423		115.8	1.06815	1.14309	0.798738	0.763411	0.543684	0.480965	0.343695	0.293831	0.22235	0.176388	0.154032	0.103095	0.104871	0.058185		115.8	0.884452	0.902631	0.586221	0.569569	0.383038	0.33988	0.234492	0.199572	0.158151	0.120643	0.109981	0.071202	0.076125	0.041735		115.8	0.916382
116	0.92657	1.00334	0.716668	0.683556	0.474991	0.426751	0.309765	0.263884	0.18624	0.154668	0.121555	0.089148	0.097098	0.052511		116	1.06846	1.14391	0.798827	0.764272	0.544263	0.481636	0.343916	0.294285	0.222208	0.176674	0.15383	0.103266	0.104126	0.058283		116	0.885171	0.90346	0.586673	0.570287	0.383155	0.340378	0.234623	0.199886	0.158283	0.12084	0.1094	0.071321	0.07596	0.041805		116	0.917571
116.2	0.927052	1.00399	0.717041	0.684292	0.475819	0.427332	0.310078	0.264286	0.18681	0.154916	0.120899	0.089295	0.097301	0.052599		116.2	1.06931	1.14472	0.800063	0.765132	0.545364	0.482306	0.344601	0.294738	0.22293	0.17696	0.154365	0.103437	0.104345	0.05838		116.2	0.886934	0.904287	0.587944	0.571005	0.384038	0.340876	0.235467	0.2002	0.15896	0.121037	0.109882	0.071439	0.07756	0.041875		116.2	0.91761
116.4	0.927737	1.00463	0.717435	0.685026	0.476881	0.427913	0.310586	0.264688	0.187322	0.155165	0.12154	0.089443	0.097526	0.052687		116.4	1.06999	1.14553	0.800333	0.765991	0.545875	0.482976	0.345576	0.295191	0.222812	0.177246	0.154599	0.103609	0.104646	0.058478		116.4	0.887267	0.905112	0.5889	0.571722	0.384598	0.341373	0.23576	0.200515	0.158878	0.121234	0.110207	0.071557	0.077222	0.041945		116.4	0.917847
116.6	0.928662	1.00527	0.718241	0.685759	0.476873	0.428493	0.310963	0.26509	0.188158	0.155414	0.122269	0.08959	0.097248	0.052775		116.6	1.07087	1.14634	0.80104	0.766849	0.547071	0.483645	0.346548	0.295644	0.223471	0.177531	0.155309	0.10378	0.105486	0.058576		116.6	0.888271	0.905936	0.589425	0.572439	0.385277	0.34187	0.235551	0.200829	0.158322	0.121431	0.109853	0.071675	0.077075	0.042015		116.6	0.91918
116.8	0.929312	1.00591	0.718605	0.686491	0.477753	0.429073	0.311222	0.265492	0.188444	0.155663	0.122341	0.089737	0.097189	0.052863		116.8	1.07143	1.14715	0.801453	0.767705	0.547362	0.484314	0.34723	0.296097	0.223886	0.177817	0.155095	0.103951	0.105028	0.058674		116.8	0.889668	0.906758	0.59048	0.573154	0.385934	0.342367	0.235828	0.201143	0.158067	0.121628	0.10987	0.071794	0.078001	0.042085		116.8	0.920449
117	0.930081	1.00655	0.719928	0.687222	0.479149	0.429653	0.311775	0.265893	0.188728	0.155912	0.122626	0.089885	0.097351	0.052951		117	1.07215	1.14795	0.802445	0.768561	0.547951	0.484982	0.347553	0.296549	0.223963	0.178103	0.155318	0.104122	0.104871	0.058772		117	0.890875	0.907579	0.59147	0.573869	0.38653	0.342864	0.236415	0.201456	0.158688	0.121824	0.110164	0.071912	0.077464	0.042155		117	0.921886
117.2	0.930751	1.00718	0.721245	0.687952	0.480512	0.430232	0.312711	0.266295	0.189996	0.156161	0.123142	0.090032	0.097348	0.053039		117.2	1.07331	1.14875	0.803018	0.769415	0.548377	0.48565	0.347536	0.297001	0.223907	0.178388	0.155611	0.104293	0.105123	0.05887		117.2	0.89159	0.908397	0.591777	0.574583	0.387544	0.34336	0.236663	0.20177	0.15902	0.122021	0.109601	0.07203	0.076476	0.042225		117.2	0.922292
117.4	0.930758	1.00782	0.721478	0.688681	0.480818	0.43081	0.312286	0.266696	0.189916	0.156409	0.122289	0.090179	0.097106	0.053127		117.4	1.07382	1.14955	0.803857	0.770268	0.548927	0.486317	0.347387	0.297454	0.223819	0.178674	0.155235	0.104465	0.105327	0.058967		117.4	0.892276	0.909215	0.5924	0.575297	0.388734	0.343856	0.237015	0.202084	0.159367	0.122218	0.109821	0.072148	0.077424	0.042295		117.4	0.922354
117.6	0.931446	1.00845	0.722026	0.689409	0.481458	0.431388	0.312387	0.267097	0.189879	0.156658	0.122555	0.090327	0.097095	0.053215		117.6	1.07332	1.15035	0.80416	0.77112	0.548583	0.486984	0.347444	0.297906	0.22363	0.17896	0.154826	0.104636	0.105501	0.059065		117.6	0.892771	0.91003	0.592637	0.576009	0.389251	0.344352	0.237225	0.202397	0.159597	0.122414	0.109896	0.072266	0.077904	0.042365		117.6	0.921952
117.8	0.932156	1.00908	0.722831	0.690135	0.482193	0.431966	0.313184	0.267498	0.190563	0.156906	0.123049	0.090474	0.097642	0.053303		117.8	1.07345	1.15115	0.804273	0.77197	0.548345	0.48765	0.347672	0.298357	0.223193	0.179245	0.154349	0.104807	0.105552	0.059163		117.8	0.891938	0.910844	0.59208	0.576721	0.389184	0.344847	0.236769	0.202711	0.15903	0.122611	0.109549	0.072385	0.076479	0.042434		117.8	0.922395
118	0.932561	1.00971	0.72297	0.690861	0.482208	0.432543	0.31316	0.267898	0.190587	0.157155	0.122855	0.090621	0.098074	0.053391		118	1.07409	1.15194	0.804987	0.77282	0.548751	0.488316	0.347965	0.298809	0.223706	0.17953	0.154459	0.104978	0.105881	0.059261		118	0.893341	0.911657	0.592959	0.577433	0.389953	0.345343	0.237373	0.203024	0.159541	0.122807	0.110007	0.072503	0.077294	0.042504		118	0.922885
118.2	0.93276	1.01034	0.723275	0.691585	0.482768	0.43312	0.313453	0.268299	0.190873	0.157403	0.123088	0.090768	0.098702	0.053479		118.2	1.07479	1.15273	0.80598	0.773668	0.549305	0.488981	0.347609	0.299261	0.22392	0.179816	0.154668	0.105149	0.106242	0.059359		118.2	0.894124	0.912467	0.59367	0.578143	0.390518	0.345837	0.238265	0.203337	0.160022	0.123004	0.110705	0.072621	0.077407	0.042574		118.2	0.924002
118.4	0.933278	1.01096	0.723722	0.692308	0.483249	0.433696	0.314188	0.268699	0.191074	0.157652	0.123318	0.090916	0.099234	0.053567		118.4	1.07632	1.15352	0.806943	0.774515	0.550397	0.489646	0.348077	0.299712	0.224196	0.180101	0.155712	0.10532	0.107109	0.059456		118.4	0.895375	0.913277	0.594385	0.578853	0.39119	0.346332	0.238756	0.203651	0.160657	0.1232	0.111097	0.072739	0.077093	0.042644		118.4	0.925255
118.6	0.933485	1.01158	0.723786	0.693031	0.483231	0.434272	0.313978	0.269099	0.19083	0.1579	0.12283	0.091063	0.099072	0.053655		118.6	1.07739	1.1543	0.807209	0.775361	0.550929	0.490311	0.348264	0.300163	0.224328	0.180386	0.155657	0.105491	0.107232	0.059554		118.6	0.896396	0.914084	0.594624	0.579562	0.391715	0.346827	0.238892	0.203964	0.160905	0.123397	0.111004	0.072857	0.077092	0.042714		118.6	0.92634
118.8	0.933896	1.0122	0.723662	0.693752	0.483282	0.434847	0.314174	0.269499	0.190809	0.158148	0.12245	0.09121	0.098351	0.053743		118.8	1.07843	1.15509	0.808688	0.776206	0.552073	0.490975	0.348824	0.300614	0.225641	0.180671	0.156269	0.105662	0.107818	0.059652		118.8	0.897572	0.91489	0.595275	0.58027	0.392167	0.347321	0.239657	0.204277	0.161164	0.123593	0.111247	0.072975	0.078232	0.042784		118.8	0.927405
119	0.934882	1.01282	0.724718	0.694472	0.484208	0.435422	0.314768	0.269899	0.191469	0.158396	0.12326	0.091357	0.098633	0.05383		119	1.07965	1.15587	0.809534	0.777049	0.552659	0.491638	0.349431	0.301065	0.225754	0.180956	0.156321	0.105833	0.107946	0.05975		119	0.897654	0.915694	0.595625	0.580978	0.3927	0.347815	0.239516	0.20459	0.16138	0.123789	0.111402	0.073093	0.077711	0.042854		119	0.927995
119.2	0.935222	1.01344	0.72552	0.695191	0.484226	0.435997	0.314901	0.270299	0.192103	0.158644	0.123445	0.091504	0.09878	0.053918		119.2	1.08021	1.15665	0.81022	0.777892	0.553503	0.492301	0.349882	0.301516	0.22577	0.181241	0.156044	0.106004	0.108131	0.059847		119.2	0.898295	0.916497	0.595893	0.581684	0.393108	0.348308	0.239754	0.204902	0.161374	0.123986	0.111761	0.073211	0.07843	0.042923		119.2	0.929447
119.4	0.935806	1.01406	0.726471	0.695908	0.484878	0.436571	0.315332	0.270698	0.192426	0.158892	0.123507	0.091651	0.099847	0.054006		119.4	1.08126	1.15743	0.811304	0.778733	0.554392	0.492964	0.350609	0.301966	0.226096	0.181526	0.156357	0.106175	0.107978	0.059945		119.4	0.899122	0.917298	0.596074	0.58239	0.393027	0.348801	0.240209	0.205215	0.161485	0.124182	0.111788	0.073329	0.078984	0.042993		119.4	0.930189
119.6	0.93672	1.01467	0.72724	0.696625	0.485699	0.437144	0.31599	0.271098	0.192896	0.15914	0.123745	0.091798	0.099782	0.054094		119.6	1.08151	1.15821	0.811897	0.779573	0.555021	0.493626	0.350815	0.302416	0.225988	0.181811	0.156179	0.106346	0.107374	0.060043		119.6	0.899238	0.918098	0.596844	0.583096	0.392772	0.349294	0.240521	0.205528	0.162113	0.124378	0.1121	0.073447	0.078284	0.043063		119.6	0.93131
119.8	0.937633	1.01528	0.728035	0.697341	0.486831	0.437717	0.316414	0.271497	0.193297	0.159388	0.124388	0.091946	0.100317	0.054182		119.8	1.08269	1.15898	0.812123	0.780412	0.556047	0.494287	0.351577	0.302867	0.226006	0.182096	0.156561	0.106516	0.107012	0.06014		119.8	0.899499	0.918896	0.596765	0.5838	0.39268	0.349787	0.240382	0.20584	0.161961	0.124574	0.111896	0.073565	0.076852	0.043133		119.8	0.932726
120	0.938012	1.01589	0.728534	0.698055	0.487318	0.43829	0.316958	0.271896	0.193278	0.159636	0.124367	0.092093	0.100421	0.05427		120	1.08265	1.15975	0.812492	0.78125	0.556458	0.494949	0.352122	0.303317	0.226284	0.182381	0.156263	0.106687	0.106616	0.060238		120	0.900437	0.919692	0.597459	0.584504	0.392676	0.35028	0.240068	0.206152	0.162343	0.124771	0.112344	0.073683	0.07776	0.043203		120	0.93323
120.2	0.939305	1.0165	0.729371	0.698769	0.488385	0.438862	0.317751	0.272295	0.193991	0.159884	0.124745	0.09224	0.100549	0.054358		120.2	1.08341	1.16052	0.813791	0.782087	0.557274	0.495609	0.35323	0.303766	0.226819	0.182666	0.15686	0.106858	0.106623	0.060336		120.2	0.901072	0.920487	0.597991	0.585208	0.393053	0.350772	0.240329	0.206465	0.162866	0.124967	0.112804	0.073801	0.077967	0.043272		120.2	0.932866
120.4	0.940279	1.0171	0.730206	0.699481	0.489185	0.439434	0.318409	0.272693	0.194494	0.160132	0.12543	0.092387	0.100536	0.054446		120.4	1.08381	1.16129	0.814152	0.782922	0.557597	0.496269	0.353955	0.304216	0.226414	0.18295	0.156972	0.107029	0.10626	0.060433		120.4	0.901421	0.92128	0.598487	0.58591	0.39349	0.351264	0.240125	0.206777	0.162647	0.125163	0.113028	0.073919	0.077494	0.043342		120.4	0.93362
120.6	0.940759	1.01771	0.730575	0.700193	0.490072	0.440005	0.318465	0.273092	0.194762	0.16038	0.125624	0.092534	0.10041	0.054533		120.6	1.08471	1.16206	0.814816	0.783757	0.558542	0.496929	0.355049	0.304665	0.227037	0.183235	0.157602	0.1072	0.106534	0.060531		120.6	0.90198	0.922072	0.599123	0.586612	0.394056	0.351756	0.24002	0.207089	0.162274	0.125359	0.112944	0.074037	0.077624	0.043412		120.6	0.934618
120.8	0.940781	1.01831	0.730954	0.700903	0.490739	0.440576	0.318639	0.27349	0.194419	0.160627	0.125435	0.092681	0.100387	0.054621		120.8	1.08503	1.16282	0.815639	0.78459	0.558538	0.497588	0.355473	0.305115	0.226899	0.183519	0.157205	0.10737	0.105786	0.060629		120.8	0.902463	0.922862	0.600492	0.587313	0.394719	0.352247	0.240338	0.207401	0.162447	0.125555	0.112706	0.074155	0.07807	0.043482		120.8	0.935422
121	0.941156	1.01891	0.731627	0.701612	0.491279	0.441147	0.319066	0.273888	0.194458	0.160875	0.125747	0.092828	0.100451	0.054709		121	1.08547	1.16358	0.816119	0.785422	0.558874	0.498247	0.355408	0.305564	0.226691	0.183804	0.15721	0.107541	0.105289	0.060726		121	0.902335	0.92365	0.600446	0.588013	0.394779	0.352738	0.240155	0.207713	0.162246	0.125751	0.112518	0.074273	0.076725	0.043551		121	0.93578
121.2	0.941993	1.01951	0.732595	0.70232	0.492406	0.441717	0.320234	0.274286	0.195126	0.161122	0.126123	0.092974	0.100417	0.054797		121.2	1.08688	1.16434	0.816902	0.786253	0.559366	0.498905	0.355647	0.306013	0.227073	0.184088	0.157277	0.107712	0.105728	0.060824		121.2	0.902845	0.924437	0.600638	0.588713	0.394852	0.353229	0.240059	0.208025	0.161993	0.125947	0.112045	0.074391	0.076848	0.043621		121.2	0.936367
121.4	0.942946	1.02011	0.732951	0.703027	0.493307	0.442286	0.320965	0.274684	0.194993	0.16137	0.125953	0.093121	0.100692	0.054885		121.4	1.0874	1.1651	0.817922	0.787083	0.559965	0.499563	0.355296	0.306461	0.227089	0.184373	0.156976	0.107883	0.106081	0.060922		121.4	0.903344	0.925223	0.601259	0.589411	0.394745	0.35372	0.239942	0.208336	0.161937	0.126143	0.111872	0.074508	0.076816	0.043691		121.4	0.936333
121.6	0.943333	1.02071	0.733708	0.703733	0.493965	0.442855	0.321782	0.275082	0.195152	0.161617	0.126027	0.093268	0.10046	0.054972		121.6	1.08766	1.16585	0.818619	0.787911	0.559896	0.500221	0.355357	0.30691	0.226927	0.184657	0.15667	0.108053	0.10622	0.061019		121.6	0.903442	0.926006	0.601827	0.59011	0.394915	0.35421	0.24069	0.208648	0.16194	0.126338	0.111942	0.074626	0.076347	0.043761		121.6	0.936234
121.8	0.943323	1.0213	0.733514	0.704438	0.493882	0.443424	0.321696	0.275479	0.195295	0.161865	0.126087	0.093415	0.100408	0.05506		121.8	1.08832	1.16661	0.819358	0.788739	0.560865	0.500878	0.35537	0.307358	0.227479	0.184941	0.157105	0.108224	0.106851	0.061117		121.8	0.903782	0.926789	0.602141	0.590807	0.394991	0.3547	0.240871	0.20896	0.161931	0.126534	0.111781	0.074744	0.075587	0.04383		121.8	0.937511
122	0.943366	1.02189	0.733598	0.705142	0.493984	0.443992	0.321793	0.275877	0.194949	0.162112	0.125642	0.093562	0.100354	0.055148		122	1.08929	1.16736	0.820661	0.789565	0.562176	0.501534	0.355708	0.307807	0.228832	0.185225	0.157749	0.108395	0.107735	0.061214		122	0.905639	0.927569	0.603898	0.591504	0.396252	0.35519	0.242081	0.209271	0.162434	0.12673	0.11221	0.074862	0.077239	0.0439		122	0.938239
122.2	0.943585	1.02248	0.734018	0.705845	0.49425	0.44456	0.32249	0.276274	0.195226	0.162359	0.125977	0.093709	0.100302	0.055236		122.2	1.09022	1.16811	0.821468	0.790391	0.562882	0.50219	0.355807	0.308255	0.229087	0.185509	0.158327	0.108565	0.108046	0.061312		122.2	0.906429	0.928348	0.604579	0.5922	0.39661	0.355679	0.242448	0.209582	0.163096	0.126926	0.112514	0.07498	0.076525	0.04397		122.2	0.939066
122.4	0.944258	1.02307	0.734899	0.706546	0.494433	0.445127	0.323031	0.276671	0.195186	0.162606	0.126306	0.093856	0.100268	0.055324		122.4	1.09183	1.16885	0.822678	0.791215	0.564355	0.502845	0.356619	0.308703	0.230296	0.185793	0.159115	0.108736	0.108839	0.06141		122.4	0.907921	0.929126	0.605451	0.592895	0.397761	0.356169	0.243006	0.209894	0.163982	0.127121	0.112685	0.075097	0.076729	0.04404		122.4	0.940341
122.6	0.944746	1.02366	0.735504	0.707247	0.494322	0.445694	0.323193	0.277068	0.195054	0.162854	0.125898	0.094002	0.09954	0.055411		122.6	1.09229	1.1696	0.823536	0.792038	0.564859	0.5035	0.357289	0.30915	0.230693	0.186077	0.159299	0.108906	0.108977	0.061507		122.6	0.909286	0.929902	0.606535	0.593589	0.398887	0.356658	0.244059	0.210205	0.164711	0.127317	0.112929	0.075215	0.077935	0.044109		122.6	0.940373
122.8	0.945566	1.02424	0.736149	0.707947	0.494936	0.446261	0.324078	0.277464	0.195654	0.163101	0.126058	0.094149	0.099592	0.055499		122.8	1.09287	1.17034	0.824573	0.792859	0.565685	0.504155	0.358064	0.309598	0.231072	0.186361	0.159071	0.109077	0.108926	0.061605		122.8	0.910217	0.930676	0.607546	0.594283	0.399421	0.357146	0.244512	0.210516	0.165143	0.127513	0.113281	0.075333	0.078564	0.044179		122.8	0.941011
123	0.946298	1.02483	0.737365	0.708645	0.49573	0.446827	0.324845	0.277861	0.196287	0.163348	0.127207	0.094296	0.099908	0.055587		123	1.09335	1.17108	0.825148	0.79368	0.566292	0.504809	0.359254	0.310045	0.231099	0.186645	0.159129	0.109247	0.109244	0.061702		123	0.91035	0.931449	0.607995	0.594976	0.399923	0.357635	0.244731	0.210827	0.165244	0.127708	0.113361	0.075451	0.077864	0.044249		123	0.94174
123.2	0.946842	1.02541	0.7378	0.709343	0.495358	0.447392	0.324722	0.278257	0.196854	0.163595	0.12682	0.094443	0.099907	0.055675		123.2	1.09384	1.17182	0.826053	0.7945	0.5674	0.505463	0.360036	0.310493	0.231887	0.186929	0.15943	0.109418	0.10958	0.0618		123.2	0.910875	0.932221	0.608292	0.595669	0.400377	0.358123	0.245279	0.211137	0.165065	0.127904	0.113411	0.075568	0.078295	0.044318		123.2	0.942997
123.4	0.947053	1.02599	0.738229	0.710039	0.495441	0.447957	0.32421	0.278653	0.196736	0.163841	0.12671	0.094589	0.100217	0.055762		123.4	1.09448	1.17256	0.826588	0.795318	0.56758	0.506116	0.360496	0.31094	0.232068	0.187213	0.159623	0.109588	0.109031	0.061897		123.4	0.911338	0.932991	0.609267	0.59636	0.400708	0.358611	0.246128	0.211448	0.165397	0.128099	0.113875	0.075686	0.078233	0.044388		123.4	0.943675
123.6	0.947792	1.02656	0.738682	0.710734	0.495556	0.448522	0.324302	0.279049	0.197192	0.164088	0.127148	0.094736	0.100006	0.05585		123.6	1.095	1.1733	0.826929	0.796135	0.568693	0.506769	0.361359	0.311386	0.232747	0.187496	0.160103	0.109759	0.10929	0.061995		123.6	0.911274	0.933759	0.609715	0.597051	0.401353	0.359098	0.246423	0.211759	0.165762	0.128295	0.114034	0.075804	0.077489	0.044458		123.6	0.944657
123.8	0.948464	1.02714	0.73894	0.711429	0.495795	0.449086	0.324603	0.279445	0.197347	0.164335	0.127165	0.094883	0.10047	0.055938		123.8	1.0964	1.17403	0.828061	0.796952	0.569792	0.507421	0.362639	0.311833	0.23328	0.18778	0.160797	0.109929	0.109515	0.062092		123.8	0.912026	0.934526	0.609905	0.597742	0.40157	0.359586	0.24668	0.212069	0.165569	0.12849	0.11397	0.075921	0.07738	0.044527		123.8	0.945255
124	0.949924	1.02772	0.739681	0.712122	0.496412	0.44965	0.325131	0.279841	0.197523	0.164582	0.127578	0.095029	0.100765	0.056025		124	1.0968	1.17476	0.828927	0.797767	0.570068	0.508073	0.363483	0.31228	0.233866	0.188063	0.161298	0.1101	0.109494	0.06219		124	0.912908	0.935291	0.610935	0.598431	0.401925	0.360073	0.247018	0.21238	0.166004	0.128686	0.114108	0.076039	0.078405	0.044597		124	0.945489
124.2	0.950923	1.02829	0.740958	0.712814	0.49742	0.450213	0.325106	0.280236	0.198048	0.164829	0.127789	0.095176	0.100309	0.056113		124.2	1.09728	1.17549	0.829947	0.798581	0.569984	0.508724	0.364329	0.312726	0.234015	0.188347	0.161527	0.11027	0.109247	0.062287		124.2	0.913213	0.936055	0.611024	0.59912	0.402405	0.36056	0.247459	0.21269	0.166001	0.128881	0.113803	0.076157	0.077654	0.044667		124.2	0.946193
124.4	0.951066	1.02886	0.741303	0.713505	0.497652	0.450776	0.325385	0.280632	0.198625	0.165075	0.127805	0.095322	0.100196	0.056201		124.4	1.09805	1.17622	0.830327	0.799393	0.569877	0.509375	0.364755	0.313172	0.234036	0.18863	0.161677	0.11044	0.109544	0.062385		124.4	0.913318	0.936817	0.611347	0.599808	0.402515	0.361046	0.247381	0.213	0.165797	0.129076	0.113464	0.076274	0.077314	0.044736		124.4	0.947557
124.6	0.951625	1.02943	0.741646	0.714195	0.498097	0.451339	0.32583	0.281027	0.198892	0.165322	0.127943	0.095469	0.100385	0.056288		124.6	1.09885	1.17694	0.831261	0.800205	0.570377	0.510025	0.365205	0.313618	0.234173	0.188914	0.161877	0.110611	0.109528	0.062482		124.6	0.913863	0.937578	0.612432	0.600495	0.403152	0.361532	0.247885	0.21331	0.165589	0.129272	0.113858	0.076392	0.078596	0.044806		124.6	0.94844
124.8	0.952877	1.03	0.742898	0.714885	0.499282	0.451901	0.326544	0.281422	0.199552	0.165568	0.128901	0.095615	0.101047	0.056376		124.8	1.09905	1.17767	0.832007	0.801016	0.570249	0.510675	0.364682	0.314064	0.233564	0.189197	0.16086	0.110781	0.108719	0.06258		124.8	0.91404	0.938337	0.613086	0.601182	0.402955	0.362018	0.24783	0.213621	0.165067	0.129467	0.113515	0.07651	0.078278	0.044876		124.8	0.949272
125	0.95392	1.03056	0.743887	0.715573	0.500243	0.452462	0.32755	0.281817	0.200013	0.165815	0.12916	0.095762	0.101606	0.056464		125	1.10013	1.17839	0.832554	0.801825	0.570877	0.511324	0.364157	0.31451	0.23349	0.18948	0.160884	0.110951	0.108576	0.062677		125	0.914813	0.939095	0.613054	0.601868	0.403439	0.362504	0.247592	0.21393	0.16463	0.129662	0.113445	0.076627	0.077611	0.044945		125	0.949368
125.2	0.954847	1.03113	0.745427	0.71626	0.502124	0.453023	0.328935	0.282211	0.200445	0.166061	0.129649	0.095909	0.10238	0.056551		125.2	1.10161	1.17911	0.833041	0.802634	0.571514	0.511973	0.364305	0.314955	0.23357	0.189763	0.161111	0.111121	0.109086	0.062775		125.2	0.916112	0.939851	0.613631	0.602553	0.40401	0.36299	0.247714	0.21424	0.164512	0.129857	0.112965	0.076745	0.07787	0.045015		125.2	0.949952
125.4	0.955863	1.03169	0.74594	0.716946	0.50354	0.453584	0.329463	0.282606	0.200802	0.166307	0.129758	0.096055	0.102933	0.056639		125.4	1.10221	1.17982	0.833672	0.803441	0.572013	0.512622	0.363981	0.315401	0.233614	0.190047	0.161106	0.111292	0.109292	0.062872		125.4	0.917062	0.940606	0.614858	0.603238	0.404798	0.363475	0.248248	0.21455	0.164879	0.130052	0.113351	0.076862	0.078099	0.045084		125.4	0.950091
125.6	0.955921	1.03225	0.746143	0.71763	0.504399	0.454144	0.329696	0.283	0.200894	0.166554	0.130066	0.096201	0.102215	0.056727		125.6	1.103	1.18054	0.834272	0.804247	0.572558	0.51327	0.364444	0.315846	0.233982	0.19033	0.161341	0.111462	0.109608	0.06297		125.6	0.917775	0.941359	0.61567	0.603922	0.405528	0.36396	0.249008	0.21486	0.165131	0.130247	0.113861	0.07698	0.078442	0.045154		125.6	0.951704
125.8	0.956141	1.03281	0.746402	0.718314	0.504705	0.454704	0.32962	0.283395	0.200897	0.1668	0.130049	0.096348	0.102082	0.056814		125.8	1.10387	1.18125	0.835137	0.805052	0.57394	0.513918	0.364837	0.316291	0.234581	0.190613	0.16188	0.111632	0.110357	0.063067		125.8	0.918934	0.942111	0.616377	0.604605	0.406153	0.364444	0.24929	0.215169	0.16513	0.130443	0.114221	0.077097	0.079619	0.045224		125.8	0.953034
126	0.956474	1.03337	0.747066	0.718997	0.505447	0.455263	0.330012	0.283789	0.200862	0.167046	0.129875	0.096494	0.101889	0.056902		126	1.1049	1.18197	0.835873	0.805856	0.574602	0.514565	0.365259	0.316736	0.234916	0.190896	0.162138	0.111802	0.110484	0.063164		126	0.92034	0.942861	0.617671	0.605287	0.406883	0.364929	0.249962	0.215479	0.165464	0.130638	0.114869	0.077215	0.080482	0.045293		126	0.953791
126.2	0.957058	1.03393	0.747905	0.719679	0.505812	0.455822	0.330798	0.284183	0.201502	0.167292	0.130482	0.096641	0.102303	0.056989		126.2	1.10592	1.18268	0.836659	0.806659	0.57512	0.515211	0.365567	0.31718	0.234573	0.191178	0.162678	0.111972	0.11058	0.063262		126.2	0.921353	0.94361	0.617732	0.605969	0.406942	0.365413	0.249839	0.215788	0.166162	0.130833	0.115119	0.077332	0.079473	0.045363		126.2	0.954278
126.4	0.957382	1.03448	0.748753	0.72036	0.506055	0.456381	0.331001	0.284576	0.201456	0.167538	0.130591	0.096787	0.102813	0.057077		126.4	1.10646	1.18338	0.836854	0.80746	0.575372	0.515858	0.365274	0.317625	0.234568	0.191461	0.162266	0.112143	0.110044	0.063359		126.4	0.922758	0.944357	0.618332	0.60665	0.408005	0.365897	0.250761	0.216097	0.166858	0.131027	0.115637	0.07745	0.08013	0.045432		126.4	0.954617
126.6	0.957236	1.03503	0.74881	0.72104	0.506357	0.456939	0.331478	0.28497	0.201116	0.167784	0.130097	0.096933	0.103357	0.057165		126.6	1.10675	1.18409	0.837298	0.808261	0.575799	0.516503	0.366156	0.318069	0.234899	0.191744	0.16264	0.112313	0.109899	0.063457		126.6	0.92437	0.945103	0.61927	0.607331	0.40897	0.36638	0.251256	0.216407	0.167518	0.131222	0.1157	0.077567	0.080797	0.045502		126.6	0.954356
126.8	0.957744	1.03558	0.748621	0.721718	0.50688	0.457497	0.331974	0.285363	0.201071	0.16803	0.130175	0.09708	0.104372	0.057252		126.8	1.10705	1.18479	0.837543	0.809061	0.576558	0.517149	0.366883	0.318513	0.235539	0.192027	0.16256	0.112483	0.110257	0.063554		126.8	0.925459	0.945847	0.619391	0.60801	0.409304	0.366864	0.251531	0.216716	0.167751	0.131417	0.115787	0.077685	0.079973	0.045572		126.8	0.955885
127	0.957557	1.03613	0.748272	0.722396	0.506245	0.458054	0.331752	0.285756	0.200866	0.168276	0.129542	0.097226	0.10475	0.05734		127	1.1071	1.1855	0.837857	0.809859	0.576753	0.517793	0.367103	0.318957	0.236036	0.192309	0.162524	0.112653	0.110796	0.063651		127	0.926052	0.94659	0.619376	0.608689	0.409956	0.367347	0.251904	0.217025	0.167918	0.131612	0.116111	0.077802	0.079836	0.045641		127	0.957181
127.2	0.957682	1.03668	0.747355	0.723073	0.505871	0.458611	0.33125	0.286149	0.200817	0.168522	0.128996	0.097372	0.105053	0.057427		127.2	1.10762	1.1862	0.838579	0.810656	0.577514	0.518438	0.367418	0.319401	0.236833	0.192592	0.162971	0.112823	0.110945	0.063749		127.2	0.927119	0.947331	0.620299	0.609367	0.410751	0.36783	0.25244	0.217334	0.168435	0.131807	0.11688	0.077919	0.080912	0.045711		127.2	0.958328
127.4	0.958053	1.03723	0.747548	0.723748	0.506239	0.459167	0.331504	0.286542	0.200847	0.168767	0.129249	0.097519	0.106267	0.057515		127.4	1.10839	1.1869	0.839226	0.811452	0.577919	0.519082	0.367651	0.319845	0.236928	0.192874	0.16302	0.112993	0.110824	0.063846		127.4	0.927341	0.948071	0.620911	0.610045	0.410879	0.368312	0.252754	0.217642	0.168573	0.132002	0.117227	0.078037	0.081028	0.04578		127.4	0.9585
127.6	0.95866	1.03777	0.747897	0.724423	0.506537	0.459723	0.331916	0.286935	0.201121	0.169013	0.129838	0.097665	0.106176	0.057602		127.6	1.10943	1.18759	0.840031	0.812248	0.579188	0.519725	0.368378	0.320288	0.237914	0.193157	0.163462	0.113163	0.111839	0.063944		127.6	0.927583	0.948809	0.620684	0.610722	0.411015	0.368794	0.252733	0.217951	0.168792	0.132196	0.116767	0.078154	0.079884	0.04585		127.6	0.958926
127.8	0.959103	1.03832	0.748405	0.725097	0.506941	0.460278	0.33235	0.287328	0.201432	0.169259	0.130028	0.097811	0.106281	0.05769		127.8	1.1102	1.18829	0.841151	0.813042	0.579671	0.520368	0.369877	0.320732	0.238621	0.193439	0.16407	0.113333	0.113009	0.064041		127.8	0.929007	0.949546	0.621551	0.611398	0.411736	0.369276	0.253221	0.21826	0.169418	0.132391	0.1168	0.078272	0.080634	0.045919		127.8	0.959213
128	0.959798	1.03886	0.749419	0.725769	0.507746	0.460833	0.332777	0.28772	0.201568	0.169504	0.130317	0.097957	0.105985	0.057777		128	1.1102	1.18898	0.841365	0.813834	0.579786	0.521011	0.370224	0.321175	0.238972	0.193722	0.164218	0.113503	0.113255	0.064138		128	0.929831	0.950281	0.621859	0.612073	0.41217	0.369758	0.253221	0.218568	0.169981	0.132586	0.116497	0.078389	0.080092	0.045989		128	0.960363
128.2	0.959869	1.0394	0.750292	0.726441	0.507913	0.461388	0.332877	0.288112	0.20184	0.16975	0.129828	0.098104	0.105706	0.057865		128.2	1.11056	1.18967	0.84143	0.814626	0.579837	0.521653	0.370445	0.321618	0.238996	0.194004	0.163835	0.113673	0.114108	0.064236		128.2	0.930452	0.951015	0.622169	0.612748	0.412648	0.37024	0.253476	0.218877	0.170545	0.13278	0.116512	0.078506	0.079702	0.046058		128.2	0.961421
128.4	0.960319	1.03994	0.750563	0.727111	0.507917	0.461942	0.333813	0.288504	0.202754	0.169995	0.129841	0.09825	0.105646	0.057953		128.4	1.11135	1.19036	0.84246	0.815417	0.580777	0.522294	0.37069	0.322061	0.239433	0.194286	0.164309	0.113843	0.11502	0.064333		128.4	0.930998	0.951748	0.622562	0.613422	0.413182	0.370721	0.253415	0.219185	0.17042	0.132975	0.116555	0.078624	0.080971	0.046128		128.4	0.96223
128.6	0.961138	1.04047	0.751879	0.727781	0.508755	0.462496	0.334075	0.288896	0.203175	0.170241	0.130227	0.098396	0.105558	0.05804		128.6	1.11128	1.19105	0.843032	0.816207	0.581605	0.522935	0.370497	0.322503	0.238995	0.194568	0.164014	0.114012	0.114583	0.06443		128.6	0.931765	0.952479	0.623824	0.614096	0.413808	0.371202	0.253745	0.219493	0.170247	0.133169	0.117223	0.078741	0.081683	0.046197		128.6	0.962417
128.8	0.962497	1.04101	0.753564	0.728449	0.509942	0.463049	0.335106	0.289288	0.204453	0.170486	0.1314	0.098542	0.106244	0.058128		128.8	1.11238	1.19173	0.843336	0.816995	0.582051	0.523576	0.37043	0.322946	0.238676	0.19485	0.163666	0.114182	0.114254	0.064527		128.8	0.931682	0.953209	0.624311	0.614768	0.413496	0.371682	0.253165	0.219801	0.17	0.133364	0.116553	0.078858	0.080059	0.046267		128.8	0.962848
129	0.962716	1.04154	0.75447	0.729117	0.510469	0.463602	0.335137	0.28968	0.204355	0.170731	0.131111	0.098688	0.105988	0.058215		129	1.11332	1.19242	0.844225	0.817783	0.582988	0.524216	0.370956	0.323388	0.23906	0.195132	0.16399	0.114352	0.11491	0.064625		129	0.932925	0.953937	0.625851	0.61544	0.415001	0.372163	0.253378	0.220109	0.170757	0.133558	0.116733	0.078975	0.080856	0.046336		129	0.963188
129.2	0.963642	1.04207	0.755361	0.729783	0.511599	0.464154	0.335362	0.290071	0.204553	0.170977	0.131072	0.098834	0.105673	0.058302		129.2	1.11408	1.1931	0.844489	0.818569	0.583545	0.524856	0.371829	0.32383	0.239062	0.195414	0.16466	0.114522	0.11554	0.064722		129.2	0.933846	0.954663	0.627376	0.616112	0.415807	0.372643	0.254021	0.220417	0.171331	0.133753	0.116949	0.079093	0.081431	0.046406		129.2	0.964377
129.4	0.964976	1.0426	0.756167	0.730449	0.512623	0.464706	0.335449	0.290462	0.205243	0.171222	0.131368	0.09898	0.104362	0.05839		129.4	1.11502	1.19378	0.845129	0.819354	0.58429	0.525495	0.372196	0.324272	0.239297	0.195696	0.164836	0.114692	0.116033	0.064819		129.4	0.933753	0.955389	0.627765	0.616782	0.415712	0.373123	0.25393	0.220725	0.171308	0.133947	0.11684	0.07921	0.081112	0.046475		129.4	0.965796
129.6	0.965763	1.04313	0.757336	0.731113	0.513676	0.465258	0.336115	0.290853	0.206034	0.171467	0.132084	0.099126	0.103656	0.058477		129.6	1.11568	1.19445	0.845876	0.820139	0.585413	0.526134	0.373107	0.324714	0.239696	0.195978	0.16483	0.114861	0.116106	0.064917		129.6	0.933829	0.956112	0.627936	0.617452	0.415933	0.373602	0.254027	0.221033	0.170683	0.134141	0.116364	0.079327	0.080761	0.046545		129.6	0.966999
129.8	0.966114	1.04366	0.758462	0.731777	0.514043	0.465809	0.33612	0.291244	0.206354	0.171712	0.131537	0.099272	0.102935	0.058565		129.8	1.1165	1.19513	0.846892	0.820922	0.586511	0.526773	0.373551	0.325156	0.240004	0.19626	0.165254	0.115031	0.116026	0.065014		129.8	0.934522	0.956835	0.629066	0.618121	0.416236	0.374082	0.254699	0.22134	0.170601	0.134336	0.116691	0.079444	0.082172	0.046614		129.8	0.967493
130	0.967005	1.04418	0.759214	0.732439	0.514778	0.46636	0.336738	0.291635	0.207399	0.171957	0.132104	0.099418	0.102706	0.058652		130	1.11746	1.19581	0.847169	0.821704	0.58683	0.527411	0.373573	0.325597	0.239833	0.196541	0.164958	0.115201	0.115346	0.065111		130	0.934918	0.957556	0.629543	0.61879	0.416032	0.374561	0.254713	0.221648	0.170444	0.13453	0.116371	0.079562	0.081116	0.046683		130	0.968201
130.2	0.967667	1.04471	0.75984	0.733101	0.514374	0.46691	0.337241	0.292026	0.207471	0.172202	0.132237	0.099564	0.102428	0.05874		130.2	1.11827	1.19648	0.847847	0.822485	0.587328	0.528048	0.37408	0.326038	0.240161	0.196823	0.165152	0.115371	0.115448	0.065208		130.2	0.935384	0.958275	0.629926	0.619458	0.416197	0.37504	0.254849	0.221955	0.170528	0.134724	0.115679	0.079679	0.080592	0.046753		130.2	0.967875
130.4	0.967573	1.04523	0.759758	0.733761	0.513883	0.46746	0.33684	0.292416	0.207112	0.172447	0.131624	0.09971	0.102132	0.058827		130.4	1.11822	1.19715	0.848192	0.823265	0.587451	0.528685	0.37456	0.326479	0.240451	0.197105	0.164741	0.11554	0.114338	0.065305		130.4	0.936757	0.958993	0.63108	0.620125	0.416754	0.375518	0.255951	0.222263	0.17087	0.134918	0.115555	0.079796	0.081466	0.046822		130.4	0.96778
130.6	0.967486	1.04575	0.75941	0.734421	0.513461	0.468009	0.337198	0.292806	0.206663	0.172692	0.131232	0.099856	0.102278	0.058915		130.6	1.11873	1.19782	0.848693	0.824044	0.587992	0.529322	0.375309	0.32692	0.241375	0.197386	0.165037	0.11571	0.114043	0.065403		130.6	0.937462	0.95971	0.631535	0.620791	0.417411	0.375996	0.256173	0.22257	0.17074	0.135113	0.115396	0.079913	0.080959	0.046892		130.6	0.968554
130.8	0.968126	1.04627	0.759004	0.735079	0.513712	0.468558	0.337576	0.293197	0.206891	0.172937	0.131101	0.100002	0.102254	0.059002		130.8	1.1194	1.19848	0.849404	0.824821	0.588436	0.529958	0.375853	0.327361	0.24197	0.197668	0.165403	0.11588	0.113896	0.0655		130.8	0.937553	0.960425	0.631536	0.621457	0.417288	0.376474	0.255967	0.222877	0.17028	0.135307	0.115222	0.08003	0.080355	0.046961		130.8	0.969861
131	0.967696	1.04679	0.758356	0.735737	0.512984	0.469107	0.337482	0.293587	0.206472	0.173181	0.129918	0.100148	0.101736	0.059089		131	1.12033	1.19915	0.85081	0.825598	0.588795	0.530594	0.375961	0.327802	0.24241	0.197949	0.165364	0.116049	0.113643	0.065597		131	0.937904	0.961139	0.632314	0.622122	0.417471	0.376952	0.255993	0.223184	0.169949	0.135501	0.115567	0.080147	0.081065	0.047031		131	0.970391
131.2	0.968267	1.04731	0.758464	0.736393	0.513408	0.469655	0.337876	0.293976	0.206226	0.173426	0.130153	0.100294	0.101793	0.059177		131.2	1.12134	1.19981	0.852245	0.826374	0.589687	0.531229	0.376734	0.328242	0.243172	0.198231	0.166017	0.116219	0.113439	0.065694		131.2	0.938076	0.961851	0.633103	0.622786	0.417706	0.37743	0.25677	0.223491	0.169781	0.135695	0.116071	0.080264	0.081071	0.0471		131.2	0.970557
131.4	0.968889	1.04782	0.759108	0.737049	0.513964	0.470203	0.338558	0.294366	0.206611	0.173671	0.130274	0.10044	0.102131	0.059264		131.4	1.12215	1.20047	0.853071	0.827148	0.590091	0.531864	0.377283	0.328682	0.243742	0.198512	0.166157	0.116388	0.113416	0.065791		131.4	0.938386	0.962562	0.633215	0.62345	0.417943	0.377907	0.257304	0.223798	0.169914	0.135889	0.116133	0.080381	0.08018	0.047169		131.4	0.97093
131.6	0.969261	1.04833	0.759556	0.737703	0.514557	0.47075	0.33898	0.294755	0.207049	0.173915	0.130732	0.100586	0.101901	0.059352		131.6	1.12233	1.20113	0.853707	0.827922	0.590596	0.532498	0.377712	0.329123	0.244813	0.198793	0.166611	0.116558	0.113319	0.065889		131.6	0.939442	0.963272	0.633917	0.624113	0.418403	0.378384	0.258003	0.224105	0.170327	0.136083	0.116257	0.080498	0.08001	0.047239		131.6	0.971256
131.8	0.969799	1.04885	0.760352	0.738357	0.515209	0.471297	0.339631	0.295145	0.207417	0.17416	0.1308	0.100732	0.102365	0.059439		131.8	1.12295	1.20179	0.854497	0.828694	0.591272	0.533132	0.378793	0.329563	0.245259	0.199074	0.167587	0.116727	0.113606	0.065986		131.8	0.940624	0.96398	0.634794	0.624775	0.419363	0.378861	0.258497	0.224411	0.171009	0.136277	0.116612	0.080615	0.081165	0.047308		131.8	0.972168
132	0.969812	1.04936	0.761005	0.739009	0.515768	0.471843	0.340269	0.295534	0.207436	0.174404	0.130684	0.100877	0.102297	0.059526		132	1.12312	1.20245	0.854475	0.829465	0.591641	0.533765	0.378541	0.330002	0.245177	0.199355	0.1671	0.116897	0.11258	0.066083		132	0.940547	0.964687	0.634555	0.625437	0.419696	0.379337	0.258259	0.224718	0.170946	0.136471	0.116852	0.080732	0.080306	0.047377		132	0.973279
132.2	0.970142	1.04986	0.761665	0.739661	0.516519	0.472389	0.341039	0.295923	0.207977	0.174648	0.130846	0.101023	0.103287	0.059614		132.2	1.12408	1.2031	0.855237	0.830236	0.592098	0.534398	0.378795	0.330442	0.245193	0.199636	0.16723	0.117066	0.112614	0.06618		132.2	0.941157	0.965392	0.635388	0.626098	0.420809	0.379813	0.25883	0.225024	0.171503	0.136665	0.117859	0.08085	0.081615	0.047447		132.2	0.974206
132.4	0.970395	1.05037	0.761894	0.740311	0.517063	0.472935	0.341563	0.296312	0.208285	0.174893	0.13101	0.101169	0.103144	0.059701		132.4	1.12434	1.20375	0.856456	0.831005	0.592869	0.535031	0.378993	0.330881	0.245622	0.199917	0.167499	0.117236	0.111895	0.066277		132.4	0.941648	0.966096	0.635996	0.626758	0.421098	0.380289	0.258974	0.225331	0.171338	0.136858	0.118309	0.080967	0.082431	0.047516		132.4	0.975121
132.6	0.971043	1.05088	0.763397	0.740961	0.518453	0.47348	0.342587	0.2967	0.209057	0.175137	0.131863	0.101315	0.103843	0.059788		132.6	1.12506	1.20441	0.857097	0.831773	0.593253	0.535663	0.378876	0.331321	0.245229	0.200198	0.167415	0.117405	0.11104	0.066374		132.6	0.941704	0.966799	0.636534	0.627418	0.421448	0.380765	0.259327	0.225637	0.171585	0.137052	0.118543	0.081083	0.081125	0.047585		132.6	0.975861
132.8	0.971855	1.05138	0.764468	0.74161	0.519341	0.474025	0.342821	0.297089	0.209621	0.175381	0.132663	0.10146	0.104683	0.059876		132.8	1.12638	1.20505	0.858446	0.83254	0.593988	0.536294	0.379672	0.33176	0.245641	0.200479	0.168159	0.117575	0.111319	0.066471		132.8	0.942175	0.9675	0.636743	0.628077	0.421615	0.38124	0.259349	0.225943	0.172064	0.137246	0.118138	0.0812	0.080463	0.047655		132.8	0.976627
133	0.971936	1.05188	0.765317	0.742257	0.520037	0.474569	0.342855	0.297477	0.209252	0.175625	0.132452	0.101606	0.104583	0.059963		133	1.1264	1.2057	0.859246	0.833306	0.594603	0.536926	0.379856	0.332199	0.24616	0.20076	0.168644	0.117744	0.11166	0.066569		133	0.943225	0.968199	0.637976	0.628735	0.422883	0.381715	0.260154	0.226249	0.173312	0.13744	0.118776	0.081317	0.081378	0.047724		133	0.977322
133.2	0.972988	1.05238	0.766427	0.742904	0.521358	0.475113	0.343099	0.297865	0.210036	0.175869	0.13313	0.101752	0.104876	0.06005		133.2	1.12746	1.20635	0.859612	0.834071	0.595782	0.537556	0.379923	0.332637	0.246307	0.201041	0.169295	0.117913	0.111616	0.066666		133.2	0.943115	0.968898	0.638168	0.629393	0.422921	0.38219	0.259929	0.226555	0.173341	0.137633	0.118524	0.081434	0.080263	0.047793		133.2	0.978397
133.4	0.974326	1.05289	0.767852	0.74355	0.522963	0.475656	0.344037	0.298253	0.210993	0.176114	0.13451	0.101897	0.10502	0.060138		133.4	1.12856	1.20699	0.859787	0.834835	0.596682	0.538187	0.38026	0.333076	0.246445	0.201321	0.169312	0.118083	0.111823	0.066763		133.4	0.943141	0.969595	0.637684	0.63005	0.42308	0.382665	0.259437	0.226861	0.172963	0.137827	0.118192	0.081551	0.079729	0.047863		133.4	0.979112
133.6	0.974703	1.05338	0.768632	0.744194	0.52415	0.476199	0.344592	0.298641	0.211547	0.176357	0.134816	0.102043	0.105268	0.060225		133.6	1.12899	1.20764	0.860441	0.835598	0.597605	0.538816	0.380859	0.333515	0.247131	0.201602	0.169385	0.118252	0.111694	0.06686		133.6	0.94426	0.97029	0.6389	0.630706	0.423654	0.383139	0.259723	0.227167	0.173431	0.13802	0.118464	0.081668	0.08024	0.047932		133.6	0.979642
133.8	0.975513	1.05388	0.769612	0.744838	0.524636	0.476742	0.344729	0.299029	0.211796	0.176601	0.135185	0.102189	0.104434	0.060312		133.8	1.13002	1.20827	0.861102	0.83636	0.598047	0.539446	0.380881	0.333953	0.247503	0.201883	0.169938	0.118421	0.112302	0.066957		133.8	0.945247	0.970984	0.640138	0.631361	0.423448	0.383613	0.2601	0.227473	0.17404	0.138214	0.118792	0.081785	0.0808	0.048001		133.8	0.979628
134	0.976487	1.05438	0.770453	0.745481	0.525238	0.477284	0.345228	0.299416	0.212442	0.176845	0.136173	0.102334	0.104379	0.060399		134	1.13087	1.20891	0.861299	0.837121	0.598237	0.540075	0.381787	0.334391	0.247648	0.202163	0.16974	0.118591	0.11296	0.067054		134	0.946311	0.971677	0.640724	0.632016	0.423703	0.384087	0.260272	0.227778	0.174546	0.138408	0.118851	0.081902	0.079776	0.048071		134	0.979605
134.2	0.976228	1.05487	0.770866	0.746122	0.525008	0.477826	0.344585	0.299804	0.211676	0.177089	0.136459	0.10248	0.104027	0.060487		134.2	1.13111	1.20955	0.861843	0.837881	0.598927	0.540703	0.38282	0.334829	0.248081	0.202444	0.170234	0.11876	0.113614	0.067151		134.2	0.947112	0.972369	0.641441	0.63267	0.424354	0.38456	0.260445	0.228084	0.174734	0.138601	0.118559	0.082019	0.079632	0.04814		134.2	0.979401
134.4	0.976098	1.05536	0.770735	0.746763	0.52514	0.478367	0.344192	0.300191	0.211873	0.177333	0.136718	0.102625	0.104246	0.060574		134.4	1.13126	1.21019	0.861994	0.838639	0.598762	0.541331	0.38295	0.335267	0.247704	0.202724	0.169932	0.118929	0.113183	0.067248		134.4	0.948483	0.973059	0.64233	0.633324	0.425098	0.385034	0.260942	0.228389	0.17501	0.138794	0.118992	0.082136	0.080046	0.048209		134.4	0.980133
134.6	0.976403	1.05585	0.770572	0.747403	0.525182	0.478908	0.344473	0.300578	0.21171	0.177577	0.136915	0.102771	0.104307	0.060661		134.6	1.13222	1.21082	0.862472	0.839397	0.599365	0.541959	0.38328	0.335704	0.247764	0.203004	0.169815	0.119098	0.113072	0.067345		134.6	0.948266	0.973747	0.642057	0.633977	0.425041	0.385507	0.26039	0.228695	0.17445	0.138988	0.119077	0.082252	0.078898	0.048279		134.6	0.981849
134.8	0.977186	1.05634	0.770716	0.748042	0.525676	0.479448	0.344765	0.300965	0.211743	0.17782	0.136751	0.102916	0.103613	0.060748		134.8	1.13324	1.21145	0.863014	0.840154	0.599651	0.542586	0.383436	0.336142	0.247741	0.203285	0.16989	0.119267	0.113337	0.067442		134.8	0.94926	0.974435	0.643111	0.634629	0.42517	0.38598	0.260342	0.229	0.174872	0.139181	0.11962	0.082369	0.079763	0.048348		134.8	0.982892
135	0.977754	1.05683	0.771122	0.74868	0.525831	0.479989	0.34506	0.301352	0.211319	0.178064	0.136534	0.103062	0.103502	0.060836		135	1.13356	1.21208	0.864008	0.840909	0.60028	0.543213	0.383976	0.336579	0.248113	0.203565	0.170158	0.119437	0.113772	0.067539		135	0.950274	0.975121	0.644355	0.63528	0.425617	0.386452	0.261592	0.229305	0.175345	0.139375	0.12017	0.082486	0.080388	0.048417		135	0.983693
135.2	0.9785	1.05732	0.771375	0.749317	0.526086	0.480528	0.344917	0.301738	0.211341	0.178307	0.136977	0.103207	0.103544	0.060923		135.2	1.13388	1.21271	0.86449	0.841664	0.600838	0.543839	0.384386	0.337016	0.248118	0.203845	0.17038	0.119606	0.113878	0.067636		135.2	0.951006	0.975805	0.645021	0.635931	0.426316	0.386924	0.26239	0.22961	0.175949	0.139568	0.120666	0.082603	0.079755	0.048486		135.2	0.984019
135.4	0.979092	1.0578	0.771542	0.749953	0.526371	0.481067	0.345156	0.302125	0.212014	0.178551	0.137233	0.103353	0.103648	0.06101		135.4	1.13406	1.21334	0.864896	0.842417	0.601046	0.544465	0.384797	0.337453	0.24789	0.204125	0.170327	0.119775	0.113548	0.067733		135.4	0.951774	0.976488	0.64547	0.636581	0.426445	0.387396	0.262796	0.229915	0.176195	0.139761	0.120463	0.08272	0.079796	0.048556		135.4	0.985052
135.6	0.97949	1.05828	0.771843	0.750588	0.526516	0.481606	0.345471	0.302511	0.211981	0.178794	0.137256	0.103498	0.104221	0.061097		135.6	1.13413	1.21396	0.865485	0.84317	0.601395	0.54509	0.385056	0.33789	0.247884	0.204405	0.169826	0.119944	0.113423	0.06783		135.6	0.953197	0.97717	0.646773	0.637231	0.426526	0.387868	0.263167	0.23022	0.176338	0.139954	0.120431	0.082836	0.081117	0.048625		135.6	0.985782
135.8	0.979863	1.05877	0.772937	0.751222	0.526842	0.482144	0.345801	0.302897	0.211773	0.179038	0.137561	0.103644	0.104704	0.061184		135.8	1.13525	1.21459	0.865956	0.843921	0.60183	0.545715	0.38591	0.338326	0.247041	0.204685	0.169677	0.120113	0.113606	0.067927		135.8	0.953273	0.977851	0.647125	0.63788	0.42697	0.388339	0.263476	0.230525	0.176255	0.140148	0.120785	0.082953	0.081252	0.048694		135.8	0.987462
136	0.980015	1.05925	0.773421	0.751855	0.527471	0.482682	0.346157	0.303283	0.211612	0.179281	0.137522	0.103789	0.104475	0.061272		136	1.13573	1.21521	0.866362	0.844672	0.602178	0.546339	0.386137	0.338763	0.24666	0.204965	0.168859	0.120282	0.113072	0.068024		136	0.953184	0.97853	0.646999	0.638528	0.42747	0.388811	0.263699	0.230829	0.175965	0.140341	0.120851	0.08307	0.0815	0.048763		136	0.988481
136.2	0.980571	1.05973	0.774038	0.752487	0.528178	0.48322	0.347159	0.303669	0.211412	0.179524	0.137204	0.103934	0.104931	0.061359		136.2	1.13602	1.21583	0.867337	0.845421	0.602292	0.546963	0.386257	0.339199	0.246838	0.205245	0.168656	0.120451	0.112895	0.068121		136.2	0.953837	0.979208	0.648159	0.639175	0.428288	0.389282	0.264506	0.231134	0.176153	0.140534	0.120988	0.083187	0.082614	0.048833		136.2	0.989688
136.4	0.980944	1.0602	0.774273	0.753118	0.528274	0.483757	0.347999	0.304054	0.211625	0.179767	0.136884	0.10408	0.104987	0.061446		136.4	1.1356	1.21645	0.868054	0.846169	0.602108	0.547587	0.385715	0.339635	0.246622	0.205525	0.167979	0.12062	0.112149	0.068218		136.4	0.955044	0.979884	0.649307	0.639822	0.428723	0.389752	0.265246	0.231438	0.176392	0.140727	0.12123	0.083303	0.082678	0.048902		136.4	0.99012
136.6	0.981692	1.06068	0.77533	0.753748	0.529168	0.484294	0.349375	0.30444	0.212691	0.18001	0.137686	0.104225	0.10557	0.061533		136.6	1.13629	1.21706	0.869007	0.846917	0.602462	0.54821	0.385708	0.340071	0.246684	0.205804	0.168121	0.120789	0.112321	0.068315		136.6	0.954961	0.980559	0.649426	0.640468	0.429326	0.390223	0.265769	0.231743	0.176781	0.14092	0.120745	0.08342	0.081461	0.048971		136.6	0.990595
136.8	0.982081	1.06116	0.776006	0.754378	0.529203	0.48483	0.349573	0.304825	0.212566	0.180253	0.137417	0.10437	0.106035	0.06162		136.8	1.13588	1.21768	0.869896	0.847663	0.603134	0.548833	0.386078	0.340507	0.247253	0.206084	0.168187	0.120958	0.112286	0.068412		136.8	0.95615	0.981233	0.650468	0.641114	0.429911	0.390693	0.266312	0.232047	0.177305	0.141113	0.120822	0.083537	0.082381	0.04904		136.8	0.991328
137	0.982494	1.06163	0.776499	0.755006	0.529459	0.485366	0.350842	0.30521	0.21267	0.180496	0.137316	0.104516	0.105761	0.061708		137	1.1357	1.21829	0.870479	0.848408	0.603599	0.549455	0.386078	0.340942	0.247036	0.206363	0.168038	0.121127	0.111574	0.068509		137	0.957141	0.981905	0.651409	0.641758	0.431045	0.391163	0.267004	0.232351	0.178105	0.141306	0.121206	0.083653	0.083006	0.049109		137	0.991482
137.2	0.983221	1.0621	0.77718	0.755633	0.530399	0.485901	0.351337	0.305595	0.213321	0.180739	0.137794	0.104661	0.105859	0.061795		137.2	1.13669	1.2189	0.87126	0.849153	0.605318	0.550077	0.386608	0.341378	0.247582	0.206643	0.167996	0.121296	0.1116	0.068606		137.2	0.957635	0.982577	0.651402	0.642403	0.431413	0.391632	0.26664	0.232655	0.177736	0.141499	0.120942	0.08377	0.082562	0.049178		137.2	0.992328
137.4	0.983937	1.06257	0.777688	0.75626	0.530946	0.486436	0.352124	0.30598	0.213513	0.180982	0.137468	0.104806	0.105753	0.061882		137.4	1.13714	1.21951	0.871694	0.849896	0.605823	0.550698	0.387003	0.341813	0.247894	0.206923	0.168042	0.121465	0.111407	0.068703		137.4	0.958747	0.983246	0.652046	0.643046	0.432305	0.392102	0.267422	0.232959	0.178177	0.141692	0.121342	0.083886	0.083288	0.049248		137.4	0.992872
137.6	0.984322	1.06304	0.77794	0.756885	0.531612	0.486971	0.352357	0.306365	0.213623	0.181225	0.137085	0.104951	0.105349	0.061969		137.6	1.1375	1.22012	0.87232	0.850638	0.606229	0.551319	0.387376	0.342248	0.248524	0.207202	0.168046	0.121634	0.111149	0.0688		137.6	0.959956	0.983915	0.653344	0.643689	0.432253	0.392571	0.267585	0.233263	0.178808	0.141884	0.121832	0.084003	0.084169	0.049317		137.6	0.992815
137.8	0.985493	1.06351	0.779746	0.75751	0.532811	0.487505	0.353162	0.306749	0.21431	0.181468	0.138279	0.105097	0.105855	0.062056		137.8	1.13858	1.22073	0.872993	0.851379	0.606749	0.551939	0.38805	0.342683	0.249256	0.207481	0.168512	0.121802	0.111736	0.068897		137.8	0.960557	0.984582	0.653686	0.644331	0.432628	0.39304	0.267635	0.233567	0.179239	0.142077	0.121753	0.08412	0.083452	0.049386		137.8	0.992596
138	0.985794	1.06398	0.780453	0.758133	0.533427	0.488039	0.352975	0.307133	0.214189	0.181711	0.138578	0.105242	0.106187	0.062143		138	1.13927	1.22133	0.873847	0.852119	0.607664	0.552559	0.389159	0.343118	0.2503	0.207761	0.16946	0.121971	0.112276	0.068993		138	0.961137	0.985248	0.653575	0.644973	0.433112	0.393508	0.267113	0.233871	0.179151	0.14227	0.121523	0.084236	0.082797	0.049455		138	0.993565
138.2	0.986353	1.06444	0.780769	0.758756	0.534408	0.488572	0.35338	0.307517	0.214823	0.181953	0.13882	0.105387	0.106861	0.06223		138.2	1.14035	1.22194	0.874509	0.852858	0.608931	0.553179	0.389378	0.343553	0.251002	0.20804	0.170043	0.12214	0.112316	0.06909		138.2	0.961635	0.985912	0.653796	0.645613	0.433524	0.393977	0.266783	0.234174	0.179013	0.142463	0.121638	0.084353	0.083032	0.049524		138.2	0.994517
138.4	0.987358	1.0649	0.781008	0.759377	0.535519	0.489105	0.354112	0.307901	0.215789	0.182196	0.138929	0.105532	0.107165	0.062317		138.4	1.14137	1.22254	0.874847	0.853596	0.609538	0.553798	0.389643	0.343987	0.250772	0.208319	0.170186	0.122309	0.11187	0.069187		138.4	0.962184	0.986575	0.653911	0.646254	0.433836	0.394445	0.266711	0.234478	0.178889	0.142655	0.121825	0.084469	0.08291	0.049593		138.4	0.995557
138.6	0.988385	1.06537	0.781376	0.759998	0.535847	0.489637	0.35453	0.308285	0.216124	0.182439	0.138878	0.105677	0.106926	0.062404		138.6	1.14316	1.22314	0.876262	0.854333	0.611226	0.554417	0.390854	0.344421	0.251981	0.208598	0.171392	0.122478	0.112696	0.069284		138.6	0.961917	0.987237	0.653496	0.646893	0.433696	0.394913	0.266202	0.234781	0.178502	0.142848	0.121616	0.084586	0.081869	0.049663		138.6	0.996741
138.8	0.989126	1.06583	0.782248	0.760618	0.536445	0.49017	0.354944	0.308669	0.216584	0.182681	0.138902	0.105822	0.107147	0.062491		138.8	1.14396	1.22374	0.876806	0.85507	0.611863	0.555035	0.391035	0.344855	0.252913	0.208877	0.172448	0.122646	0.113185	0.069381		138.8	0.963153	0.987897	0.654579	0.647532	0.434522	0.39538	0.266393	0.235085	0.179003	0.143041	0.122174	0.084702	0.083248	0.049732		138.8	0.996878
139	0.989733	1.06629	0.782914	0.761237	0.53671	0.490701	0.35493	0.309052	0.216801	0.182924	0.139508	0.105967	0.107809	0.062579		139	1.14512	1.22433	0.878064	0.855805	0.612925	0.555653	0.392382	0.345289	0.2539	0.209156	0.173558	0.122815	0.113974	0.069478		139	0.963724	0.988557	0.654714	0.64817	0.434786	0.395848	0.266871	0.235388	0.178731	0.143233	0.12204	0.084819	0.082672	0.049801		139	0.996827
139.2	0.989914	1.06675	0.782937	0.761855	0.537008	0.491232	0.354728	0.309436	0.217261	0.183166	0.140115	0.106112	0.108086	0.062666		139.2	1.14603	1.22493	0.878421	0.856539	0.613324	0.55627	0.392896	0.345723	0.253949	0.209435	0.173707	0.122984	0.114229	0.069575		139.2	0.964056	0.989215	0.654546	0.648808	0.435092	0.396315	0.266645	0.235691	0.178497	0.143426	0.122095	0.084935	0.082397	0.04987		139.2	0.997095
139.4	0.990367	1.0672	0.783583	0.762472	0.53743	0.491763	0.354938	0.309819	0.217649	0.183408	0.140305	0.106257	0.10882	0.062753		139.4	1.14694	1.22552	0.879127	0.857272	0.613793	0.556887	0.393611	0.346157	0.253717	0.209714	0.173822	0.123152	0.11446	0.069671		139.4	0.9649	0.989871	0.655295	0.649444	0.435146	0.396781	0.267254	0.235994	0.178853	0.143618	0.122274	0.085052	0.083858	0.049939		139.4	0.997587
139.6	0.990449	1.06766	0.783844	0.763088	0.537807	0.492294	0.354906	0.310202	0.217525	0.183651	0.140307	0.106402	0.10905	0.06284		139.6	1.14771	1.22612	0.879669	0.858004	0.613785	0.557503	0.394092	0.34659	0.253732	0.209993	0.173842	0.123321	0.114768	0.069768		139.6	0.965306	0.990526	0.655756	0.650081	0.435076	0.397248	0.267483	0.236297	0.17907	0.143811	0.122418	0.085168	0.084387	0.050008		139.6	0.998202
139.8	0.991154	1.06811	0.784511	0.763703	0.538578	0.492824	0.355122	0.310585	0.217857	0.183893	0.140864	0.106547	0.108839	0.062927		139.8	1.14922	1.22671	0.880296	0.858735	0.614344	0.558119	0.394379	0.347023	0.253665	0.210272	0.174111	0.12349	0.115204	0.069865		139.8	0.96507	0.99118	0.655294	0.650716	0.43498	0.397714	0.267618	0.2366	0.17891	0.144003	0.122533	0.085284	0.083784	0.050077		139.8	0.999321
140	0.991333	1.06857	0.784752	0.764317	0.539192	0.493353	0.355038	0.310968	0.217544	0.184135	0.140531	0.106692	0.108671	0.063014		140	1.14943	1.2273	0.88085	0.859465	0.614114	0.558735	0.394067	0.347457	0.254053	0.21055	0.173995	0.123658	0.115227	0.069962		140	0.965959	0.991833	0.655739	0.651351	0.435691	0.39818	0.268172	0.236903	0.179345	0.144196	0.122686	0.085401	0.084231	0.050146		140	1.00007
140.2	0.991102	1.06902	0.784656	0.76493	0.539121	0.493882	0.355215	0.31135	0.217418	0.184377	0.140581	0.106837	0.108728	0.063101		140.2	1.14928	1.22788	0.881311	0.860194	0.613878	0.55935	0.393932	0.347889	0.254445	0.210829	0.174144	0.123827	0.115146	0.070059		140.2	0.966503	0.992484	0.656768	0.651985	0.436206	0.398646	0.268417	0.237205	0.179264	0.144388	0.122443	0.085517	0.08388	0.050215		140.2	1.00065
140.4	0.991388	1.06947	0.784879	0.765543	0.539454	0.494411	0.355486	0.311733	0.218194	0.184619	0.1412	0.106982	0.109274	0.063188		140.4	1.14933	1.22847	0.882066	0.860922	0.613983	0.559965	0.393898	0.348322	0.254525	0.211108	0.17388	0.123995	0.115059	0.070155		140.4	0.967472	0.993134	0.657229	0.652619	0.43668	0.399111	0.269219	0.237508	0.179999	0.14458	0.122823	0.085634	0.08342	0.050284		140.4	1.00091
140.6	0.992028	1.06992	0.78537	0.766154	0.53971	0.49494	0.355975	0.312115	0.218263	0.184861	0.141259	0.107127	0.109146	0.063275		140.6	1.14932	1.22905	0.882272	0.861649	0.614253	0.560579	0.393889	0.348755	0.254456	0.211386	0.174051	0.124164	0.115173	0.070252		140.6	0.968133	0.993783	0.657497	0.653252	0.43773	0.399577	0.270034	0.23781	0.180627	0.144773	0.122806	0.08575	0.083046	0.050353		140.6	1.00151
140.8	0.992304	1.07036	0.78599	0.766765	0.540123	0.495467	0.356374	0.312497	0.218022	0.185103	0.141119	0.107272	0.109068	0.063362		140.8	1.14884	1.22964	0.882605	0.862375	0.614593	0.561193	0.393962	0.349187	0.254283	0.211665	0.173368	0.124332	0.114211	0.070349		140.8	0.969645	0.994431	0.658516	0.653884	0.438747	0.400042	0.270874	0.238113	0.180959	0.144965	0.123575	0.085866	0.084452	0.050423		140.8	1.00185
141	0.992739	1.07081	0.786408	0.767374	0.540562	0.495995	0.356672	0.312879	0.218	0.185345	0.141242	0.107417	0.108123	0.063449		141	1.14948	1.23022	0.88312	0.8631	0.61501	0.561806	0.394219	0.34962	0.254071	0.211943	0.173038	0.124501	0.113368	0.070446		141	0.970482	0.995077	0.659015	0.654516	0.439501	0.400506	0.271642	0.238415	0.181206	0.145157	0.123874	0.085983	0.084283	0.050492		141	1.00219
141.2	0.993021	1.07126	0.78689	0.767983	0.540976	0.496522	0.35669	0.313261	0.217878	0.185587	0.141156	0.107562	0.107994	0.063536		141.2	1.15059	1.2308	0.883866	0.863824	0.615964	0.562419	0.39479	0.350052	0.254723	0.212221	0.173132	0.124669	0.11384	0.070543		141.2	0.970711	0.995722	0.659584	0.655147	0.439934	0.400971	0.271832	0.238717	0.181287	0.145349	0.124287	0.086099	0.083337	0.050561		141.2	1.00323
141.4	0.993387	1.0717	0.787736	0.768591	0.541101	0.497049	0.356732	0.313642	0.217734	0.185828	0.141087	0.107707	0.108076	0.063623		141.4	1.15121	1.23137	0.884805	0.864547	0.616384	0.563032	0.395083	0.350484	0.255439	0.2125	0.173292	0.124838	0.114193	0.070639		141.4	0.97193	0.996365	0.66103	0.655777	0.440649	0.401435	0.272677	0.239019	0.181951	0.145542	0.124603	0.086215	0.084098	0.05063		141.4	1.00396
141.6	0.993759	1.07214	0.788316	0.769198	0.54145	0.497575	0.356711	0.314024	0.218145	0.18607	0.141144	0.107851	0.108154	0.06371		141.6	1.15203	1.23195	0.885131	0.865269	0.616762	0.563644	0.395471	0.350915	0.255828	0.212778	0.173101	0.125006	0.114628	0.070736		141.6	0.97205	0.997008	0.661714	0.656407	0.440828	0.401899	0.272253	0.239321	0.181798	0.145734	0.12417	0.086332	0.083259	0.050699		141.6	1.00478
141.8	0.994488	1.07258	0.789189	0.769803	0.542061	0.498101	0.357326	0.314405	0.218599	0.186312	0.141928	0.107996	0.108728	0.063797		141.8	1.1529	1.23252	0.886111	0.86599	0.618177	0.564256	0.396525	0.351347	0.256724	0.213056	0.173826	0.125175	0.115138	0.070833		141.8	0.972072	0.997649	0.662296	0.657036	0.441278	0.402363	0.272041	0.239623	0.181879	0.145926	0.123936	0.086448	0.082193	0.050768		141.8	1.00581
142	0.994953	1.07302	0.789585	0.770408	0.542865	0.498626	0.357652	0.314786	0.218919	0.186553	0.141504	0.108141	0.108772	0.063883		142	1.15345	1.2331	0.886779	0.86671	0.619426	0.564867	0.396998	0.351779	0.257346	0.213334	0.174587	0.125343	0.116015	0.070929		142	0.972403	0.998288	0.662556	0.657664	0.441577	0.402826	0.27197	0.239925	0.181472	0.146118	0.123622	0.086564	0.082303	0.050837		142	1.00718
142.2	0.99532	1.07346	0.789598	0.771012	0.54343	0.499151	0.358532	0.315167	0.218982	0.186795	0.140866	0.108286	0.108752	0.06397		142.2	1.15399	1.23367	0.887018	0.867429	0.620396	0.565478	0.39702	0.35221	0.256986	0.213612	0.174003	0.125511	0.115568	0.071026		142.2	0.972682	0.998927	0.663498	0.658292	0.442133	0.403289	0.27211	0.240227	0.181548	0.14631	0.123965	0.08668	0.082601	0.050906		142.2	1.008
142.4	0.995797	1.0739	0.790328	0.771616	0.544185	0.499676	0.359052	0.315548	0.219038	0.187036	0.140724	0.10843	0.10821	0.064057		142.4	1.15444	1.23424	0.887464	0.868147	0.621104	0.566088	0.397836	0.352641	0.257055	0.21389	0.174242	0.12568	0.116033	0.071123		142.4	0.97249	0.999564	0.663653	0.658919	0.442429	0.403752	0.271773	0.240528	0.181095	0.146502	0.123549	0.086797	0.081967	0.050975		142.4	1.00874
142.6	0.996603	1.07433	0.791005	0.772218	0.54428	0.5002	0.359393	0.315929	0.219208	0.187278	0.140756	0.108575	0.108203	0.064144		142.6	1.15526	1.23481	0.888554	0.868864	0.622038	0.566698	0.398967	0.353072	0.257966	0.214168	0.175026	0.125848	0.11716	0.07122		142.6	0.973264	1.0002	0.664669	0.659546	0.443164	0.404215	0.271675	0.24083	0.181092	0.146694	0.123527	0.086913	0.082542	0.051044		142.6	1.00915
142.8	0.996374	1.07477	0.791593	0.772819	0.544623	0.500724	0.359588	0.316309	0.219383	0.187519	0.140515	0.10872	0.108769	0.064231		142.8	1.15514	1.23537	0.88885	0.86958	0.62217	0.567307	0.399201	0.353503	0.257524	0.214446	0.174967	0.126016	0.117191	0.071316		142.8	0.974851	1.00083	0.666421	0.660171	0.443786	0.404678	0.271982	0.241131	0.181793	0.146885	0.123718	0.087029	0.084102	0.051113		142.8	1.00936
143	0.997089	1.0752	0.792302	0.77342	0.544951	0.501248	0.36045	0.316689	0.219717	0.187761	0.141383	0.108864	0.109154	0.064318		143	1.15614	1.23594	0.889539	0.870295	0.622887	0.567916	0.400249	0.353933	0.25747	0.214724	0.174903	0.126185	0.117462	0.071413		143	0.975678	1.00147	0.666853	0.660796	0.444067	0.40514	0.27209	0.241433	0.181644	0.147077	0.123282	0.087145	0.083286	0.051182		143	1.00898
143.2	0.99699	1.07563	0.792699	0.774019	0.545493	0.501771	0.361041	0.31707	0.219852	0.188002	0.14135	0.109009	0.108943	0.064405		143.2	1.15638	1.2365	0.890269	0.871009	0.623511	0.568525	0.400743	0.354364	0.25747	0.215001	0.175075	0.126353	0.117775	0.07151		143.2	0.976587	1.0021	0.667495	0.661421	0.444529	0.405602	0.272074	0.241734	0.181958	0.147269	0.123205	0.087261	0.084073	0.051251		143.2	1.00926
143.4	0.997239	1.07606	0.792946	0.774618	0.545653	0.502293	0.361251	0.31745	0.219962	0.188243	0.140801	0.109154	0.109208	0.064492		143.4	1.15668	1.23707	0.89102	0.871722	0.624016	0.569133	0.401144	0.354794	0.257279	0.215279	0.175389	0.126521	0.11759	0.071606		143.4	0.977538	1.00273	0.668872	0.662045	0.444974	0.406063	0.272558	0.242035	0.182541	0.147461	0.123441	0.087377	0.085551	0.05132		143.4	1.0094
143.6	0.997519	1.07649	0.793425	0.775215	0.546749	0.502815	0.361836	0.317829	0.220196	0.188484	0.141297	0.109298	0.108928	0.064579		143.6	1.15704	1.23763	0.891634	0.872434	0.623936	0.569741	0.401799	0.355224	0.258174	0.215557	0.175606	0.126689	0.117856	0.071703		143.6	0.978094	1.00336	0.669199	0.662668	0.44511	0.406525	0.272764	0.242336	0.182915	0.147653	0.12371	0.087494	0.085488	0.051389		143.6	1.01053
143.8	0.998118	1.07692	0.793832	0.775812	0.547445	0.503337	0.36205	0.318209	0.220253	0.188725	0.141122	0.109443	0.108661	0.064666		143.8	1.15777	1.23819	0.892842	0.873146	0.624824	0.570348	0.402236	0.355654	0.258909	0.215834	0.176115	0.126857	0.118192	0.071799		143.8	0.979116	1.00399	0.669616	0.663291	0.445522	0.406986	0.273218	0.242637	0.183287	0.147844	0.123857	0.08761	0.086332	0.051458		143.8	1.01167
144	0.99834	1.07735	0.794146	0.776408	0.547799	0.503858	0.362127	0.318589	0.220008	0.188966	0.141028	0.109588	0.108732	0.064752		144	1.15809	1.23874	0.894137	0.873856	0.62537	0.570955	0.40266	0.356084	0.259541	0.216112	0.176838	0.127026	0.118399	0.071896		144	0.980758	1.00462	0.670967	0.663913	0.446341	0.407447	0.274021	0.242938	0.184316	0.148036	0.124561	0.087726	0.087247	0.051526		144	1.01236
144.2	0.999081	1.07777	0.794524	0.777003	0.54816	0.504379	0.362462	0.318968	0.220552	0.189207	0.141604	0.109732	0.108709	0.064839		144.2	1.15872	1.2393	0.89487	0.874565	0.62601	0.571562	0.403128	0.356514	0.260075	0.216389	0.176873	0.127194	0.117624	0.071993		144.2	0.98146	1.00524	0.671142	0.664534	0.446646	0.407907	0.274251	0.243239	0.184196	0.148228	0.124358	0.087842	0.087054	0.051595		144.2	1.01231
144.4	1.00059	1.0782	0.795656	0.777597	0.54892	0.5049	0.363233	0.319347	0.221516	0.189448	0.142066	0.109877	0.109121	0.064926		144.4	1.15974	1.23986	0.895508	0.875273	0.626694	0.572168	0.403455	0.356943	0.260405	0.216667	0.17667	0.127362	0.117312	0.072089		144.4	0.982311	1.00587	0.67094	0.665155	0.447132	0.408368	0.275059	0.243539	0.18435	0.148419	0.124948	0.087958	0.08645	0.051664		144.4	1.01292
144.6	1.00113	1.07862	0.796002	0.77819	0.549327	0.50542	0.363389	0.319726	0.221588	0.189689	0.141626	0.110021	0.108651	0.065013		144.6	1.15975	1.24041	0.895828	0.87598	0.626986	0.572773	0.403137	0.357373	0.260135	0.216944	0.17652	0.12753	0.11659	0.072186		144.6	0.984171	1.00649	0.671815	0.665775	0.448367	0.408828	0.275842	0.24384	0.185117	0.148611	0.125576	0.088074	0.087605	0.051733		144.6	1.01333
144.8	1.00155	1.07904	0.796675	0.778783	0.550116	0.50594	0.363947	0.320105	0.222251	0.18993	0.141975	0.110166	0.108644	0.0651		144.8	1.1608	1.24096	0.896821	0.876687	0.627302	0.573378	0.403792	0.357802	0.260942	0.217221	0.176553	0.127698	0.116236	0.072283		144.8	0.984799	1.00711	0.672451	0.666394	0.449046	0.409288	0.276465	0.244141	0.185081	0.148802	0.12605	0.08819	0.087917	0.051802		144.8	1.01419
145	1.002	1.07946	0.79716	0.779374	0.550072	0.506459	0.364062	0.320484	0.222695	0.190171	0.141881	0.11031	0.108466	0.065187		145	1.16159	1.24151	0.897585	0.877392	0.627682	0.573983	0.40454	0.358231	0.261631	0.217498	0.176943	0.127866	0.116406	0.072379		145	0.985242	1.00773	0.672735	0.667013	0.44989	0.409747	0.277074	0.244441	0.185039	0.148994	0.126288	0.088306	0.087289	0.051871		145	1.01562
145.2	1.00236	1.07988	0.797095	0.779964	0.550064	0.506978	0.364241	0.320863	0.222924	0.190411	0.141877	0.110454	0.108213	0.065273		145.2	1.16254	1.24206	0.898335	0.878096	0.628237	0.574587	0.405402	0.35866	0.262121	0.217775	0.177438	0.128034	0.117006	0.072476		145.2	0.986143	1.00835	0.673571	0.667631	0.451078	0.410207	0.277627	0.244741	0.18561	0.149185	0.126881	0.088422	0.087666	0.05194		145.2	1.01635
145.4	1.00285	1.0803	0.797567	0.780554	0.550172	0.507497	0.364139	0.321241	0.223727	0.190652	0.14227	0.110599	0.108621	0.06536		145.4	1.16251	1.24261	0.898512	0.8788	0.62839	0.575191	0.405372	0.359088	0.262363	0.218053	0.176977	0.128202	0.116591	0.072572		145.4	0.987321	1.00897	0.674549	0.668248	0.451564	0.410666	0.278415	0.245041	0.186138	0.149377	0.127163	0.088538	0.088629	0.052009		145.4	1.01698
145.6	1.00347	1.08072	0.797884	0.781143	0.550822	0.508015	0.364418	0.321619	0.224484	0.190893	0.143066	0.110743	0.108934	0.065447		145.6	1.16329	1.24316	0.898448	0.879502	0.628714	0.575795	0.405958	0.359517	0.262572	0.21833	0.176733	0.12837	0.11634	0.072669		145.6	0.986586	1.00959	0.673921	0.668865	0.451517	0.411125	0.27816	0.245342	0.185825	0.149568	0.126629	0.088654	0.086842	0.052078		145.6	1.0177
145.8	1.00368	1.08113	0.798287	0.781731	0.551364	0.508533	0.364572	0.321998	0.224629	0.191133	0.143719	0.110888	0.109185	0.065534		145.8	1.16373	1.2437	0.899256	0.880203	0.629777	0.576398	0.406625	0.359945	0.262774	0.218607	0.177212	0.128538	0.116388	0.072765		145.8	0.986904	1.01021	0.674065	0.669481	0.451617	0.411583	0.278665	0.245642	0.185987	0.149759	0.126868	0.08877	0.086904	0.052147		145.8	1.01831
146	1.00406	1.08154	0.798891	0.782318	0.552098	0.50905	0.365194	0.322376	0.224775	0.191374	0.143396	0.111032	0.109534	0.065621		146	1.16418	1.24424	0.899388	0.880904	0.629826	0.577	0.406415	0.360373	0.262336	0.218883	0.176857	0.128706	0.116352	0.072862		146	0.986857	1.01082	0.67444	0.670097	0.451742	0.412042	0.278866	0.245942	0.185815	0.149951	0.126431	0.088886	0.086726	0.052215		146	1.01912
146.2	1.00445	1.08196	0.799143	0.782904	0.552604	0.509567	0.365646	0.322753	0.224532	0.191614	0.14339	0.111176	0.109525	0.065707		146.2	1.16489	1.24478	0.899593	0.881603	0.629989	0.577602	0.406227	0.360801	0.261739	0.21916	0.176495	0.128874	0.115812	0.072958		146.2	0.986652	1.01143	0.674751	0.670712	0.45151	0.4125	0.278907	0.246241	0.185617	0.150142	0.126343	0.089002	0.085623	0.052284		146.2	1.02039
146.4	1.00553	1.08237	0.800227	0.783489	0.553851	0.510083	0.366501	0.323131	0.225372	0.191854	0.143866	0.111321	0.109977	0.065794		146.4	1.1659	1.24532	0.899786	0.882302	0.630714	0.578204	0.406825	0.361229	0.261925	0.219437	0.17703	0.129042	0.116413	0.073055		146.4	0.986897	1.01205	0.674647	0.671326	0.451808	0.412958	0.278915	0.246541	0.185358	0.150333	0.126354	0.089118	0.085454	0.052353		146.4	1.02121
146.6	1.00583	1.08278	0.8006	0.784073	0.553778	0.510599	0.366591	0.323509	0.225725	0.192095	0.143583	0.111465	0.110467	0.065881		146.6	1.16666	1.24586	0.900553	0.882999	0.631441	0.578805	0.407371	0.361657	0.261735	0.219714	0.177776	0.12921	0.116602	0.073151		146.6	0.987363	1.01266	0.675199	0.67194	0.451623	0.413415	0.278993	0.246841	0.185246	0.150524	0.1262	0.089234	0.085098	0.052422		146.6	1.02086
146.8	1.00586	1.08319	0.801578	0.784656	0.554058	0.511115	0.367312	0.323886	0.226062	0.192335	0.144083	0.111609	0.110939	0.065968		146.8	1.16754	1.2464	0.901024	0.883696	0.632393	0.579406	0.407788	0.362085	0.261845	0.21999	0.177904	0.129377	0.116859	0.073248		146.8	0.987682	1.01327	0.676141	0.672553	0.451255	0.413873	0.27883	0.24714	0.185301	0.150715	0.125635	0.08935	0.084141	0.052491		146.8	1.02062
147	1.00667	1.0836	0.802761	0.785239	0.554408	0.51163	0.368194	0.324263	0.226107	0.192575	0.144955	0.111753	0.111227	0.066054		147	1.16852	1.24693	0.901635	0.884392	0.633303	0.580007	0.408453	0.362512	0.262528	0.220267	0.178458	0.129545	0.117143	0.073344		147	0.987694	1.01388	0.676208	0.673165	0.451202	0.41433	0.278403	0.24744	0.184619	0.150906	0.124862	0.089465	0.083062	0.05256		147	1.02055
147.2	1.00647	1.08401	0.803134	0.785821	0.554491	0.512145	0.368146	0.32464	0.225683	0.192815	0.144564	0.111898	0.111196	0.066141		147.2	1.16918	1.24747	0.902638	0.885086	0.633977	0.580607	0.408689	0.362939	0.262971	0.220544	0.179075	0.129713	0.11709	0.073441		147.2	0.988374	1.01448	0.676604	0.673777	0.451358	0.414787	0.278398	0.247739	0.184566	0.151097	0.124713	0.089581	0.083562	0.052629		147.2	1.02086
147.4	1.00726	1.08441	0.803767	0.786401	0.555335	0.51266	0.368968	0.325017	0.226138	0.193055	0.144468	0.112042	0.111697	0.066228		147.4	1.1701	1.248	0.903231	0.88578	0.634881	0.581206	0.409168	0.363366	0.263102	0.22082	0.179229	0.129881	0.117256	0.073537		147.4	0.988894	1.01509	0.678188	0.674388	0.451971	0.415243	0.27919	0.248038	0.185181	0.151288	0.125708	0.089697	0.084725	0.052697		147.4	1.0218
147.6	1.00784	1.08482	0.804662	0.786981	0.556181	0.513174	0.369304	0.325394	0.225831	0.193295	0.144788	0.112186	0.111469	0.066314		147.6	1.17051	1.24853	0.903628	0.886473	0.634852	0.581805	0.409371	0.363793	0.263592	0.221097	0.179178	0.130049	0.117577	0.073634		147.6	0.989308	1.0157	0.678419	0.674998	0.451835	0.4157	0.279281	0.248338	0.185687	0.151479	0.126154	0.089813	0.084556	0.052766		147.6	1.02286
147.8	1.00823	1.08522	0.80497	0.78756	0.556379	0.513687	0.369581	0.32577	0.225426	0.193535	0.144176	0.11233	0.111234	0.066401		147.8	1.17112	1.24906	0.904628	0.887165	0.63592	0.582404	0.409471	0.36422	0.263836	0.221373	0.17965	0.130216	0.118088	0.07373		147.8	0.990263	1.0163	0.679669	0.675608	0.452688	0.416156	0.279671	0.248637	0.186298	0.15167	0.126917	0.089929	0.086297	0.052835		147.8	1.02275
148	1.0093	1.08562	0.805755	0.788138	0.556918	0.514201	0.370256	0.326147	0.225858	0.193775	0.144569	0.112474	0.111582	0.066488		148	1.172	1.24959	0.90549	0.887856	0.63647	0.583002	0.409304	0.364646	0.264214	0.221649	0.179752	0.130384	0.118415	0.073827		148	0.991631	1.0169	0.680977	0.676217	0.45311	0.416611	0.280633	0.248936	0.186815	0.151861	0.127688	0.090044	0.086731	0.052904		148	1.02283
148.2	1.01071	1.08602	0.806827	0.788716	0.557756	0.514714	0.37082	0.326523	0.226514	0.194015	0.145081	0.112619	0.111911	0.066574		148.2	1.17311	1.25012	0.906076	0.888546	0.63699	0.5836	0.40967	0.365073	0.26475	0.221925	0.179964	0.130552	0.118522	0.073923		148.2	0.991652	1.0175	0.680611	0.676826	0.453069	0.417067	0.280844	0.249235	0.186336	0.152052	0.127117	0.09016	0.086081	0.052973		148.2	1.02351
148.4	1.01209	1.08642	0.807803	0.789292	0.558331	0.515226	0.371488	0.326899	0.227359	0.194255	0.145812	0.112763	0.112467	0.066661		148.4	1.17406	1.25065	0.906968	0.889235	0.637497	0.584197	0.410229	0.365499	0.265206	0.222202	0.180693	0.130719	0.119218	0.07402		148.4	0.99283	1.0181	0.681484	0.677434	0.454024	0.417522	0.28155	0.249533	0.186973	0.152243	0.127581	0.090276	0.086964	0.053041		148.4	1.02453
148.6	1.0121	1.08682	0.80783	0.789867	0.558673	0.515738	0.3713	0.327275	0.2275	0.194495	0.145584	0.112907	0.11244	0.066748		148.6	1.17425	1.25117	0.907806	0.889923	0.637992	0.584794	0.410525	0.365925	0.265381	0.222478	0.180839	0.130887	0.119278	0.074116		148.6	0.994243	1.0187	0.682582	0.678041	0.45496	0.417977	0.281992	0.249832	0.187695	0.152434	0.127293	0.090392	0.088442	0.05311		148.6	1.02537
148.8	1.0123	1.08722	0.807803	0.790442	0.558681	0.51625	0.371568	0.327651	0.227922	0.194734	0.145585	0.113051	0.112406	0.066834		148.8	1.17454	1.25169	0.90825	0.89061	0.63785	0.585391	0.411081	0.366351	0.265671	0.222754	0.180862	0.131055	0.119534	0.074212		148.8	0.994623	1.0193	0.683409	0.678648	0.45574	0.418432	0.282345	0.250131	0.187936	0.152625	0.127135	0.090507	0.088062	0.053179		148.8	1.02645
149	1.01248	1.08761	0.807934	0.791016	0.558576	0.516761	0.371762	0.328026	0.228073	0.194974	0.146323	0.113195	0.112063	0.066921		149	1.17433	1.25221	0.908687	0.891296	0.638327	0.585987	0.411587	0.366777	0.26649	0.22303	0.181047	0.131222	0.11991	0.074309		149	0.995819	1.0199	0.683961	0.679254	0.456594	0.418887	0.282714	0.250429	0.188462	0.152815	0.127502	0.090623	0.089217	0.053248		149	1.02693
149.2	1.01268	1.08801	0.807383	0.791589	0.558481	0.517272	0.372012	0.328402	0.227947	0.195214	0.146188	0.113339	0.111562	0.067008		149.2	1.17454	1.25273	0.908855	0.891981	0.638666	0.586583	0.411959	0.367202	0.266712	0.223306	0.180759	0.13139	0.119603	0.074405		149.2	0.996808	1.02049	0.68424	0.67986	0.457252	0.419341	0.282832	0.250728	0.189003	0.153006	0.127781	0.090739	0.090214	0.053316		149.2	1.02645
149.4	1.01294	1.0884	0.807946	0.792161	0.55927	0.517782	0.372472	0.328777	0.22835	0.195453	0.146644	0.113483	0.11191	0.067094		149.4	1.1747	1.25325	0.908834	0.892665	0.63899	0.587178	0.412025	0.367628	0.26664	0.223582	0.180502	0.131557	0.119163	0.074502		149.4	0.997344	1.02109	0.685044	0.680465	0.457863	0.419795	0.283551	0.251026	0.189455	0.153197	0.128076	0.090855	0.089799	0.053385		149.4	1.02677
149.6	1.01317	1.08879	0.808519	0.792732	0.559903	0.518292	0.373024	0.329152	0.229062	0.195693	0.14737	0.113627	0.111956	0.067181		149.6	1.17558	1.25377	0.909046	0.893348	0.639826	0.587773	0.412405	0.368053	0.267039	0.223858	0.180519	0.131725	0.119468	0.074598		149.6	0.997172	1.02168	0.68474	0.681069	0.458451	0.420249	0.283675	0.251324	0.188996	0.153387	0.127779	0.09097	0.088489	0.053454		149.6	1.02737
149.8	1.01302	1.08919	0.808169	0.793302	0.560024	0.518802	0.373324	0.329527	0.229152	0.195932	0.146573	0.113771	0.111678	0.067268		149.8	1.1758	1.25429	0.909637	0.894031	0.64079	0.588367	0.412649	0.368478	0.266991	0.224133	0.180745	0.131892	0.119144	0.074694		149.8	0.99825	1.02227	0.685443	0.681672	0.459048	0.420703	0.284445	0.251622	0.189388	0.153578	0.128224	0.091086	0.089142	0.053523		149.8	1.02846
150	1.01344	1.08958	0.808511	0.793872	0.560561	0.519311	0.374247	0.329902	0.229721	0.196171	0.146917	0.113915	0.111986	0.067354		150	1.17625	1.2548	0.909845	0.894712	0.64078	0.588962	0.412549	0.368903	0.266772	0.224409	0.180316	0.13206	0.118796	0.074791		150	0.998912	1.02286	0.686493	0.682275	0.459648	0.421156	0.284744	0.251921	0.189656	0.153769	0.128544	0.091202	0.089055	0.053591		150	1.02954
150.2	1.01355	1.08997	0.808732	0.79444	0.561378	0.51982	0.374867	0.330277	0.230693	0.196411	0.147353	0.114059	0.111966	0.067441		150.2	1.17685	1.25531	0.909886	0.895393	0.641211	0.589555	0.412882	0.369328	0.267059	0.224685	0.180616	0.132227	0.119152	0.074887		150.2	0.998982	1.02345	0.68612	0.682878	0.459877	0.421609	0.285005	0.252218	0.189266	0.153959	0.128695	0.091317	0.088285	0.05366		150.2	1.03063
150.4	1.01366	1.09035	0.808996	0.795008	0.561458	0.520329	0.375626	0.330651	0.230835	0.19665	0.147398	0.114203	0.111868	0.067527		150.4	1.17712	1.25582	0.910293	0.896072	0.64167	0.590148	0.413585	0.369752	0.267269	0.22496	0.181067	0.132395	0.119796	0.074983		150.4	0.999107	1.02404	0.686206	0.683479	0.460454	0.422062	0.28509	0.252516	0.188911	0.15415	0.128667	0.091433	0.088415	0.053729		150.4	1.03064
150.6	1.01351	1.09074	0.808706	0.795575	0.561261	0.520837	0.375746	0.331026	0.230953	0.196889	0.14723	0.114347	0.111316	0.067614		150.6	1.17752	1.25633	0.911112	0.896751	0.64241	0.590741	0.414491	0.370177	0.267374	0.225236	0.18101	0.132562	0.120126	0.07508		150.6	0.999364	1.02463	0.686943	0.684081	0.460553	0.422514	0.285324	0.252814	0.188641	0.15434	0.12858	0.091548	0.087471	0.053797		150.6	1.03043
150.8	1.01427	1.09113	0.809371	0.796141	0.561895	0.521345	0.376518	0.3314	0.231368	0.197128	0.147795	0.11449	0.111378	0.067701		150.8	1.17831	1.25684	0.911531	0.897429	0.643374	0.591333	0.415231	0.370601	0.26767	0.225511	0.180925	0.13273	0.12022	0.075176		150.8	0.999626	1.02521	0.687487	0.684681	0.460811	0.422967	0.285287	0.253112	0.18867	0.15453	0.127695	0.091664	0.086345	0.053866		150.8	1.03168
151	1.01433	1.09151	0.809856	0.796706	0.561877	0.521852	0.376432	0.331774	0.23106	0.197367	0.147901	0.114634	0.111513	0.067787		151	1.17851	1.25735	0.911929	0.898105	0.643452	0.591925	0.415605	0.371025	0.268073	0.225787	0.180981	0.132897	0.120249	0.075272		151	1.00029	1.0258	0.687757	0.685281	0.461326	0.423419	0.285355	0.253409	0.188899	0.154721	0.127609	0.091779	0.086399	0.053935		151	1.03307
151.2	1.01475	1.09189	0.810219	0.79727	0.562433	0.522359	0.376887	0.332148	0.231003	0.197606	0.147624	0.114778	0.111392	0.067874		151.2	1.17875	1.25786	0.912749	0.898781	0.643454	0.592517	0.415846	0.371449	0.267722	0.226062	0.180746	0.133064	0.120195	0.075369		151.2	1.00119	1.02638	0.688403	0.68588	0.461514	0.423871	0.285515	0.253707	0.189463	0.154911	0.127715	0.091895	0.086754	0.054004		151.2	1.03314
151.4	1.01553	1.09228	0.811491	0.797834	0.563329	0.522865	0.377849	0.332521	0.231714	0.197845	0.147902	0.114922	0.111383	0.06796		151.4	1.17875	1.25836	0.913021	0.899456	0.643763	0.593108	0.416123	0.371873	0.267807	0.226337	0.180541	0.133232	0.120594	0.075465		151.4	1.00126	1.02697	0.68926	0.686479	0.461948	0.424322	0.285734	0.254004	0.189897	0.155101	0.128092	0.092011	0.086577	0.054072		151.4	1.03381
151.6	1.01557	1.09266	0.811991	0.798396	0.563521	0.523371	0.377561	0.332895	0.231049	0.198084	0.147584	0.115066	0.110894	0.068047		151.6	1.1788	1.25887	0.913371	0.90013	0.643604	0.593698	0.416398	0.372297	0.268128	0.226613	0.180728	0.133399	0.120845	0.075561		151.6	1.00155	1.02755	0.689471	0.687077	0.461943	0.424774	0.285793	0.254302	0.190328	0.155292	0.128091	0.092126	0.086761	0.054141		151.6	1.03388
151.8	1.01613	1.09304	0.812806	0.798958	0.564511	0.523877	0.377965	0.333268	0.231333	0.198323	0.147419	0.115209	0.111108	0.068133		151.8	1.17928	1.25937	0.914478	0.900803	0.644407	0.594289	0.416847	0.37272	0.268144	0.226888	0.1814	0.133566	0.120836	0.075658		151.8	1.00224	1.02813	0.690792	0.687674	0.463069	0.425225	0.286638	0.254599	0.191188	0.155482	0.128839	0.092242	0.088612	0.05421		151.8	1.03416
152	1.01784	1.09342	0.81389	0.799519	0.565378	0.524382	0.378357	0.333642	0.232077	0.198562	0.147914	0.115353	0.111665	0.06822		152	1.18047	1.25987	0.915827	0.901475	0.645246	0.594878	0.417414	0.373143	0.268726	0.227163	0.181766	0.133733	0.121124	0.075754		152	1.0026	1.02871	0.690991	0.688271	0.462888	0.425675	0.287315	0.254896	0.191365	0.155672	0.128457	0.092357	0.087806	0.054278		152	1.03555
152.2	1.01886	1.09379	0.814397	0.800079	0.56584	0.524887	0.37846	0.334015	0.23207	0.198801	0.148332	0.115497	0.111424	0.068306		152.2	1.18125	1.26037	0.91745	0.902146	0.646385	0.595468	0.418434	0.373567	0.269598	0.227438	0.182509	0.133901	0.121978	0.07585		152.2	1.00266	1.02929	0.690765	0.688867	0.462788	0.426126	0.287026	0.255193	0.191225	0.155862	0.127777	0.092472	0.086728	0.054347		152.2	1.03721
152.4	1.01939	1.09417	0.814733	0.800638	0.565766	0.525392	0.377956	0.334388	0.231886	0.199039	0.148184	0.115641	0.111736	0.068393		152.4	1.18225	1.26087	0.919024	0.902816	0.647676	0.596057	0.419975	0.37399	0.270742	0.227713	0.183321	0.134068	0.122694	0.075946		152.4	1.00371	1.02986	0.691996	0.689463	0.463427	0.426576	0.28717	0.25549	0.191889	0.156052	0.128177	0.092588	0.087798	0.054416		152.4	1.03797
152.6	1.0193	1.09455	0.814884	0.801196	0.566054	0.525896	0.377305	0.334761	0.231467	0.199278	0.147943	0.115784	0.111762	0.068479		152.6	1.18304	1.26136	0.920399	0.903486	0.64919	0.596645	0.420978	0.374412	0.271463	0.227988	0.183892	0.134235	0.123103	0.076043		152.6	1.00405	1.03044	0.692544	0.690058	0.463411	0.427026	0.286926	0.255787	0.191889	0.156242	0.127918	0.092703	0.087372	0.054484		152.6	1.03874
152.8	1.01954	1.09492	0.815449	0.801754	0.56678	0.5264	0.377206	0.335133	0.23115	0.199516	0.148387	0.115928	0.111808	0.068566		152.8	1.18308	1.26186	0.920918	0.904154	0.649673	0.597233	0.421622	0.374835	0.272116	0.228263	0.184109	0.134402	0.123211	0.076139		152.8	1.00411	1.03101	0.692823	0.690652	0.463496	0.427476	0.286911	0.256084	0.192232	0.156432	0.128089	0.092819	0.087165	0.054553		152.8	1.03943
153	1.01974	1.09529	0.816084	0.802311	0.567415	0.526903	0.377687	0.335506	0.231156	0.199755	0.148625	0.116072	0.111935	0.068652		153	1.1839	1.26235	0.921641	0.904822	0.650955	0.597821	0.422106	0.375258	0.273165	0.228538	0.184378	0.134569	0.123385	0.076235		153	1.00493	1.03159	0.693079	0.691246	0.463753	0.427926	0.28704	0.25638	0.19238	0.156622	0.128569	0.092934	0.088554	0.054621		153	1.03942
153.2	1.02032	1.09566	0.816111	0.802866	0.568089	0.527406	0.377913	0.335878	0.230826	0.199993	0.148047	0.116215	0.112022	0.068739		153.2	1.18455	1.26284	0.921575	0.905488	0.651798	0.598408	0.421896	0.37568	0.273088	0.228812	0.184313	0.134737	0.122722	0.076331		153.2	1.00487	1.03216	0.693307	0.691839	0.46395	0.428375	0.286698	0.256677	0.192368	0.156812	0.129121	0.09305	0.088532	0.05469		153.2	1.03947
153.4	1.0211	1.09604	0.817432	0.803421	0.569397	0.527908	0.378294	0.33625	0.231693	0.200232	0.148908	0.116359	0.112312	0.068825		153.4	1.18536	1.26334	0.921488	0.906154	0.652295	0.598995	0.421535	0.376102	0.272856	0.229087	0.184155	0.134904	0.122488	0.076428		153.4	1.00548	1.03273	0.694512	0.692431	0.464839	0.428824	0.287366	0.256973	0.192799	0.157002	0.129805	0.093165	0.088778	0.054759		153.4	1.04082
153.6	1.02118	1.09641	0.817703	0.803975	0.569606	0.528411	0.378374	0.336622	0.232176	0.20047	0.148987	0.116502	0.112535	0.068912		153.6	1.18588	1.26382	0.921357	0.906819	0.652658	0.599582	0.42168	0.376524	0.272982	0.229362	0.18419	0.135071	0.122781	0.076524		153.6	1.0063	1.0333	0.694871	0.693023	0.465081	0.429273	0.287541	0.25727	0.192887	0.157192	0.129823	0.09328	0.089132	0.054827		153.6	1.04109
153.8	1.02108	1.09678	0.81787	0.804529	0.570179	0.528912	0.378314	0.336994	0.231971	0.200709	0.148512	0.116646	0.112597	0.068998		153.8	1.18593	1.26431	0.921374	0.907482	0.652584	0.600168	0.421744	0.376946	0.272458	0.229636	0.184098	0.135238	0.122126	0.07662		153.8	1.00761	1.03387	0.695687	0.693614	0.465571	0.429722	0.287867	0.257566	0.193574	0.157382	0.13047	0.093396	0.08978	0.054896		153.8	1.04177
154	1.02156	1.09714	0.818549	0.805081	0.570866	0.529414	0.378647	0.337366	0.232299	0.200947	0.149399	0.116789	0.113203	0.069085		154	1.18632	1.2648	0.921353	0.908145	0.652139	0.600753	0.421366	0.377368	0.27189	0.229911	0.18353	0.135405	0.122005	0.076716		154	1.00809	1.03444	0.696446	0.694205	0.466286	0.43017	0.288565	0.257862	0.193619	0.157572	0.13064	0.093511	0.089678	0.054964		154	1.04214
154.2	1.02204	1.09751	0.818992	0.805633	0.571617	0.529915	0.379686	0.337738	0.232666	0.201185	0.149587	0.116933	0.113245	0.069171		154.2	1.18723	1.26529	0.921293	0.908807	0.652175	0.601339	0.421321	0.377789	0.271665	0.230185	0.183248	0.135572	0.121842	0.076812		154.2	1.00787	1.035	0.695727	0.694795	0.466384	0.430618	0.288259	0.258158	0.192627	0.157762	0.13008	0.093626	0.089001	0.055033		154.2	1.04228
154.4	1.02228	1.09787	0.818896	0.806184	0.571615	0.530415	0.380004	0.338109	0.232468	0.201423	0.149504	0.117076	0.11306	0.069257		154.4	1.18773	1.26577	0.921545	0.909468	0.651979	0.601923	0.421233	0.378211	0.271202	0.23046	0.182964	0.135739	0.121663	0.076909		154.4	1.00841	1.03557	0.69592	0.695385	0.466267	0.431066	0.288444	0.258454	0.192233	0.157951	0.129845	0.093742	0.089086	0.055102		154.4	1.04293
154.6	1.02295	1.09824	0.819183	0.806734	0.57198	0.530916	0.380349	0.33848	0.233319	0.201661	0.149546	0.11722	0.113244	0.069344		154.6	1.1886	1.26626	0.921635	0.910129	0.652417	0.602508	0.421326	0.378632	0.271007	0.230734	0.182459	0.135906	0.121475	0.077005		154.6	1.00925	1.03613	0.697053	0.695973	0.466971	0.431514	0.288937	0.25875	0.192726	0.158141	0.130284	0.093857	0.088537	0.05517		154.6	1.04389
154.8	1.02347	1.0986	0.819628	0.807283	0.572122	0.531415	0.380724	0.338851	0.233639	0.201899	0.149368	0.117363	0.113713	0.06943		154.8	1.18948	1.26674	0.92207	0.910788	0.652516	0.603092	0.421511	0.379053	0.27133	0.231008	0.182893	0.136073	0.121846	0.077101		154.8	1.00977	1.0367	0.696819	0.696562	0.466885	0.431961	0.289041	0.259046	0.193224	0.158331	0.129399	0.093972	0.087803	0.055239		154.8	1.04504
155	1.02309	1.09896	0.819934	0.807831	0.571894	0.531915	0.380683	0.339222	0.233154	0.202137	0.14978	0.117507	0.113882	0.069517		155	1.18943	1.26722	0.922621	0.911446	0.652389	0.603675	0.421597	0.379474	0.27163	0.231283	0.183095	0.13624	0.122744	0.077197		155	1.01062	1.03726	0.697403	0.697149	0.467185	0.432408	0.289226	0.259342	0.193788	0.15852	0.129554	0.094087	0.088371	0.055307		155	1.04513
155.2	1.02364	1.09933	0.820814	0.808378	0.572424	0.532414	0.381772	0.339593	0.233254	0.202375	0.149761	0.11765	0.114626	0.069603		155.2	1.18989	1.2677	0.922818	0.912104	0.65274	0.604258	0.421727	0.379895	0.271499	0.231557	0.183266	0.136407	0.123306	0.077293		155.2	1.01104	1.03782	0.6979	0.697736	0.46746	0.432855	0.289477	0.259637	0.19391	0.15871	0.129359	0.094203	0.088553	0.055376		155.2	1.04438
155.4	1.0242	1.09969	0.821487	0.808925	0.572907	0.532912	0.382642	0.339964	0.233844	0.202613	0.149825	0.117794	0.114709	0.069689		155.4	1.19043	1.26818	0.923499	0.91276	0.653429	0.604841	0.422148	0.380315	0.271893	0.231831	0.183519	0.136574	0.123815	0.077389		155.4	1.01162	1.03838	0.698757	0.698323	0.468549	0.433301	0.290324	0.259933	0.193896	0.1589	0.129752	0.094318	0.088435	0.055444		155.4	1.04417
155.6	1.02413	1.10005	0.821223	0.809471	0.57268	0.533411	0.382892	0.340334	0.233537	0.202851	0.149146	0.117937	0.114472	0.069776		155.6	1.19139	1.26865	0.924385	0.913416	0.65398	0.605423	0.422513	0.380736	0.272238	0.232105	0.183829	0.13674	0.12517	0.077485		155.6	1.01201	1.03894	0.699292	0.698909	0.468983	0.433748	0.290951	0.260228	0.194202	0.159089	0.130031	0.094433	0.089116	0.055513		155.6	1.04468
155.8	1.02482	1.1004	0.821498	0.810016	0.572993	0.533909	0.383413	0.340705	0.233654	0.203088	0.148319	0.11808	0.114575	0.069862		155.8	1.19172	1.26913	0.925499	0.914071	0.654749	0.606005	0.42278	0.381156	0.27188	0.232379	0.183899	0.136907	0.125718	0.077581		155.8	1.0125	1.0395	0.699774	0.699494	0.469944	0.434194	0.291627	0.260524	0.194636	0.159279	0.130432	0.094548	0.088244	0.055581		155.8	1.04609
156	1.02604	1.10076	0.821895	0.81056	0.572966	0.534406	0.384022	0.341075	0.23424	0.203326	0.148504	0.118224	0.114652	0.069948		156	1.19258	1.2696	0.927047	0.914724	0.655918	0.606586	0.424086	0.381576	0.273225	0.232653	0.184398	0.137074	0.127285	0.077678		156	1.01286	1.04005	0.699741	0.700078	0.470427	0.43464	0.291973	0.260819	0.194685	0.159468	0.129915	0.094663	0.086483	0.05565		156	1.0475
156.2	1.02597	1.10112	0.821882	0.811103	0.572991	0.534903	0.384336	0.341445	0.234307	0.203564	0.148459	0.118367	0.114842	0.070035		156.2	1.19304	1.27008	0.928511	0.915377	0.656745	0.607167	0.424898	0.381996	0.273889	0.232927	0.18485	0.137241	0.128036	0.077774		156.2	1.01376	1.04061	0.700679	0.700662	0.471027	0.435085	0.292385	0.261114	0.195031	0.159657	0.130308	0.094779	0.086838	0.055718		156.2	1.04882
156.4	1.02602	1.10147	0.821961	0.811646	0.572936	0.5354	0.384119	0.341815	0.234211	0.203801	0.147846	0.11851	0.115424	0.070121		156.4	1.19367	1.27055	0.929344	0.916029	0.657537	0.607748	0.425937	0.382416	0.274325	0.233201	0.185255	0.137408	0.128495	0.07787		156.4	1.01409	1.04116	0.702184	0.701246	0.471362	0.435531	0.292941	0.261409	0.195461	0.159847	0.130906	0.094894	0.087789	0.055787		156.4	1.04927
156.6	1.027	1.10183	0.822941	0.812188	0.573733	0.535896	0.384881	0.342184	0.235033	0.204039	0.148431	0.118654	0.116442	0.070207		156.6	1.19403	1.27102	0.929852	0.91668	0.657794	0.608328	0.426124	0.382835	0.274212	0.233474	0.185203	0.137574	0.128648	0.077966		156.6	1.01406	1.04171	0.702245	0.701829	0.471624	0.435976	0.292931	0.261704	0.195307	0.160036	0.131058	0.095009	0.087099	0.055855		156.6	1.04993
156.8	1.02727	1.10218	0.823514	0.812728	0.574091	0.536392	0.385087	0.342554	0.235174	0.204276	0.148406	0.118797	0.117075	0.070294		156.8	1.19435	1.27149	0.930356	0.917331	0.658147	0.608908	0.426281	0.383255	0.274949	0.233748	0.185103	0.137741	0.129276	0.078062		156.8	1.01467	1.04227	0.702999	0.702411	0.472292	0.436421	0.293234	0.261999	0.195373	0.160225	0.131469	0.095124	0.088022	0.055924		156.8	1.05035
157	1.02779	1.10253	0.823491	0.813269	0.57399	0.536888	0.385187	0.342923	0.235189	0.204514	0.147823	0.11894	0.117263	0.07038		157	1.19542	1.27195	0.930947	0.91798	0.659017	0.609487	0.426457	0.383674	0.275393	0.234022	0.184858	0.137908	0.129797	0.078158		157	1.01557	1.04282	0.703956	0.702992	0.472886	0.436865	0.293645	0.262294	0.195928	0.160415	0.131952	0.095239	0.0887	0.055992		157	1.0506
157.2	1.02857	1.10288	0.824156	0.813808	0.57432	0.537383	0.385602	0.343293	0.235362	0.204751	0.148277	0.119083	0.11749	0.070466		157.2	1.19568	1.27242	0.930724	0.918628	0.659389	0.610066	0.42703	0.384093	0.275712	0.234295	0.18484	0.138075	0.130118	0.078254		157.2	1.01541	1.04337	0.704023	0.703573	0.473391	0.43731	0.29365	0.262589	0.195961	0.160604	0.132234	0.095354	0.087895	0.056061		157.2	1.05165
157.4	1.02882	1.10323	0.825345	0.814346	0.5748	0.537877	0.386022	0.343662	0.236259	0.204988	0.14876	0.119227	0.118128	0.070553		157.4	1.19562	1.27289	0.931102	0.919276	0.659619	0.610645	0.428076	0.384512	0.275801	0.234569	0.184879	0.138241	0.130591	0.07835		157.4	1.01613	1.04392	0.70448	0.704154	0.474094	0.437754	0.294036	0.262883	0.196616	0.160793	0.132372	0.095469	0.08846	0.056129		157.4	1.05262
157.6	1.02901	1.10358	0.825696	0.814884	0.575136	0.538372	0.386045	0.344031	0.236194	0.205226	0.148659	0.11937	0.119025	0.070639		157.6	1.19523	1.27335	0.931206	0.919923	0.659361	0.611223	0.428623	0.384931	0.275539	0.234842	0.184892	0.138408	0.130032	0.078446		157.6	1.0174	1.04446	0.705523	0.704734	0.475066	0.438198	0.294242	0.263178	0.196759	0.160982	0.132813	0.095584	0.089251	0.056198		157.6	1.05269
157.8	1.02974	1.10393	0.826505	0.815421	0.576508	0.538866	0.38638	0.3444	0.236455	0.205463	0.149001	0.119513	0.119403	0.070725		157.8	1.19571	1.27381	0.931407	0.920568	0.659783	0.611801	0.42888	0.38535	0.275197	0.235116	0.184779	0.138575	0.129061	0.078542		157.8	1.01789	1.04501	0.705858	0.705313	0.475562	0.438642	0.294254	0.263472	0.196874	0.161171	0.133301	0.095699	0.089225	0.056266		157.8	1.05349
158	1.03014	1.10427	0.827038	0.815957	0.577483	0.539359	0.386528	0.344768	0.236665	0.2057	0.149629	0.119656	0.119439	0.070812		158	1.19653	1.27428	0.932126	0.921213	0.660419	0.612378	0.42928	0.385768	0.275447	0.235389	0.184752	0.138741	0.128528	0.078638		158	1.01828	1.04556	0.706133	0.705891	0.475897	0.439085	0.294799	0.263767	0.196777	0.16136	0.133089	0.095814	0.089401	0.056335		158	1.05413
158.2	1.03048	1.10462	0.827408	0.816492	0.577834	0.539853	0.38679	0.345137	0.237104	0.205937	0.149717	0.119799	0.119498	0.070898		158.2	1.19723	1.27474	0.93225	0.921857	0.660706	0.612955	0.429008	0.386186	0.275206	0.235662	0.184371	0.138908	0.127484	0.078734		158.2	1.01905	1.0461	0.706437	0.706469	0.475828	0.439528	0.294414	0.264061	0.196304	0.16155	0.132812	0.095929	0.090058	0.056403		158.2	1.05425
158.4	1.03083	1.10496	0.827699	0.817026	0.578109	0.540345	0.386894	0.345505	0.237639	0.206174	0.150357	0.119942	0.119884	0.070984		158.4	1.19738	1.2752	0.932362	0.9225	0.660803	0.613531	0.428978	0.386605	0.275077	0.235935	0.184253	0.139074	0.127002	0.07883		158.4	1.01975	1.04665	0.70727	0.707047	0.476184	0.439971	0.294984	0.264355	0.196792	0.161739	0.132937	0.096044	0.090043	0.056471		158.4	1.05526
158.6	1.03142	1.1053	0.828623	0.81756	0.578943	0.540838	0.387778	0.345873	0.23853	0.206411	0.151008	0.120085	0.120933	0.07107		158.6	1.19812	1.27565	0.933052	0.923143	0.661572	0.614108	0.429396	0.387023	0.275433	0.236209	0.184554	0.139241	0.126639	0.078926		158.6	1.02026	1.04719	0.708289	0.707624	0.476977	0.440414	0.295492	0.264649	0.197036	0.161928	0.132884	0.096159	0.089802	0.05654		158.6	1.05605
158.8	1.03148	1.10565	0.828551	0.818092	0.579714	0.54133	0.387584	0.346241	0.23838	0.206648	0.151289	0.120228	0.121397	0.071157		158.8	1.19849	1.27611	0.934384	0.923784	0.662574	0.614683	0.430086	0.38744	0.276049	0.236482	0.185548	0.139407	0.126442	0.079022		158.8	1.02107	1.04773	0.708636	0.7082	0.477168	0.440856	0.29582	0.264943	0.197172	0.162116	0.132667	0.096274	0.090364	0.056608		158.8	1.05646
159	1.03141	1.10599	0.828758	0.818624	0.580684	0.541822	0.387679	0.346609	0.238243	0.206885	0.151873	0.120371	0.121842	0.071243		159	1.1983	1.27657	0.934797	0.924425	0.66289	0.615258	0.430254	0.387858	0.276013	0.236755	0.185953	0.139574	0.125701	0.079118		159	1.0218	1.04827	0.709739	0.708775	0.478045	0.441298	0.296238	0.265237	0.197078	0.162305	0.133132	0.096389	0.09126	0.056677		159	1.05654
159.2	1.03233	1.10633	0.829653	0.819155	0.581862	0.542313	0.388466	0.346977	0.239207	0.207121	0.152518	0.120514	0.122288	0.071329		159.2	1.19898	1.27702	0.93544	0.925064	0.663904	0.615833	0.431006	0.388276	0.276589	0.237028	0.186109	0.13974	0.125337	0.079214		159.2	1.02206	1.04881	0.710008	0.70935	0.478504	0.44174	0.296691	0.265531	0.196943	0.162494	0.133107	0.096504	0.091075	0.056745		159.2	1.05661
159.4	1.03286	1.10667	0.829115	0.819686	0.582119	0.542804	0.388831	0.347344	0.239439	0.207358	0.152521	0.120657	0.121286	0.071415		159.4	1.19989	1.27747	0.936699	0.925703	0.664394	0.616408	0.431779	0.388693	0.277453	0.237301	0.186502	0.139907	0.125307	0.07931		159.4	1.02331	1.04935	0.711045	0.709925	0.479113	0.442182	0.297521	0.265825	0.197228	0.162683	0.133715	0.096619	0.091365	0.056814		159.4	1.05692
159.6	1.03264	1.10701	0.829097	0.820215	0.582137	0.543294	0.388648	0.347712	0.239575	0.207595	0.152293	0.1208	0.120644	0.071501		159.6	1.20057	1.27792	0.937466	0.926341	0.664837	0.616982	0.432004	0.38911	0.278024	0.237574	0.186656	0.140073	0.124964	0.079406		159.6	1.02346	1.04988	0.711323	0.710499	0.47923	0.442623	0.297815	0.266118	0.197421	0.162872	0.133556	0.096734	0.091092	0.056882		159.6	1.05755
159.8	1.03379	1.10734	0.830184	0.820744	0.582733	0.543784	0.389285	0.348079	0.240307	0.207832	0.153198	0.120943	0.120532	0.071588		159.8	1.20104	1.27838	0.938257	0.926978	0.665533	0.617555	0.433008	0.389527	0.278284	0.237846	0.186707	0.14024	0.124159	0.079502		159.8	1.02426	1.05042	0.712198	0.711072	0.47998	0.443065	0.298667	0.266412	0.198014	0.163061	0.133918	0.096849	0.090032	0.05695		159.8	1.05845
160	1.03443	1.10768	0.830855	0.821272	0.58364	0.544274	0.389901	0.348446	0.241068	0.208068	0.153939	0.121086	0.11995	0.071674		160	1.20203	1.27883	0.939195	0.927614	0.666325	0.618129	0.434158	0.389944	0.279399	0.238119	0.187474	0.140406	0.124173	0.079598		160	1.02485	1.05095	0.712361	0.711645	0.480333	0.443506	0.29866	0.266705	0.198108	0.163249	0.133457	0.096964	0.090623	0.057019		160	1.05941
160.2	1.03499	1.10802	0.830991	0.821799	0.584125	0.544763	0.390717	0.348813	0.241103	0.208305	0.153699	0.121229	0.119637	0.07176		160.2	1.20247	1.27927	0.939828	0.928249	0.666312	0.618701	0.433825	0.390361	0.279323	0.238392	0.187491	0.140572	0.123394	0.079694		160.2	1.02544	1.05149	0.713408	0.712217	0.480136	0.443946	0.29896	0.266999	0.198025	0.163438	0.133859	0.097078	0.091412	0.057087		160.2	1.05979
160.4	1.03542	1.10835	0.831259	0.822325	0.584342	0.545252	0.390903	0.34918	0.240845	0.208541	0.153223	0.121372	0.118507	0.071846		160.4	1.20297	1.27972	0.940331	0.928883	0.666341	0.619274	0.433859	0.390778	0.279101	0.238665	0.187704	0.140739	0.123431	0.07979		160.4	1.02521	1.05202	0.713316	0.712788	0.479892	0.444387	0.298645	0.267292	0.197382	0.163627	0.133568	0.097193	0.090191	0.057155		160.4	1.05992
160.6	1.0363	1.10868	0.832116	0.822851	0.584782	0.545741	0.391561	0.349547	0.241438	0.208778	0.153199	0.121515	0.118097	0.071932		160.6	1.20414	1.28016	0.941165	0.929517	0.666845	0.619846	0.434023	0.391194	0.279529	0.238937	0.188074	0.140905	0.123648	0.079885		160.6	1.02584	1.05255	0.713425	0.713359	0.480189	0.444827	0.298473	0.267585	0.197321	0.163815	0.133344	0.097308	0.089828	0.057224		160.6	1.05969
160.8	1.03594	1.10902	0.832157	0.823376	0.584269	0.546229	0.390801	0.349913	0.240708	0.209014	0.15275	0.121658	0.11724	0.072018		160.8	1.20508	1.28061	0.942201	0.930149	0.667877	0.620417	0.434096	0.39161	0.280435	0.23921	0.188455	0.141071	0.124419	0.079981		160.8	1.02669	1.05308	0.714323	0.713929	0.480637	0.445267	0.298777	0.267878	0.19762	0.164004	0.133367	0.097423	0.089395	0.057292		160.8	1.05974
161	1.03647	1.10935	0.832636	0.8239	0.58435	0.546717	0.391203	0.350279	0.240811	0.20925	0.153006	0.1218	0.11659	0.072105		161	1.20581	1.28105	0.942556	0.930781	0.668235	0.620988	0.434247	0.392026	0.280523	0.239482	0.188311	0.141237	0.124835	0.080077		161	1.02708	1.05361	0.714401	0.714499	0.480754	0.445707	0.298747	0.268171	0.197765	0.164192	0.133258	0.097538	0.088443	0.05736		161	1.05992
161.2	1.03674	1.10968	0.833744	0.824423	0.5849	0.547205	0.391851	0.350646	0.24114	0.209486	0.153705	0.121943	0.116748	0.072191		161.2	1.20557	1.2815	0.942645	0.931412	0.668202	0.621559	0.434883	0.392442	0.280834	0.239755	0.188534	0.141404	0.1253	0.080173		161.2	1.02724	1.05414	0.714505	0.715068	0.480811	0.446146	0.298453	0.268464	0.197391	0.164381	0.132943	0.097652	0.087549	0.057429		161.2	1.06085
161.4	1.03696	1.11001	0.834578	0.824945	0.585301	0.547692	0.392075	0.351012	0.2409	0.209723	0.153695	0.122086	0.116648	0.072277		161.4	1.2054	1.28194	0.943321	0.932042	0.668373	0.62213	0.435311	0.392858	0.280714	0.240027	0.18864	0.14157	0.125487	0.080269		161.4	1.02883	1.05467	0.715767	0.715637	0.481376	0.446586	0.298905	0.268757	0.198168	0.164569	0.133751	0.097767	0.089222	0.057497		161.4	1.06116
161.6	1.03759	1.11034	0.835099	0.825467	0.585935	0.548178	0.392675	0.351378	0.240762	0.209959	0.154	0.122229	0.116373	0.072363		161.6	1.20586	1.28238	0.943437	0.932671	0.668508	0.6227	0.434894	0.393274	0.280595	0.240299	0.188447	0.141736	0.125323	0.080365		161.6	1.02944	1.0552	0.716668	0.716205	0.481531	0.447025	0.298903	0.269049	0.197464	0.164758	0.133965	0.097882	0.089537	0.057565		161.6	1.06184
161.8	1.03824	1.11066	0.835628	0.825988	0.586795	0.548665	0.393178	0.351743	0.240805	0.210195	0.154015	0.122372	0.115509	0.072449		161.8	1.20705	1.28282	0.943436	0.933299	0.669673	0.623269	0.435095	0.393689	0.280661	0.240571	0.188465	0.141902	0.126084	0.080461		161.8	1.02931	1.05572	0.716983	0.716772	0.481109	0.447463	0.29923	0.269342	0.19765	0.164946	0.133897	0.097997	0.089052	0.057634		161.8	1.06274
162	1.03797	1.11099	0.835929	0.826508	0.587081	0.549151	0.392895	0.352109	0.240842	0.210431	0.154104	0.122514	0.114929	0.072535		162	1.20691	1.28325	0.943972	0.933926	0.669874	0.623838	0.434884	0.394105	0.280666	0.240844	0.188078	0.142069	0.12589	0.080556		162	1.02991	1.05625	0.717809	0.717339	0.481156	0.447902	0.299856	0.269635	0.197656	0.165135	0.133694	0.098111	0.089481	0.057702		162	1.06326
162.2	1.0383	1.11132	0.836707	0.827027	0.587411	0.549636	0.393651	0.352474	0.241352	0.210667	0.154006	0.122657	0.115439	0.072621		162.2	1.2072	1.28369	0.943751	0.934553	0.669913	0.624407	0.434254	0.39452	0.280474	0.241116	0.187514	0.142235	0.125616	0.080652		162.2	1.03087	1.05677	0.719102	0.717905	0.481561	0.44834	0.300434	0.269927	0.197792	0.165323	0.133517	0.098226	0.090442	0.05777		162.2	1.06342
162.4	1.03843	1.11164	0.836992	0.827545	0.588044	0.550121	0.394251	0.35284	0.241818	0.210903	0.15464	0.1228	0.11591	0.072707		162.4	1.20745	1.28412	0.943802	0.935178	0.669843	0.624975	0.434067	0.394935	0.279967	0.241388	0.187602	0.142401	0.125286	0.080748		162.4	1.03119	1.05729	0.719301	0.718471	0.482196	0.448778	0.300904	0.270219	0.197561	0.165511	0.133397	0.098341	0.089672	0.057839		162.4	1.06479
162.6	1.03872	1.11196	0.837002	0.828063	0.588788	0.550606	0.394659	0.353205	0.24264	0.211139	0.154946	0.122942	0.116768	0.072793		162.6	1.20771	1.28456	0.94428	0.935803	0.670273	0.625543	0.434495	0.39535	0.279901	0.24166	0.187988	0.142567	0.124946	0.080844		162.6	1.03198	1.05781	0.720029	0.719036	0.482645	0.449216	0.300821	0.270512	0.197418	0.165699	0.133538	0.098455	0.090666	0.057907		162.6	1.06619
162.8	1.03885	1.11229	0.836728	0.82858	0.589616	0.55109	0.394254	0.35357	0.242743	0.211374	0.154384	0.123085	0.116724	0.07288		162.8	1.20801	1.28499	0.944582	0.936427	0.670754	0.626111	0.435088	0.395764	0.279502	0.241932	0.188177	0.142733	0.124597	0.08094		162.8	1.0327	1.05833	0.720836	0.7196	0.483658	0.449654	0.301297	0.270804	0.197691	0.165888	0.134198	0.09857	0.091614	0.057975		162.8	1.06694
163	1.03921	1.11261	0.837342	0.829096	0.590379	0.551575	0.394893	0.353935	0.24302	0.21161	0.154199	0.123228	0.11679	0.072966		163	1.2085	1.28542	0.944623	0.93705	0.671415	0.626678	0.435806	0.396179	0.280139	0.242204	0.188267	0.142899	0.124659	0.081036		163	1.03306	1.05885	0.720764	0.720164	0.484125	0.450091	0.301204	0.271096	0.197639	0.166076	0.134388	0.098685	0.090875	0.058043		163	1.06776
163.2	1.03977	1.11293	0.837659	0.829611	0.590661	0.552058	0.39517	0.354299	0.243454	0.211846	0.154363	0.12337	0.116422	0.073052		163.2	1.20955	1.28585	0.945464	0.937672	0.672546	0.627244	0.437476	0.396593	0.281312	0.242475	0.18894	0.143065	0.125506	0.081131		163.2	1.03359	1.05937	0.720689	0.720727	0.484545	0.450528	0.301757	0.271388	0.198161	0.166264	0.134656	0.098799	0.090456	0.058112		163.2	1.06784
163.4	1.03975	1.11325	0.837517	0.830126	0.590245	0.552541	0.394912	0.354664	0.242908	0.212081	0.15375	0.123513	0.115771	0.073138		163.4	1.21051	1.28628	0.946169	0.938294	0.672856	0.627811	0.438308	0.397007	0.28189	0.242747	0.189489	0.143231	0.125482	0.081227		163.4	1.03474	1.05989	0.721437	0.72129	0.485027	0.450965	0.302606	0.27168	0.198448	0.166452	0.135108	0.098914	0.091574	0.05818		163.4	1.06828
163.6	1.04022	1.11357	0.83885	0.830639	0.590881	0.553024	0.395215	0.355028	0.243756	0.212317	0.154661	0.123655	0.116125	0.073224		163.6	1.21147	1.28671	0.946683	0.938914	0.673952	0.628377	0.439521	0.397421	0.282649	0.243019	0.190115	0.143397	0.12565	0.081323		163.6	1.03422	1.0604	0.721381	0.721852	0.485528	0.451402	0.30256	0.271971	0.198564	0.16664	0.134918	0.099029	0.090675	0.058248		163.6	1.06926
163.8	1.04123	1.11388	0.840241	0.831152	0.591985	0.553507	0.396376	0.355392	0.244448	0.212553	0.155686	0.123798	0.11664	0.07331		163.8	1.21182	1.28713	0.947471	0.939534	0.675022	0.628942	0.440589	0.397835	0.283132	0.24329	0.190584	0.143563	0.126012	0.081419		163.8	1.03435	1.06092	0.720836	0.722414	0.485965	0.451838	0.302526	0.272263	0.198622	0.166828	0.134866	0.099143	0.090409	0.058316		163.8	1.07058
164	1.04151	1.1142	0.840582	0.831665	0.592874	0.553989	0.39686	0.355756	0.24444	0.212788	0.154805	0.12394	0.11659	0.073396		164	1.21278	1.28756	0.948312	0.940153	0.675773	0.629507	0.441329	0.398249	0.283524	0.243562	0.191117	0.143729	0.126411	0.081514		164	1.03478	1.06143	0.720782	0.722975	0.486506	0.452274	0.302513	0.272555	0.198984	0.167016	0.134832	0.099258	0.090992	0.058385		164	1.07121
164.2	1.04214	1.11452	0.840834	0.832176	0.592795	0.554471	0.397248	0.35612	0.244191	0.213023	0.154411	0.124083	0.116645	0.073482		164.2	1.21354	1.28798	0.948831	0.940771	0.67601	0.630072	0.441133	0.398663	0.283492	0.243834	0.19138	0.143895	0.125902	0.08161		164.2	1.03475	1.06194	0.721158	0.723535	0.486337	0.45271	0.302968	0.272846	0.199411	0.167204	0.135239	0.099372	0.090459	0.058453		164.2	1.07125
164.4	1.04266	1.11483	0.841869	0.832687	0.592896	0.554952	0.397396	0.356484	0.244312	0.213259	0.154624	0.124225	0.11631	0.073568		164.4	1.2146	1.28841	0.950009	0.941388	0.677015	0.630636	0.44187	0.399076	0.283892	0.244105	0.192167	0.144061	0.126669	0.081706		164.4	1.03445	1.06246	0.720762	0.724095	0.486295	0.453146	0.302302	0.273138	0.199276	0.167392	0.134749	0.099487	0.088834	0.058521		164.4	1.07168
164.6	1.04304	1.11515	0.842382	0.833196	0.593282	0.555433	0.397797	0.356848	0.244528	0.213494	0.154697	0.124368	0.116482	0.073654		164.6	1.21579	1.28883	0.951057	0.942004	0.678424	0.6312	0.442494	0.399489	0.284792	0.244376	0.193452	0.144227	0.127166	0.081802		164.6	1.03567	1.06297	0.722003	0.724654	0.486902	0.453581	0.302871	0.273429	0.200486	0.16758	0.134848	0.099601	0.0891	0.058589		164.6	1.07133
164.8	1.0441	1.11546	0.843212	0.833706	0.593567	0.555914	0.398088	0.357211	0.245264	0.213729	0.155466	0.12451	0.1171	0.07374		164.8	1.21577	1.28925	0.95168	0.942619	0.679099	0.631763	0.442644	0.399902	0.284952	0.244648	0.193869	0.144392	0.127404	0.081897		164.8	1.03666	1.06348	0.722697	0.725213	0.487529	0.454016	0.303476	0.27372	0.201228	0.167768	0.134975	0.099716	0.088381	0.058657		164.8	1.07205
165	1.04493	1.11577	0.843878	0.834214	0.593995	0.556394	0.398838	0.357574	0.24572	0.213965	0.156504	0.124653	0.117733	0.073826		165	1.21619	1.28967	0.952473	0.943234	0.679793	0.632327	0.443269	0.400315	0.286089	0.244919	0.194463	0.144558	0.127929	0.081993		165	1.03729	1.06399	0.722842	0.725771	0.488117	0.454451	0.303675	0.274011	0.201105	0.167955	0.134903	0.09983	0.088328	0.058726		165	1.07234
165.2	1.04583	1.11608	0.844308	0.834721	0.594454	0.556874	0.39965	0.357938	0.245516	0.2142	0.157036	0.124795	0.118157	0.073912		165.2	1.21636	1.29009	0.953537	0.943847	0.680597	0.632889	0.443782	0.400728	0.286652	0.24519	0.194763	0.144724	0.128055	0.082089		165.2	1.0378	1.06449	0.723198	0.726328	0.488351	0.454886	0.303705	0.274302	0.201334	0.168143	0.135106	0.099945	0.088474	0.058794		165.2	1.07307
165.4	1.04638	1.11639	0.844323	0.835228	0.594613	0.557354	0.400498	0.358301	0.245313	0.214435	0.156901	0.124938	0.118126	0.073998		165.4	1.21651	1.29051	0.95437	0.94446	0.681037	0.633451	0.443944	0.401141	0.286579	0.245461	0.194382	0.14489	0.127723	0.082184		165.4	1.03884	1.065	0.72432	0.726885	0.489008	0.45532	0.304652	0.274593	0.201821	0.168331	0.135622	0.100059	0.08998	0.058862		165.4	1.07268
165.6	1.04712	1.1167	0.844651	0.835734	0.594866	0.557833	0.401518	0.358664	0.24533	0.21467	0.156974	0.12508	0.117995	0.074084		165.6	1.21741	1.29093	0.955031	0.945072	0.682023	0.634013	0.444092	0.401553	0.287175	0.245733	0.194711	0.145056	0.128176	0.08228		165.6	1.03838	1.06551	0.724602	0.727441	0.488838	0.455754	0.30511	0.274884	0.201765	0.168519	0.135513	0.100174	0.08915	0.05893		165.6	1.07299
165.8	1.04815	1.11701	0.845352	0.83624	0.595452	0.558311	0.401728	0.359026	0.245421	0.214905	0.157479	0.125222	0.117926	0.07417		165.8	1.21809	1.29134	0.955907	0.945683	0.682659	0.634575	0.44484	0.401966	0.287814	0.246004	0.194692	0.145221	0.128424	0.082376		165.8	1.03908	1.06601	0.725613	0.727997	0.489133	0.456188	0.305939	0.275175	0.202739	0.168706	0.135703	0.100288	0.089664	0.058998		165.8	1.07365
166	1.0484	1.11732	0.845385	0.836744	0.595502	0.55879	0.401558	0.359389	0.245628	0.21514	0.157595	0.125365	0.117681	0.074256		166	1.21823	1.29175	0.956879	0.946294	0.682624	0.635136	0.444921	0.402378	0.288187	0.246275	0.194453	0.145387	0.127513	0.082471		166	1.04008	1.06652	0.727102	0.728552	0.489844	0.456622	0.306716	0.275466	0.203028	0.168894	0.135754	0.100402	0.090865	0.059067		166	1.07378
166.2	1.04913	1.11763	0.845692	0.837248	0.595725	0.559268	0.401881	0.359751	0.246107	0.215375	0.157915	0.125507	0.118265	0.074342		166.2	1.21917	1.29217	0.95742	0.946903	0.683138	0.635696	0.444946	0.40279	0.288084	0.246546	0.194117	0.145553	0.127744	0.082567		166.2	1.04067	1.06702	0.727889	0.729107	0.49055	0.457055	0.307052	0.275756	0.203263	0.169082	0.136022	0.100517	0.090888	0.059135		166.2	1.07473
166.4	1.04912	1.11793	0.845339	0.837751	0.595646	0.559745	0.401462	0.360113	0.246322	0.215609	0.158277	0.125649	0.118319	0.074427		166.4	1.21892	1.29258	0.957449	0.947512	0.683043	0.636257	0.444955	0.403202	0.287536	0.246817	0.193883	0.145718	0.127468	0.082663		166.4	1.04152	1.06752	0.728254	0.729661	0.491051	0.457489	0.307204	0.276047	0.203198	0.169269	0.136476	0.100631	0.090569	0.059203		166.4	1.07584
166.6	1.04939	1.11824	0.845545	0.838253	0.595748	0.560223	0.401328	0.360476	0.246407	0.215844	0.15782	0.125791	0.118112	0.074513		166.6	1.21892	1.29299	0.957905	0.94812	0.683468	0.636817	0.445291	0.403613	0.287709	0.247087	0.193763	0.145884	0.127416	0.082758		166.6	1.04227	1.06802	0.728713	0.730215	0.491359	0.457922	0.307057	0.276337	0.203041	0.169457	0.136493	0.100746	0.091038	0.059271		166.6	1.07638
166.8	1.04909	1.11854	0.845575	0.838754	0.596146	0.5607	0.400983	0.360837	0.245971	0.216079	0.157097	0.125934	0.117134	0.074599		166.8	1.21903	1.2934	0.957754	0.948727	0.683899	0.637376	0.44552	0.404025	0.287678	0.247358	0.193122	0.14605	0.12721	0.082854		166.8	1.04312	1.06852	0.72977	0.730768	0.491809	0.458354	0.308161	0.276628	0.203438	0.169644	0.136921	0.10086	0.091929	0.059339		166.8	1.07657
167	1.04961	1.11884	0.846184	0.839255	0.597159	0.561176	0.401453	0.361199	0.246185	0.216314	0.157528	0.126076	0.11718	0.074685		167	1.21917	1.29381	0.957804	0.949333	0.684692	0.637935	0.446108	0.404436	0.288207	0.247629	0.193359	0.146215	0.12776	0.08295		167	1.04347	1.06902	0.729623	0.73132	0.491807	0.458787	0.308011	0.276918	0.203444	0.169832	0.136696	0.100974	0.091112	0.059407		167	1.07755
167.2	1.04968	1.11915	0.846136	0.839755	0.597076	0.561652	0.400937	0.361561	0.246148	0.216548	0.157555	0.126218	0.117037	0.074771		167.2	1.21942	1.29422	0.958222	0.949938	0.684675	0.638494	0.446775	0.404847	0.288266	0.247899	0.193506	0.146381	0.127973	0.083045		167.2	1.04464	1.06952	0.730401	0.731872	0.492369	0.459219	0.308786	0.277208	0.203911	0.170019	0.136815	0.101089	0.092239	0.059475		167.2	1.07793
167.4	1.0494	1.11945	0.846617	0.840254	0.597155	0.562128	0.400656	0.361922	0.246465	0.216783	0.157588	0.12636	0.117233	0.074857		167.4	1.21907	1.29462	0.957885	0.950542	0.684217	0.639052	0.446371	0.405258	0.287974	0.24817	0.192818	0.146547	0.12752	0.083141		167.4	1.04524	1.07001	0.730737	0.732423	0.492782	0.459651	0.309156	0.277498	0.20377	0.170206	0.136625	0.101203	0.09258	0.059543		167.4	1.07955
167.6	1.05001	1.11975	0.84781	0.840753	0.598153	0.562603	0.401408	0.362284	0.24758	0.217017	0.158749	0.126502	0.118388	0.074943		167.6	1.21982	1.29503	0.958165	0.951146	0.685188	0.63961	0.447171	0.405669	0.288795	0.248441	0.193007	0.146712	0.128028	0.083236		167.6	1.04501	1.07051	0.730908	0.732974	0.493476	0.460083	0.30889	0.277788	0.204002	0.170394	0.136722	0.101317	0.092249	0.059612		167.6	1.08041
167.8	1.05008	1.12005	0.848325	0.84125	0.598604	0.563079	0.401846	0.362645	0.247501	0.217252	0.158575	0.126645	0.118804	0.075029		167.8	1.22008	1.29543	0.958652	0.951749	0.685924	0.640167	0.447515	0.40608	0.288777	0.248711	0.192976	0.146878	0.128123	0.083332		167.8	1.04622	1.071	0.731844	0.733524	0.494302	0.460515	0.30959	0.278078	0.204256	0.170581	0.137476	0.101431	0.093887	0.05968		167.8	1.08087
168	1.05042	1.12034	0.848964	0.841747	0.599031	0.563553	0.401889	0.363006	0.24761	0.217486	0.157911	0.126787	0.119068	0.075115		168	1.22092	1.29584	0.958658	0.952351	0.686079	0.640724	0.447691	0.406491	0.288585	0.248981	0.192929	0.147043	0.128335	0.083428		168	1.04719	1.0715	0.733176	0.734073	0.494374	0.460946	0.310208	0.278368	0.204797	0.170768	0.137966	0.101546	0.093882	0.059748		168	1.0812
168.2	1.05106	1.12064	0.850081	0.842243	0.599626	0.564027	0.402688	0.363367	0.248425	0.21772	0.158138	0.126929	0.11917	0.0752		168.2	1.22184	1.29624	0.958491	0.952952	0.686485	0.641281	0.447988	0.406901	0.288272	0.249252	0.193262	0.147209	0.12869	0.083523		168.2	1.04781	1.07199	0.733571	0.734622	0.494416	0.461377	0.310504	0.278657	0.204841	0.170956	0.137946	0.10166	0.093625	0.059816		168.2	1.08241
168.4	1.05172	1.12094	0.850913	0.842739	0.600044	0.564501	0.403421	0.363728	0.249132	0.217955	0.158203	0.127071	0.11924	0.075286		168.4	1.22223	1.29664	0.959255	0.953552	0.687061	0.641837	0.448858	0.407311	0.288694	0.249522	0.194353	0.147374	0.129644	0.083619		168.4	1.04856	1.07248	0.734178	0.73517	0.495172	0.461808	0.310381	0.278947	0.205139	0.171143	0.137803	0.101774	0.094051	0.059884		168.4	1.08353
168.6	1.05209	1.12123	0.851091	0.843233	0.600854	0.564975	0.404246	0.364088	0.249808	0.218189	0.158348	0.127213	0.119049	0.075372		168.6	1.22262	1.29704	0.959639	0.954152	0.687644	0.642393	0.449305	0.407721	0.288785	0.249792	0.19501	0.147539	0.129899	0.083714		168.6	1.05002	1.07298	0.735309	0.735718	0.496267	0.462239	0.311028	0.279236	0.205889	0.17133	0.138177	0.101888	0.095116	0.059952		168.6	1.08394
168.8	1.05252	1.12153	0.851368	0.843727	0.60083	0.565448	0.404229	0.364449	0.250329	0.218423	0.158081	0.127355	0.119392	0.075458		168.8	1.22236	1.29744	0.959692	0.95475	0.687153	0.642949	0.449265	0.408131	0.288193	0.250063	0.19446	0.147705	0.129116	0.08381		168.8	1.05036	1.07346	0.735425	0.736265	0.496598	0.462669	0.31091	0.279526	0.205746	0.171517	0.138347	0.102003	0.094845	0.06002		168.8	1.08468
169	1.05214	1.12182	0.851451	0.844221	0.601165	0.565921	0.404914	0.364809	0.250007	0.218657	0.157997	0.127497	0.119609	0.075544		169	1.22284	1.29784	0.960519	0.955348	0.687691	0.643504	0.449502	0.408541	0.288652	0.250333	0.194507	0.14787	0.12888	0.083905		169	1.05048	1.07395	0.734958	0.736812	0.496752	0.463099	0.310721	0.279815	0.205279	0.171704	0.138784	0.102117	0.094554	0.060088		169	1.08478
169.2	1.05282	1.12212	0.851864	0.844713	0.601663	0.566393	0.406319	0.365169	0.250258	0.218891	0.15777	0.127639	0.119739	0.075629		169.2	1.22351	1.29823	0.961277	0.955945	0.687877	0.644059	0.449351	0.408951	0.288453	0.250603	0.1943	0.148036	0.128476	0.084001		169.2	1.05076	1.07444	0.734929	0.737358	0.496922	0.463529	0.310759	0.280104	0.205518	0.171891	0.139053	0.102231	0.094982	0.060156		169.2	1.08446
169.4	1.05298	1.12241	0.852116	0.845205	0.601763	0.566865	0.406834	0.365529	0.250086	0.219125	0.157381	0.127781	0.119343	0.075715		169.4	1.22454	1.29863	0.961883	0.956541	0.688242	0.644613	0.449452	0.40936	0.288451	0.250873	0.19427	0.148201	0.128405	0.084096		169.4	1.05117	1.07493	0.735816	0.737904	0.497345	0.463959	0.311519	0.280394	0.205689	0.172078	0.139034	0.102345	0.095745	0.060224		169.4	1.08493
169.6	1.05378	1.1227	0.852857	0.845696	0.602048	0.567337	0.407522	0.365889	0.250481	0.219359	0.157549	0.127923	0.119181	0.075801		169.6	1.22575	1.29902	0.962873	0.957137	0.6888	0.645167	0.450159	0.40977	0.289124	0.251143	0.194894	0.148366	0.128663	0.084192		169.6	1.05075	1.07542	0.735514	0.738449	0.497846	0.464388	0.311062	0.280683	0.205693	0.172265	0.139053	0.102459	0.094669	0.060292		169.6	1.08617
169.8	1.05467	1.12299	0.85364	0.846186	0.60295	0.567808	0.407681	0.366249	0.251169	0.219593	0.15853	0.128065	0.119446	0.075887		169.8	1.22652	1.29942	0.964109	0.957731	0.689246	0.64572	0.450858	0.410179	0.289597	0.251413	0.195017	0.148532	0.128717	0.084287		169.8	1.05097	1.0759	0.735688	0.738993	0.498396	0.464817	0.311057	0.280972	0.205866	0.172452	0.139167	0.102573	0.095234	0.06036		169.8	1.08717
170	1.05513	1.12328	0.853691	0.846675	0.603108	0.568279	0.407563	0.366608	0.2513	0.219827	0.158608	0.128207	0.119557	0.075973		170	1.22712	1.29981	0.964856	0.958325	0.689853	0.646273	0.450815	0.410588	0.289753	0.251682	0.194679	0.148697	0.128613	0.084383		170	1.05083	1.07638	0.736421	0.739537	0.498601	0.465246	0.310693	0.28126	0.20597	0.172639	0.139664	0.102687	0.09475	0.060428		170	1.08766
170.2	1.05611	1.12357	0.854966	0.847164	0.604047	0.56875	0.40799	0.366968	0.252285	0.220061	0.159739	0.128349	0.120246	0.076058		170.2	1.22786	1.3002	0.965579	0.958918	0.690874	0.646826	0.450985	0.410997	0.289661	0.251952	0.194208	0.148862	0.129151	0.084478		170.2	1.05053	1.07687	0.736535	0.74008	0.499059	0.465675	0.310291	0.281549	0.206058	0.172826	0.13992	0.102802	0.093598	0.060496		170.2	1.08794
170.4	1.05575	1.12386	0.854905	0.847652	0.603974	0.56922	0.407702	0.367327	0.251757	0.220294	0.159202	0.12849	0.119875	0.076144		170.4	1.22771	1.30059	0.965618	0.95951	0.690915	0.647378	0.450549	0.411406	0.289817	0.252222	0.19392	0.149027	0.128572	0.084574		170.4	1.05087	1.07735	0.736938	0.740623	0.499411	0.466103	0.310442	0.281838	0.206225	0.173013	0.139789	0.102916	0.093994	0.060564		170.4	1.08754
170.6	1.05612	1.12415	0.855092	0.848139	0.604879	0.56969	0.407951	0.367686	0.251719	0.220528	0.159563	0.128632	0.119325	0.07623		170.6	1.22798	1.30098	0.966086	0.960101	0.691448	0.64793	0.450049	0.411814	0.28989	0.252492	0.193599	0.149193	0.128054	0.084669		170.6	1.05125	1.07783	0.737066	0.741165	0.499738	0.466532	0.310532	0.282127	0.206228	0.173199	0.139657	0.10303	0.093686	0.060632		170.6	1.08714
170.8	1.05695	1.12443	0.855754	0.848626	0.605683	0.57016	0.408497	0.368045	0.252407	0.220762	0.160544	0.128774	0.11933	0.076316		170.8	1.22827	1.30137	0.966156	0.960692	0.691483	0.648482	0.450103	0.412222	0.289958	0.252761	0.193296	0.149358	0.127774	0.084765		170.8	1.05137	1.07831	0.737082	0.741707	0.499677	0.46696	0.310709	0.282415	0.20678	0.173386	0.139687	0.103144	0.093524	0.0607		170.8	1.08743
171	1.05736	1.12472	0.856181	0.849111	0.605806	0.570629	0.408672	0.368404	0.252645	0.220995	0.1612	0.128916	0.119688	0.076401		171	1.22889	1.30176	0.96675	0.961281	0.692229	0.649033	0.450709	0.412631	0.291153	0.253031	0.194152	0.149523	0.128367	0.08486		171	1.0514	1.07879	0.736886	0.742248	0.500014	0.467387	0.31065	0.282703	0.206462	0.173573	0.139483	0.103258	0.093118	0.060768		171	1.08836
171.2	1.05733	1.125	0.856623	0.849596	0.605414	0.571097	0.408359	0.368762	0.252638	0.221229	0.16126	0.129058	0.12023	0.076487		171.2	1.22889	1.30214	0.967555	0.96187	0.691987	0.649584	0.450848	0.413039	0.291335	0.2533	0.19404	0.149688	0.128379	0.084956		171.2	1.0521	1.07927	0.738396	0.742789	0.500514	0.467815	0.311516	0.282992	0.206669	0.17376	0.139798	0.103372	0.093636	0.060836		171.2	1.08881
171.4	1.05802	1.12529	0.857438	0.850081	0.606445	0.571566	0.408887	0.369121	0.253457	0.221462	0.162662	0.1292	0.120933	0.076573		171.4	1.22934	1.30253	0.967693	0.962458	0.692675	0.650134	0.451155	0.413447	0.292079	0.25357	0.194065	0.149853	0.12876	0.085051		171.4	1.05214	1.07975	0.739191	0.743328	0.501	0.468242	0.312168	0.28328	0.206787	0.173946	0.139898	0.103486	0.092925	0.060904		171.4	1.08947
171.6	1.05901	1.12557	0.858174	0.850564	0.607432	0.572034	0.409896	0.369479	0.253653	0.221695	0.163346	0.129341	0.121676	0.076659		171.6	1.23077	1.30291	0.968963	0.963045	0.694552	0.650684	0.452721	0.413855	0.293416	0.253839	0.194995	0.150018	0.129657	0.085146		171.6	1.05262	1.08022	0.739809	0.743868	0.50126	0.468669	0.312391	0.283568	0.207106	0.174133	0.139812	0.1036	0.093559	0.060972		171.6	1.08881
171.8	1.0593	1.12585	0.858828	0.851047	0.608014	0.572502	0.410267	0.369837	0.253288	0.221929	0.163128	0.129483	0.121642	0.076744		171.8	1.23138	1.3033	0.969212	0.963632	0.695285	0.651234	0.453325	0.414262	0.293712	0.254108	0.195165	0.150183	0.129595	0.085242		171.8	1.05389	1.0807	0.741139	0.744407	0.501532	0.469096	0.31319	0.283856	0.207719	0.17432	0.140059	0.103714	0.093794	0.06104		171.8	1.08898
172	1.06021	1.12613	0.859654	0.851529	0.608987	0.572969	0.410756	0.370196	0.253907	0.222162	0.162977	0.129625	0.121723	0.07683		172	1.23153	1.30368	0.96921	0.964217	0.695766	0.651783	0.453903	0.41467	0.293863	0.254378	0.195507	0.150348	0.129678	0.085337		172	1.05487	1.08117	0.741781	0.744945	0.501657	0.469523	0.313442	0.284144	0.208394	0.174506	0.139817	0.103828	0.093496	0.061108		172	1.08903
172.2	1.0606	1.12641	0.860137	0.852011	0.609362	0.573436	0.411081	0.370553	0.254452	0.222395	0.162845	0.129766	0.121686	0.076916		172.2	1.23249	1.30406	0.969441	0.964802	0.696523	0.652332	0.455188	0.415077	0.294332	0.254647	0.196566	0.150514	0.130693	0.085433		172.2	1.05524	1.08165	0.742135	0.745483	0.502354	0.469949	0.313777	0.284432	0.208865	0.174693	0.139687	0.103942	0.093331	0.061176		172.2	1.09005
172.4	1.06079	1.12669	0.859581	0.852491	0.60933	0.573902	0.410396	0.370911	0.254097	0.222629	0.162025	0.129908	0.121366	0.077001		172.4	1.23231	1.30444	0.970256	0.965386	0.696765	0.65288	0.456072	0.415484	0.295137	0.254916	0.197172	0.150679	0.130675	0.085528		172.4	1.0562	1.08212	0.742821	0.74602	0.503026	0.470375	0.314203	0.28472	0.209313	0.174879	0.139939	0.104055	0.094727	0.061244		172.4	1.09004
172.6	1.06051	1.12697	0.859272	0.852971	0.609576	0.574369	0.410632	0.371269	0.254072	0.222862	0.161944	0.13005	0.121198	0.077087		172.6	1.23208	1.30482	0.970465	0.965969	0.697001	0.653428	0.456643	0.415891	0.294967	0.255185	0.197011	0.150844	0.130541	0.085623		172.6	1.05689	1.08259	0.743548	0.746557	0.503299	0.470801	0.314481	0.285008	0.20904	0.175065	0.140306	0.104169	0.094618	0.061312		172.6	1.0905
172.8	1.06	1.12725	0.859681	0.85345	0.60957	0.574834	0.410382	0.371626	0.253812	0.223095	0.161413	0.130191	0.121486	0.077173		172.8	1.23198	1.30519	0.970734	0.966552	0.697088	0.653976	0.456917	0.416298	0.294643	0.255454	0.197021	0.151009	0.130042	0.085719		172.8	1.05698	1.08306	0.743243	0.747093	0.503204	0.471227	0.314355	0.285295	0.208795	0.175252	0.140318	0.104283	0.093561	0.06138		172.8	1.09162
173	1.06038	1.12753	0.860431	0.853929	0.610764	0.5753	0.411433	0.371984	0.254303	0.223328	0.161941	0.130333	0.121787	0.077258		173	1.23254	1.30557	0.971492	0.967133	0.698113	0.654523	0.45775	0.416705	0.295187	0.255723	0.197271	0.151173	0.129975	0.085814		173	1.05785	1.08353	0.743508	0.747628	0.503679	0.471652	0.314545	0.285583	0.208957	0.175438	0.140582	0.104397	0.093692	0.061448		173	1.09209
173.2	1.06076	1.1278	0.860739	0.854407	0.610904	0.575765	0.41182	0.372341	0.254367	0.223561	0.161546	0.130475	0.121506	0.077344		173.2	1.23378	1.30595	0.972149	0.967714	0.69914	0.65507	0.458487	0.417111	0.296158	0.255992	0.197764	0.151338	0.130132	0.08591		173.2	1.05875	1.084	0.744416	0.748163	0.504689	0.472077	0.315104	0.28587	0.209421	0.175625	0.140856	0.104511	0.094389	0.061516		173.2	1.09237
173.4	1.06115	1.12808	0.86075	0.854884	0.611393	0.57623	0.411925	0.372698	0.254964	0.223794	0.161753	0.130616	0.121168	0.07743		173.4	1.23459	1.30632	0.972746	0.968294	0.699793	0.655616	0.459214	0.417518	0.296546	0.256261	0.19834	0.151503	0.130469	0.086005		173.4	1.05902	1.08447	0.744259	0.748697	0.505242	0.472502	0.315141	0.286158	0.208908	0.175811	0.140596	0.104625	0.093676	0.061584		173.4	1.09385
173.6	1.06181	1.12835	0.8607	0.85536	0.612006	0.576694	0.412706	0.373055	0.255563	0.224026	0.161881	0.130758	0.121462	0.077515		173.6	1.23451	1.3067	0.973487	0.968873	0.700065	0.656162	0.460035	0.417924	0.296961	0.25653	0.198732	0.151668	0.130867	0.0861		173.6	1.05927	1.08494	0.74412	0.749231	0.506093	0.472927	0.314855	0.286445	0.208569	0.175997	0.140752	0.104739	0.093565	0.061651		173.6	1.0948
173.8	1.06185	1.12863	0.86084	0.855835	0.612636	0.577158	0.412699	0.373411	0.255643	0.224259	0.162105	0.130899	0.121909	0.077601		173.8	1.23489	1.30707	0.974429	0.969452	0.700627	0.656708	0.460628	0.41833	0.297275	0.256798	0.198796	0.151833	0.131414	0.086196		173.8	1.05963	1.0854	0.744768	0.749765	0.506397	0.473351	0.315328	0.286732	0.208849	0.176183	0.141177	0.104852	0.094246	0.061719		173.8	1.09539
174	1.06249	1.1289	0.861114	0.85631	0.612828	0.577622	0.413084	0.373768	0.255792	0.224492	0.162032	0.131041	0.122028	0.077686		174	1.23545	1.30744	0.974843	0.970029	0.70127	0.657253	0.460704	0.418736	0.297209	0.257067	0.198625	0.151998	0.13131	0.086291		174	1.05958	1.08587	0.745688	0.750297	0.506471	0.473776	0.315115	0.287019	0.208789	0.17637	0.141392	0.104966	0.093084	0.061787		174	1.09608
174.2	1.06316	1.12917	0.861528	0.856784	0.613343	0.578085	0.413793	0.374124	0.255946	0.224725	0.162152	0.131182	0.122143	0.077772		174.2	1.23635	1.30781	0.975389	0.970606	0.702366	0.657798	0.460627	0.419142	0.297443	0.257336	0.198568	0.152163	0.131799	0.086386		174.2	1.05976	1.08633	0.74536	0.75083	0.507332	0.4742	0.315043	0.287306	0.208703	0.176556	0.141289	0.10508	0.092393	0.061855		174.2	1.09627
174.4	1.06256	1.12944	0.860794	0.857258	0.612932	0.578548	0.413544	0.374481	0.255009	0.224957	0.161021	0.131324	0.121856	0.077858		174.4	1.23628	1.30818	0.975639	0.971182	0.702539	0.658343	0.460227	0.419547	0.297571	0.257604	0.198512	0.152328	0.131464	0.086481		174.4	1.06043	1.0868	0.745621	0.751361	0.508105	0.474623	0.315338	0.287593	0.208918	0.176742	0.141522	0.105194	0.092348	0.061923		174.4	1.09663
174.6	1.06375	1.12972	0.861389	0.857731	0.613551	0.579011	0.414269	0.374837	0.255872	0.22519	0.162219	0.131465	0.121886	0.077943		174.6	1.23659	1.30855	0.976021	0.971757	0.702149	0.658887	0.459751	0.419953	0.297565	0.257873	0.198382	0.152492	0.131539	0.086577		174.6	1.06146	1.08726	0.745917	0.751892	0.508274	0.475047	0.315681	0.28788	0.208959	0.176928	0.141839	0.105308	0.091566	0.061991		174.6	1.09697
174.8	1.06426	1.12999	0.862333	0.858203	0.613372	0.579473	0.414649	0.375193	0.256072	0.225422	0.162992	0.131607	0.122443	0.078029		174.8	1.2376	1.30892	0.977018	0.972332	0.70258	0.65943	0.460561	0.420358	0.298142	0.258141	0.198928	0.152657	0.132623	0.086672		174.8	1.06136	1.08772	0.746074	0.752423	0.507943	0.47547	0.315479	0.288166	0.208605	0.177114	0.141929	0.105421	0.091961	0.062059		174.8	1.09812
175	1.06344	1.13025	0.861794	0.858674	0.612709	0.579935	0.413606	0.375549	0.255162	0.225655	0.162545	0.131748	0.122491	0.078114		175	1.23801	1.30928	0.97802	0.972905	0.703212	0.659974	0.461107	0.420763	0.298824	0.258409	0.199215	0.152822	0.133409	0.086767		175	1.06237	1.08818	0.747651	0.752953	0.508862	0.475893	0.316307	0.288453	0.208622	0.1773	0.142546	0.105535	0.09329	0.062127		175	1.09899
175.2	1.06408	1.13052	0.862277	0.859144	0.613056	0.580396	0.413907	0.375904	0.255248	0.225887	0.162623	0.131889	0.12316	0.0782		175.2	1.23877	1.30965	0.979131	0.973478	0.703708	0.660517	0.461613	0.421168	0.298544	0.258678	0.199227	0.152987	0.133733	0.086863		175.2	1.06267	1.08864	0.748717	0.753482	0.50897	0.476316	0.316723	0.28874	0.20885	0.177486	0.142844	0.105649	0.093399	0.062194		175.2	1.09972
175.4	1.0646	1.13079	0.862581	0.859614	0.613723	0.580857	0.414222	0.37626	0.255462	0.22612	0.162988	0.132031	0.123236	0.078285		175.4	1.24006	1.31001	0.979571	0.97405	0.704665	0.661059	0.461897	0.421573	0.299348	0.258946	0.199117	0.153151	0.13429	0.086958		175.4	1.06357	1.0891	0.749106	0.754011	0.509259	0.476739	0.317397	0.289026	0.209689	0.177672	0.142809	0.105762	0.09318	0.062262		175.4	1.09998
175.6	1.0645	1.13106	0.863136	0.860083	0.613799	0.581318	0.414446	0.376615	0.255303	0.226352	0.162607	0.132172	0.123198	0.078371		175.6	1.24104	1.31038	0.980748	0.974622	0.705508	0.661601	0.46269	0.421978	0.299806	0.259214	0.19966	0.153316	0.134586	0.087053		175.6	1.06465	1.08956	0.749699	0.75454	0.509779	0.477161	0.317341	0.289312	0.210499	0.177858	0.142609	0.105876	0.09398	0.06233		175.6	1.09985
175.8	1.06471	1.13132	0.863562	0.860552	0.6142	0.581778	0.414587	0.37697	0.255381	0.226584	0.162351	0.132314	0.122866	0.078456		175.8	1.24174	1.31074	0.981036	0.975192	0.706141	0.662143	0.463071	0.422382	0.300073	0.259482	0.200078	0.153481	0.134435	0.087148		175.8	1.06582	1.09002	0.751162	0.755068	0.510397	0.477583	0.317969	0.289599	0.211588	0.178044	0.143031	0.10599	0.094258	0.062398		175.8	1.10017
176	1.0654	1.13159	0.864258	0.86102	0.61449	0.582238	0.414465	0.377325	0.255544	0.226816	0.162288	0.132455	0.12245	0.078542		176	1.24244	1.3111	0.98191	0.975762	0.707144	0.662685	0.463677	0.422786	0.300251	0.259751	0.201253	0.153645	0.135093	0.087244		176	1.0665	1.09047	0.751951	0.755595	0.510915	0.478005	0.318298	0.289885	0.211932	0.178229	0.142914	0.106103	0.095012	0.062466		176	1.10102
176.2	1.06536	1.13185	0.864542	0.861487	0.614596	0.582698	0.414165	0.37768	0.255581	0.227049	0.16233	0.132596	0.1222	0.078628		176.2	1.2431	1.31146	0.983274	0.976331	0.707729	0.663226	0.464262	0.423191	0.300461	0.260019	0.201988	0.15381	0.135906	0.087339		176.2	1.06632	1.09093	0.752098	0.756122	0.511174	0.478427	0.31883	0.290171	0.211874	0.178415	0.142961	0.106217	0.094939	0.062533		176.2	1.10239
176.4	1.06553	1.13211	0.864528	0.861953	0.614801	0.583157	0.413993	0.378035	0.255591	0.227281	0.16214	0.132737	0.122382	0.078713		176.4	1.24278	1.31182	0.983916	0.976899	0.708076	0.663766	0.464698	0.423595	0.300493	0.260287	0.201742	0.153974	0.135417	0.087434		176.4	1.06757	1.09138	0.753012	0.756648	0.511563	0.478848	0.319736	0.290457	0.212284	0.178601	0.143295	0.106331	0.096648	0.062601		176.4	1.10281
176.6	1.06568	1.13238	0.865572	0.862419	0.615509	0.583616	0.41507	0.37839	0.256155	0.227513	0.162811	0.132879	0.122957	0.078799		176.6	1.24281	1.31218	0.984091	0.977466	0.708327	0.664306	0.464696	0.423999	0.300007	0.260554	0.201847	0.154139	0.134856	0.087529		176.6	1.06776	1.09184	0.753553	0.757173	0.511643	0.479269	0.320053	0.290743	0.212229	0.178787	0.14339	0.106444	0.095658	0.062669		176.6	1.10437
176.8	1.06641	1.13264	0.866807	0.862883	0.616602	0.584075	0.415792	0.378744	0.256943	0.227745	0.163392	0.13302	0.12304	0.078884		176.8	1.24334	1.31254	0.985017	0.978033	0.708811	0.664846	0.465045	0.424402	0.300203	0.260822	0.202086	0.154303	0.134868	0.087624		176.8	1.06823	1.09229	0.753575	0.757699	0.512129	0.47969	0.32015	0.291029	0.212603	0.178972	0.142944	0.106558	0.095648	0.062737		176.8	1.10472
177	1.06669	1.1329	0.867292	0.863348	0.617508	0.584533	0.416208	0.379099	0.25714	0.227977	0.1632	0.133161	0.122533	0.07897		177	1.24352	1.3129	0.985211	0.978598	0.70911	0.665386	0.465273	0.424806	0.300505	0.26109	0.201597	0.154468	0.133929	0.08772		177	1.06984	1.09274	0.755087	0.758223	0.51314	0.480111	0.321324	0.291314	0.213533	0.179158	0.143814	0.106671	0.097355	0.062805		177	1.10406
177.2	1.06709	1.13316	0.867762	0.863811	0.617824	0.584991	0.416645	0.379453	0.257412	0.228208	0.16342	0.133302	0.122123	0.079055		177.2	1.24429	1.31325	0.985339	0.979163	0.709689	0.665925	0.465492	0.425209	0.30075	0.261358	0.201878	0.154632	0.134148	0.087815		177.2	1.07008	1.09319	0.755344	0.758747	0.513545	0.480532	0.321869	0.2916	0.213649	0.179344	0.143946	0.106785	0.097512	0.062872		177.2	1.1044
177.4	1.06822	1.13342	0.868609	0.864274	0.618834	0.585449	0.417467	0.379807	0.258464	0.22844	0.164435	0.133443	0.122515	0.07914		177.4	1.24417	1.31361	0.985443	0.979728	0.709544	0.666464	0.465518	0.425613	0.300925	0.261626	0.202288	0.154797	0.13427	0.08791		177.4	1.06984	1.09364	0.754584	0.759271	0.513472	0.480952	0.321866	0.291886	0.213359	0.179529	0.143314	0.106899	0.097278	0.06294		177.4	1.1055
177.6	1.068	1.13368	0.868524	0.864736	0.618594	0.585906	0.417731	0.380161	0.258161	0.228672	0.163879	0.133585	0.122513	0.079226		177.6	1.24443	1.31396	0.985924	0.980291	0.709867	0.667002	0.465915	0.426016	0.301176	0.261893	0.202441	0.154961	0.13393	0.088005		177.6	1.07045	1.09409	0.755821	0.759794	0.514094	0.481372	0.322182	0.292171	0.213532	0.179715	0.144164	0.107012	0.098237	0.063008		177.6	1.106
177.8	1.06841	1.13394	0.869285	0.865197	0.619115	0.586363	0.417915	0.380515	0.258425	0.228904	0.163824	0.133726	0.122935	0.079311		177.8	1.24481	1.31432	0.986059	0.980854	0.710198	0.66754	0.466064	0.426419	0.300917	0.262161	0.202162	0.155126	0.133254	0.0881		177.8	1.0702	1.09454	0.756614	0.760316	0.514038	0.481792	0.322451	0.292456	0.21392	0.1799	0.14403	0.107126	0.097264	0.063076		177.8	1.10666
178	1.06896	1.1342	0.869964	0.865658	0.62009	0.586819	0.418655	0.380868	0.25903	0.229135	0.164077	0.133867	0.122941	0.079397		178	1.24552	1.31467	0.985806	0.981416	0.710865	0.668077	0.465928	0.426822	0.301327	0.262428	0.201987	0.15529	0.133219	0.088195		178	1.07013	1.09498	0.756907	0.760838	0.514166	0.482211	0.322378	0.292742	0.213991	0.180086	0.143602	0.107239	0.096316	0.063143		178	1.10728
178.2	1.06872	1.13445	0.870044	0.866118	0.620594	0.587275	0.418822	0.381222	0.259208	0.229367	0.163675	0.134008	0.122892	0.079482		178.2	1.24584	1.31502	0.985839	0.981977	0.711372	0.668615	0.465531	0.427224	0.301801	0.262696	0.201686	0.155455	0.133567	0.08829		178.2	1.07114	1.09543	0.75726	0.761359	0.514788	0.482631	0.322565	0.293027	0.214517	0.180271	0.143966	0.107353	0.096472	0.063211		178.2	1.10709
178.4	1.06911	1.13471	0.870276	0.866577	0.621249	0.587731	0.418935	0.381575	0.259923	0.229599	0.163769	0.134149	0.122712	0.079568		178.4	1.24622	1.31537	0.985623	0.982537	0.710752	0.669151	0.46549	0.427627	0.301704	0.262963	0.201057	0.155619	0.13305	0.088386		178.4	1.07193	1.09587	0.75843	0.76188	0.515237	0.48305	0.322898	0.293312	0.215046	0.180457	0.144361	0.107466	0.096891	0.063279		178.4	1.10703
178.6	1.07008	1.13496	0.870375	0.867036	0.62178	0.588186	0.419237	0.381928	0.260822	0.22983	0.164633	0.13429	0.122613	0.079653		178.6	1.2468	1.31572	0.985749	0.983097	0.710423	0.669688	0.465479	0.428029	0.301746	0.263231	0.200788	0.155783	0.133395	0.088481		178.6	1.07245	1.09632	0.758826	0.7624	0.515058	0.483469	0.322937	0.293597	0.214992	0.180642	0.144464	0.107579	0.096883	0.063347		178.6	1.10759
178.8	1.06992	1.13522	0.870598	0.867494	0.62135	0.588641	0.418865	0.382281	0.2604	0.230061	0.164436	0.134431	0.122761	0.079739		178.8	1.24714	1.31607	0.98626	0.983655	0.711365	0.670224	0.466376	0.428431	0.302579	0.263498	0.20093	0.155948	0.134001	0.088576		178.8	1.07231	1.09676	0.759343	0.76292	0.515092	0.483887	0.322604	0.293882	0.214879	0.180827	0.144431	0.107693	0.097151	0.063414		178.8	1.10834
179	1.07032	1.13547	0.870628	0.867951	0.621347	0.589096	0.418717	0.382634	0.260617	0.230293	0.164033	0.134572	0.123249	0.079824		179	1.24719	1.31642	0.986742	0.984214	0.711504	0.670759	0.46669	0.428834	0.302865	0.263765	0.200871	0.156112	0.133753	0.088671		179	1.07302	1.09721	0.759905	0.763439	0.515421	0.484306	0.322447	0.294167	0.214419	0.181013	0.144138	0.107806	0.096583	0.063482		179	1.10838
179.2	1.07086	1.13572	0.871683	0.868408	0.621969	0.58955	0.419457	0.382987	0.261279	0.230524	0.164444	0.134713	0.123671	0.079909		179.2	1.24838	1.31676	0.987527	0.984771	0.712491	0.671295	0.467661	0.429235	0.303493	0.264032	0.201525	0.156276	0.134191	0.088766		179.2	1.07255	1.09765	0.759412	0.763958	0.51508	0.484724	0.32216	0.294452	0.214232	0.181198	0.143865	0.10792	0.095378	0.06355		179.2	1.10882
179.4	1.07076	1.13597	0.871891	0.868864	0.622176	0.590004	0.419541	0.383339	0.261715	0.230755	0.164277	0.134854	0.123419	0.079995		179.4	1.24871	1.31711	0.988227	0.985327	0.712738	0.671829	0.468044	0.429637	0.303875	0.264299	0.20147	0.15644	0.133932	0.088861		179.4	1.0737	1.09809	0.759989	0.764476	0.51572	0.485142	0.322126	0.294736	0.214304	0.181383	0.143617	0.108033	0.09515	0.063617		179.4	1.10866
179.6	1.0711	1.13623	0.872128	0.869319	0.622504	0.590458	0.41978	0.383692	0.261776	0.230987	0.164394	0.134995	0.123459	0.08008		179.6	1.25	1.31745	0.989383	0.985883	0.713964	0.672364	0.469361	0.430039	0.304404	0.264566	0.202469	0.156605	0.134373	0.088956		179.6	1.07399	1.09853	0.76006	0.764994	0.515614	0.48556	0.321544	0.295021	0.214016	0.181568	0.143323	0.108147	0.094934	0.063685		179.6	1.10894
179.8	1.07176	1.13648	0.872619	0.869773	0.622797	0.590911	0.420657	0.384044	0.262295	0.231218	0.164878	0.135136	0.123258	0.080165		179.8	1.25062	1.3178	0.98968	0.986438	0.714593	0.672898	0.469825	0.43044	0.304412	0.264833	0.203051	0.156769	0.134182	0.089051		179.8	1.07448	1.09897	0.760542	0.765511	0.515884	0.485977	0.321569	0.295305	0.214056	0.181753	0.142901	0.10826	0.094478	0.063753		179.8	1.10958
180	1.07255	1.13673	0.873356	0.870227	0.622321	0.591364	0.420479	0.384396	0.26252	0.231449	0.165527	0.135277	0.122998	0.080251		180	1.25134	1.31814	0.990458	0.986992	0.714944	0.673432	0.470306	0.430842	0.304517	0.2651	0.203643	0.156933	0.135042	0.089146		180	1.07429	1.09941	0.759917	0.766027	0.515981	0.486394	0.321424	0.29559	0.213287	0.181938	0.142043	0.108373	0.093848	0.06382		180	1.11107
180.2	1.073	1.13698	0.873659	0.87068	0.622074	0.591817	0.421017	0.384748	0.263022	0.23168	0.165981	0.135418	0.124006	0.080336		180.2	1.25134	1.31848	0.991206	0.987546	0.715205	0.673965	0.470591	0.431243	0.304553	0.265367	0.20374	0.157097	0.135159	0.089241		180.2	1.07499	1.09984	0.760082	0.766543	0.516221	0.486811	0.321518	0.295874	0.21346	0.182123	0.142018	0.108487	0.094016	0.063888		180.2	1.11164
180.4	1.07378	1.13722	0.874181	0.871132	0.622206	0.592269	0.421619	0.3851	0.263113	0.231911	0.16638	0.135559	0.124307	0.080422		180.4	1.25132	1.31882	0.991101	0.988098	0.715279	0.674498	0.470984	0.431644	0.304102	0.265634	0.203899	0.157261	0.134735	0.089336		180.4	1.07602	1.10028	0.760228	0.767059	0.516208	0.487228	0.321782	0.296158	0.213737	0.182309	0.141733	0.1086	0.094228	0.063956		180.4	1.11211
180.6	1.07489	1.13747	0.875406	0.871584	0.623013	0.592721	0.423025	0.385452	0.264107	0.232142	0.1676	0.135699	0.124957	0.080507		180.6	1.25175	1.31916	0.991618	0.98865	0.715798	0.675031	0.471237	0.432045	0.304152	0.265901	0.204213	0.157426	0.134692	0.089431		180.6	1.0765	1.10072	0.760328	0.767574	0.51687	0.487645	0.322452	0.296442	0.213682	0.182494	0.141428	0.108713	0.094179	0.064023		180.6	1.11311
180.8	1.07537	1.13772	0.875897	0.872035	0.623223	0.593172	0.423539	0.385803	0.264024	0.232373	0.167979	0.13584	0.124529	0.080592		180.8	1.2521	1.3195	0.992067	0.989201	0.716332	0.675563	0.471751	0.432445	0.304353	0.266168	0.20449	0.15759	0.134907	0.089526		180.8	1.07791	1.10115	0.76105	0.768088	0.51769	0.488061	0.323051	0.296726	0.213877	0.182678	0.141646	0.108826	0.09622	0.064091		180.8	1.11277
181	1.07586	1.13796	0.87653	0.872486	0.623574	0.593623	0.424086	0.386155	0.263874	0.232604	0.168236	0.135981	0.124509	0.080678		181	1.25226	1.31984	0.99208	0.989752	0.71688	0.676095	0.471818	0.432846	0.304467	0.266434	0.204486	0.157754	0.134603	0.089621		181	1.07838	1.10159	0.761604	0.768602	0.518042	0.488477	0.32337	0.29701	0.213683	0.182863	0.1418	0.10894	0.096748	0.064159		181	1.1131
181.2	1.0772	1.13821	0.877708	0.872935	0.624493	0.594074	0.425365	0.386506	0.264636	0.232835	0.169834	0.136122	0.12536	0.080763		181.2	1.25309	1.32018	0.99245	0.990301	0.717502	0.676626	0.472366	0.433246	0.304506	0.266701	0.204803	0.157918	0.135304	0.089716		181.2	1.07835	1.10202	0.760879	0.769115	0.518115	0.488893	0.323084	0.297294	0.213385	0.183048	0.141213	0.109053	0.095931	0.064226		181.2	1.11424
181.4	1.07769	1.13845	0.878247	0.873384	0.624918	0.594525	0.426062	0.386857	0.264954	0.233065	0.170195	0.136263	0.125649	0.080848		181.4	1.25349	1.32051	0.992849	0.99085	0.717774	0.677157	0.473048	0.433646	0.304552	0.266967	0.204915	0.158082	0.135252	0.089811		181.4	1.07887	1.10245	0.761185	0.769628	0.518575	0.489309	0.323505	0.297578	0.213638	0.183233	0.141137	0.109166	0.096659	0.064294		181.4	1.11535
181.6	1.07738	1.1387	0.877933	0.873833	0.625166	0.594975	0.42617	0.387208	0.26501	0.233296	0.169819	0.136403	0.12572	0.080933		181.6	1.25414	1.32085	0.993464	0.991398	0.718271	0.677688	0.473371	0.434046	0.304558	0.267234	0.204697	0.158246	0.135024	0.089906		181.6	1.07966	1.10288	0.762366	0.77014	0.519254	0.489724	0.324554	0.297862	0.214008	0.183418	0.141769	0.109279	0.096159	0.064361		181.6	1.11589
181.8	1.07807	1.13894	0.878938	0.87428	0.626621	0.595424	0.428015	0.387559	0.265962	0.233527	0.170688	0.136544	0.125888	0.081019		181.8	1.2542	1.32118	0.993712	0.991946	0.718271	0.678218	0.473338	0.434446	0.304458	0.2675	0.204175	0.15841	0.135184	0.090001		181.8	1.07973	1.10331	0.762798	0.770652	0.519461	0.490139	0.325123	0.298145	0.214325	0.183603	0.141302	0.109393	0.096041	0.064429		181.8	1.11611
182	1.07785	1.13918	0.878755	0.874727	0.627452	0.595874	0.42839	0.38791	0.266445	0.233757	0.17074	0.136685	0.125428	0.081104		182	1.25503	1.32152	0.994136	0.992492	0.71877	0.678748	0.473328	0.434846	0.305155	0.267767	0.203826	0.158574	0.135838	0.090096		182	1.0803	1.10374	0.7635	0.771163	0.520234	0.490554	0.325567	0.298429	0.214487	0.183788	0.141618	0.109506	0.096714	0.064497		182	1.11591
182.2	1.07769	1.13942	0.87853	0.875173	0.628085	0.596323	0.42842	0.38826	0.266744	0.233988	0.170104	0.136826	0.125082	0.081189		182.2	1.25545	1.32185	0.994922	0.993038	0.719141	0.679278	0.473194	0.435246	0.305062	0.268033	0.203675	0.158738	0.135766	0.090191		182.2	1.08151	1.10417	0.764674	0.771674	0.5207	0.490969	0.326298	0.298712	0.214745	0.183972	0.142836	0.109619	0.098134	0.064564		182.2	1.11599
182.4	1.07836	1.13966	0.878338	0.875619	0.628452	0.596771	0.428364	0.38861	0.267323	0.234218	0.17016	0.136966	0.125018	0.081275		182.4	1.25602	1.32218	0.995343	0.993583	0.719276	0.679807	0.473373	0.435645	0.305129	0.268299	0.203322	0.158902	0.135832	0.090286		182.4	1.08163	1.1046	0.765445	0.772184	0.521041	0.491384	0.32655	0.298995	0.214708	0.184157	0.143019	0.109732	0.098527	0.064632		182.4	1.11694
182.6	1.07878	1.13991	0.878374	0.876064	0.628721	0.59722	0.427975	0.388961	0.267409	0.234449	0.170203	0.137107	0.125056	0.08136		182.6	1.25564	1.32251	0.995407	0.994128	0.719577	0.680336	0.473452	0.436045	0.305385	0.268565	0.202875	0.159066	0.135899	0.090381		182.6	1.08194	1.10503	0.765884	0.772694	0.521484	0.491798	0.326765	0.299279	0.214703	0.184342	0.143128	0.109845	0.097876	0.064699		182.6	1.11813
182.8	1.07819	1.14014	0.878808	0.876508	0.62867	0.597668	0.427984	0.389311	0.267297	0.234679	0.169897	0.137248	0.125261	0.081445		182.8	1.25588	1.32284	0.996575	0.994671	0.720375	0.680864	0.474033	0.436444	0.306541	0.268832	0.203637	0.159229	0.136198	0.090476		182.8	1.08239	1.10545	0.766434	0.773203	0.521884	0.492212	0.326962	0.299562	0.214976	0.184526	0.143156	0.109958	0.098608	0.064767		182.8	1.11829
183	1.07864	1.14038	0.879299	0.876952	0.629594	0.598115	0.428303	0.389661	0.267988	0.234909	0.170029	0.137388	0.125689	0.08153		183	1.25647	1.32317	0.997713	0.995214	0.721298	0.681392	0.474678	0.436843	0.307072	0.269098	0.204208	0.159393	0.136353	0.090571		183	1.08259	1.10588	0.766696	0.773711	0.521901	0.492626	0.326871	0.299845	0.214391	0.184711	0.143442	0.110072	0.098029	0.064835		183	1.11803
183.2	1.07876	1.14062	0.879796	0.877395	0.630597	0.598563	0.428812	0.390011	0.268442	0.23514	0.170001	0.137529	0.12529	0.081615		183.2	1.25765	1.3235	0.998753	0.995756	0.72256	0.68192	0.475612	0.437242	0.307956	0.269364	0.205047	0.159557	0.136402	0.090666		183.2	1.0825	1.1063	0.766336	0.774219	0.522367	0.493039	0.326961	0.300128	0.214267	0.184895	0.143899	0.110185	0.098013	0.064902		183.2	1.11831
183.4	1.07886	1.14086	0.879696	0.877837	0.630582	0.59901	0.428462	0.39036	0.268223	0.23537	0.169285	0.137669	0.124617	0.081701		183.4	1.25806	1.32383	0.999109	0.996298	0.722877	0.682447	0.475705	0.43764	0.30823	0.26963	0.204949	0.159721	0.135749	0.090761		183.4	1.08329	1.10673	0.76704	0.774727	0.522637	0.493453	0.327072	0.300411	0.21433	0.18508	0.144304	0.110298	0.098851	0.06497		183.4	1.11838
183.6	1.07875	1.1411	0.879883	0.878279	0.631086	0.599456	0.428631	0.39071	0.268127	0.2356	0.168991	0.13781	0.12456	0.081786		183.6	1.25887	1.32415	0.998792	0.996838	0.723187	0.682974	0.475891	0.438039	0.308339	0.269895	0.205025	0.159885	0.135551	0.090856		183.6	1.08277	1.10715	0.767005	0.775234	0.522292	0.493866	0.327307	0.300694	0.214525	0.185264	0.144374	0.110411	0.097782	0.065037		183.6	1.11883
183.8	1.07912	1.14133	0.880532	0.87872	0.630941	0.599902	0.428793	0.391059	0.268407	0.23583	0.169095	0.13795	0.124109	0.081871		183.8	1.25901	1.32448	0.998882	0.997378	0.723441	0.683501	0.476049	0.438437	0.308583	0.270161	0.205557	0.160049	0.135427	0.090951		183.8	1.08313	1.10757	0.767594	0.77574	0.522613	0.494279	0.327247	0.300976	0.214954	0.185449	0.14423	0.110524	0.09745	0.065105		183.8	1.11976
184	1.08006	1.14157	0.881026	0.87916	0.630749	0.600348	0.428116	0.391408	0.26827	0.23606	0.168828	0.138091	0.12432	0.081956		184	1.25938	1.3248	0.999422	0.997917	0.723758	0.684027	0.476431	0.438835	0.309445	0.270427	0.206208	0.160212	0.135737	0.091046		184	1.08319	1.10799	0.767816	0.776246	0.522711	0.494691	0.327124	0.301259	0.215116	0.185633	0.14419	0.110637	0.097853	0.065172		184	1.11994
184.2	1.08019	1.1418	0.881535	0.879599	0.630934	0.600794	0.428244	0.391757	0.268391	0.23629	0.168592	0.138231	0.124687	0.082042		184.2	1.25897	1.32513	0.999942	0.998456	0.72399	0.684553	0.476955	0.439234	0.309272	0.270693	0.20657	0.160376	0.134993	0.09114		184.2	1.08354	1.10841	0.768706	0.776752	0.522816	0.495104	0.327194	0.301541	0.215398	0.185817	0.144423	0.11075	0.097855	0.06524		184.2	1.11972
184.4	1.08072	1.14204	0.882115	0.880038	0.631032	0.601239	0.428365	0.392106	0.268411	0.23652	0.169229	0.138372	0.124326	0.082127		184.4	1.25949	1.32545	1.00062	0.998994	0.724829	0.685078	0.477848	0.439631	0.309646	0.270959	0.207109	0.16054	0.135183	0.091235		184.4	1.08328	1.10883	0.768692	0.777257	0.522942	0.495516	0.32738	0.301824	0.215382	0.186002	0.144368	0.110863	0.097578	0.065307		184.4	1.11953
184.6	1.08115	1.14227	0.882724	0.880477	0.631509	0.601684	0.428659	0.392455	0.268309	0.23675	0.169267	0.138512	0.124525	0.082212		184.6	1.25981	1.32577	1.00135	0.99953	0.725794	0.685603	0.478426	0.440029	0.310192	0.271224	0.207387	0.160703	0.13531	0.09133		184.6	1.08382	1.10925	0.769907	0.777761	0.52369	0.495928	0.328247	0.302106	0.215658	0.186186	0.144798	0.110976	0.098414	0.065375		184.6	1.12013
184.8	1.08126	1.1425	0.883231	0.880914	0.631879	0.602128	0.428471	0.392804	0.267391	0.23698	0.168575	0.138653	0.124192	0.082297		184.8	1.26032	1.3261	1.00173	1.00007	0.726048	0.686128	0.478854	0.440427	0.310315	0.27149	0.20775	0.160867	0.135264	0.091425		184.8	1.08405	1.10967	0.770714	0.778265	0.523776	0.49634	0.328185	0.302388	0.215607	0.18637	0.144868	0.111089	0.098043	0.065442		184.8	1.12044
185	1.08206	1.14273	0.884402	0.881351	0.633101	0.602572	0.429614	0.393152	0.268035	0.237209	0.169298	0.138793	0.124438	0.082382		185	1.26053	1.32641	1.00175	1.0006	0.726333	0.686652	0.478886	0.440824	0.310033	0.271755	0.207272	0.161031	0.135249	0.09152		185	1.08377	1.11009	0.770461	0.778768	0.523783	0.496751	0.327775	0.302671	0.215354	0.186555	0.143974	0.111202	0.096314	0.06551		185	1.12162
185.2	1.08234	1.14297	0.884741	0.881787	0.633845	0.603016	0.43028	0.393501	0.268306	0.237439	0.169883	0.138934	0.124616	0.082467		185.2	1.26116	1.32673	1.00216	1.00114	0.726599	0.687176	0.479668	0.441222	0.309772	0.272021	0.206855	0.161194	0.135021	0.091615		185.2	1.08401	1.1105	0.770276	0.779271	0.524434	0.497163	0.328101	0.302953	0.215723	0.186739	0.14382	0.111315	0.096142	0.065577		185.2	1.12239
185.4	1.08216	1.14319	0.88465	0.882223	0.634273	0.60346	0.430274	0.393849	0.267765	0.237669	0.169408	0.139074	0.124016	0.082552		185.4	1.26154	1.32705	1.00277	1.00167	0.726592	0.687699	0.480293	0.441619	0.309591	0.272286	0.20679	0.161358	0.135061	0.09171		185.4	1.08451	1.11092	0.77154	0.779774	0.524538	0.497574	0.328684	0.303235	0.216434	0.186923	0.144045	0.111428	0.096709	0.065645		185.4	1.12302
185.6	1.08221	1.14342	0.884973	0.882658	0.63482	0.603903	0.430732	0.394197	0.267927	0.237898	0.169729	0.139214	0.124183	0.082638		185.6	1.26189	1.32737	1.00293	1.0022	0.726482	0.688223	0.480192	0.442016	0.309722	0.272551	0.20646	0.161522	0.13496	0.091804		185.6	1.085	1.11133	0.772427	0.780275	0.525221	0.497985	0.329267	0.303517	0.216357	0.187107	0.144489	0.111541	0.095984	0.065712		185.6	1.12296
185.8	1.08222	1.14365	0.885875	0.883092	0.635454	0.604345	0.431781	0.394545	0.268188	0.238128	0.170354	0.139355	0.12386	0.082723		185.8	1.26205	1.32769	1.00313	1.00274	0.726718	0.688745	0.480161	0.442413	0.310203	0.272817	0.205911	0.161685	0.13542	0.091899		185.8	1.08543	1.11175	0.773158	0.780777	0.52578	0.498395	0.329604	0.303798	0.216464	0.187291	0.144375	0.111654	0.096597	0.06578		185.8	1.12251
186	1.08224	1.14388	0.88539	0.883526	0.635593	0.604788	0.431293	0.394893	0.267659	0.238357	0.16987	0.139495	0.123761	0.082808		186	1.26299	1.328	1.00388	1.00327	0.727533	0.689268	0.480316	0.44281	0.310335	0.273082	0.205527	0.161849	0.135618	0.091994		186	1.08661	1.11216	0.77454	0.781277	0.526508	0.498806	0.330059	0.30408	0.216784	0.187475	0.144952	0.111767	0.096846	0.065847		186	1.12245
186.2	1.08244	1.14411	0.885779	0.883959	0.635993	0.60523	0.431937	0.39524	0.267972	0.238587	0.170047	0.139635	0.124076	0.082893		186.2	1.2633	1.32832	1.00427	1.0038	0.727421	0.68979	0.480062	0.443206	0.30987	0.273347	0.204875	0.162012	0.135558	0.092089		186.2	1.08731	1.11257	0.775172	0.781778	0.527013	0.499216	0.330513	0.304362	0.217085	0.187659	0.144981	0.111879	0.096987	0.065915		186.2	1.1237
186.4	1.08338	1.14434	0.886468	0.884391	0.636281	0.605672	0.432471	0.395588	0.268505	0.238816	0.170949	0.139775	0.124425	0.082978		186.4	1.26348	1.32863	1.00415	1.00433	0.727087	0.690312	0.480211	0.443603	0.309786	0.273612	0.204329	0.162176	0.135497	0.092184		186.4	1.08797	1.11298	0.775817	0.782277	0.527811	0.499626	0.331226	0.304643	0.217645	0.187843	0.145059	0.111992	0.096741	0.065982		186.4	1.12511
186.6	1.08325	1.14456	0.88658	0.884823	0.636274	0.606113	0.432501	0.395935	0.268109	0.239046	0.170934	0.139916	0.124123	0.083063		186.6	1.26342	1.32895	1.00448	1.00486	0.727279	0.690833	0.480878	0.443999	0.310517	0.273877	0.20418	0.162339	0.13558	0.092278		186.6	1.08994	1.11339	0.77708	0.782777	0.528875	0.500036	0.332191	0.304925	0.218826	0.188027	0.145676	0.112105	0.097496	0.06605		186.6	1.12638
186.8	1.08312	1.14479	0.88677	0.885254	0.636411	0.606554	0.433121	0.396282	0.268549	0.239275	0.171204	0.140056	0.124372	0.083148		186.8	1.2641	1.32926	1.00558	1.00539	0.728334	0.691354	0.481368	0.444395	0.311225	0.274142	0.205612	0.162503	0.135928	0.092373		186.8	1.0912	1.1138	0.778097	0.783275	0.529899	0.500445	0.332848	0.305206	0.219203	0.188211	0.146349	0.112218	0.098998	0.066117		186.8	1.12659
187	1.08372	1.14501	0.887287	0.885684	0.636823	0.606995	0.433788	0.396629	0.26894	0.239504	0.171528	0.140196	0.124468	0.083233		187	1.26439	1.32957	1.00575	1.00592	0.729131	0.691874	0.481608	0.444791	0.311654	0.274407	0.205491	0.162666	0.136247	0.092468		187	1.09157	1.11421	0.777961	0.783774	0.530382	0.500854	0.333102	0.305488	0.218962	0.188395	0.146392	0.112331	0.098056	0.066184		187	1.12668
187.2	1.08408	1.14524	0.887774	0.886114	0.637241	0.607435	0.434513	0.396976	0.268841	0.239733	0.171678	0.140336	0.124684	0.083318		187.2	1.26498	1.32988	1.00615	1.00644	0.729869	0.692395	0.481947	0.445187	0.311875	0.274672	0.205718	0.162829	0.135962	0.092563		187.2	1.09247	1.11462	0.778127	0.784271	0.531323	0.501263	0.333698	0.305769	0.219307	0.188579	0.14669	0.112444	0.098355	0.066252		187.2	1.12672
187.4	1.08403	1.14546	0.887903	0.886543	0.637446	0.607875	0.43466	0.397323	0.268434	0.239962	0.170931	0.140477	0.124752	0.083403		187.4	1.2653	1.33019	1.00639	1.00697	0.730069	0.692914	0.482001	0.445582	0.311876	0.274937	0.205571	0.162993	0.135847	0.092657		187.4	1.09306	1.11503	0.779021	0.784768	0.53154	0.501672	0.333938	0.30605	0.220048	0.188762	0.146827	0.112556	0.098386	0.066319		187.4	1.12626
187.6	1.08442	1.14569	0.888025	0.886971	0.638199	0.608315	0.435461	0.39767	0.26935	0.240192	0.171202	0.140617	0.125007	0.083488		187.6	1.26558	1.3305	1.00682	1.0075	0.730233	0.693434	0.482346	0.445978	0.312394	0.275202	0.205955	0.163156	0.135672	0.092752		187.6	1.09292	1.11543	0.778822	0.785265	0.531523	0.502081	0.333877	0.306331	0.219901	0.188946	0.1463	0.112669	0.096644	0.066387		187.6	1.12716
187.8	1.08533	1.14591	0.888322	0.887399	0.638387	0.608754	0.435464	0.398016	0.270068	0.240421	0.17153	0.140757	0.125125	0.083574		187.8	1.26654	1.33081	1.00859	1.00802	0.731571	0.693953	0.483469	0.446373	0.313814	0.275466	0.207179	0.16332	0.136691	0.092847		187.8	1.09369	1.11584	0.779293	0.785761	0.531983	0.502489	0.334039	0.306612	0.219989	0.18913	0.14609	0.112782	0.097239	0.066454		187.8	1.12826
188	1.08546	1.14613	0.888107	0.887826	0.637836	0.609193	0.435001	0.398362	0.270446	0.24065	0.171134	0.140897	0.125205	0.083659		188	1.2669	1.33112	1.00965	1.00855	0.73236	0.694472	0.484087	0.446769	0.314437	0.275731	0.207644	0.163483	0.13673	0.092941		188	1.09424	1.11624	0.779702	0.786257	0.532581	0.502897	0.333996	0.306893	0.220081	0.189314	0.146239	0.112895	0.097765	0.066521		188	1.12813
188.2	1.08533	1.14635	0.888452	0.888253	0.63767	0.609631	0.43481	0.398708	0.270679	0.240878	0.171224	0.141037	0.125562	0.083744		188.2	1.26731	1.33143	1.0106	1.00907	0.732798	0.69499	0.484527	0.447164	0.31433	0.275996	0.207727	0.163646	0.136862	0.093036		188.2	1.09435	1.11665	0.779546	0.786752	0.5328	0.503305	0.334007	0.307173	0.219583	0.189497	0.146447	0.113007	0.096695	0.066589		188.2	1.12839
188.4	1.08589	1.14657	0.889205	0.888679	0.637731	0.61007	0.434857	0.399055	0.271003	0.241107	0.171446	0.141177	0.126097	0.083829		188.4	1.26864	1.33173	1.01192	1.00959	0.733929	0.695508	0.48524	0.447559	0.315546	0.27626	0.20883	0.163809	0.137989	0.093131		188.4	1.09472	1.11705	0.77972	0.787247	0.533043	0.503713	0.334279	0.307454	0.219812	0.189681	0.146421	0.11312	0.096554	0.066656		188.4	1.12911
188.6	1.08608	1.14679	0.890004	0.889104	0.638262	0.610508	0.434959	0.3994	0.27064	0.241336	0.170781	0.141317	0.126437	0.083914		188.6	1.26908	1.33204	1.01279	1.01012	0.734278	0.696025	0.485773	0.447953	0.315972	0.276525	0.209262	0.163973	0.138134	0.093226		188.6	1.09528	1.11745	0.780241	0.787741	0.533744	0.50412	0.33493	0.307735	0.220209	0.189864	0.146484	0.113233	0.096631	0.066724		188.6	1.12983
188.8	1.08687	1.14701	0.891057	0.889528	0.639081	0.610945	0.435116	0.399746	0.271197	0.241565	0.17068	0.141457	0.126721	0.083999		188.8	1.2698	1.33234	1.01341	1.01064	0.734335	0.696543	0.486067	0.448348	0.316722	0.276789	0.209366	0.164136	0.138672	0.09332		188.8	1.09502	1.11786	0.779934	0.788234	0.53407	0.504528	0.334474	0.308015	0.2201	0.190048	0.146231	0.113345	0.095316	0.066791		188.8	1.13088
189	1.08777	1.14723	0.89218	0.889952	0.640106	0.611382	0.435759	0.400092	0.272173	0.241794	0.171169	0.141597	0.126892	0.084084		189	1.27028	1.33264	1.0137	1.01116	0.734891	0.69706	0.486651	0.448742	0.317214	0.277053	0.209447	0.164299	0.138994	0.093415		189	1.09526	1.11825	0.77944	0.788727	0.53445	0.504935	0.334061	0.308296	0.219943	0.190231	0.146306	0.113458	0.095511	0.066858		189	1.13197
189.2	1.088	1.14745	0.89253	0.890375	0.640456	0.611819	0.435658	0.400437	0.272189	0.242022	0.17119	0.141737	0.126806	0.084169		189.2	1.2711	1.33295	1.01484	1.01168	0.735343	0.697576	0.48743	0.449137	0.317827	0.277318	0.209985	0.164462	0.139231	0.09351		189.2	1.09567	1.11865	0.780097	0.78922	0.535068	0.505341	0.334564	0.308576	0.220177	0.190415	0.14705	0.113571	0.097162	0.066926		189.2	1.13187
189.4	1.08862	1.14766	0.893391	0.890798	0.640644	0.612256	0.435586	0.400783	0.271935	0.242251	0.171033	0.141877	0.126841	0.084254		189.4	1.27138	1.33325	1.01503	1.0122	0.735653	0.698092	0.487538	0.449531	0.318061	0.277582	0.210383	0.164625	0.139357	0.093604		189.4	1.09613	1.11905	0.780615	0.789712	0.535157	0.505748	0.334665	0.308856	0.220305	0.190598	0.147404	0.113683	0.096733	0.066993		189.4	1.13156
189.6	1.08908	1.14788	0.894146	0.89122	0.640925	0.612692	0.436	0.401128	0.272255	0.242479	0.171593	0.142017	0.126831	0.084339		189.6	1.27197	1.33355	1.01488	1.01272	0.736489	0.698608	0.487931	0.449925	0.318519	0.277846	0.21035	0.164789	0.139607	0.093699		189.6	1.09635	1.11945	0.780503	0.790204	0.53597	0.506154	0.334862	0.309136	0.220041	0.190782	0.147111	0.113796	0.09643	0.06706		189.6	1.13179
189.8	1.08959	1.1481	0.894684	0.891641	0.641189	0.613128	0.436401	0.401473	0.272248	0.242708	0.172088	0.142157	0.126928	0.084423		189.8	1.27201	1.33385	1.01508	1.01323	0.737188	0.699123	0.488024	0.450319	0.319117	0.27811	0.210201	0.164952	0.139882	0.093793		189.8	1.09675	1.11985	0.78109	0.790695	0.536226	0.50656	0.335114	0.309416	0.220456	0.190965	0.146644	0.113909	0.096427	0.067128		189.8	1.13166
190	1.09032	1.14831	0.894698	0.892062	0.641271	0.613564	0.43682	0.401818	0.271955	0.242936	0.171986	0.142297	0.127515	0.084508		190	1.27247	1.33415	1.01556	1.01375	0.737573	0.699638	0.488769	0.450712	0.319165	0.278374	0.210643	0.165115	0.140017	0.093888		190	1.09721	1.12025	0.781944	0.791185	0.53667	0.506966	0.334779	0.309696	0.220527	0.191148	0.146718	0.114021	0.09582	0.067195		190	1.13221
190.2	1.09092	1.14853	0.895769	0.892482	0.641877	0.613999	0.437607	0.402162	0.272168	0.243165	0.172492	0.142437	0.127793	0.084593		190.2	1.27271	1.33445	1.01532	1.01427	0.737734	0.700153	0.489171	0.451106	0.318837	0.278638	0.210628	0.165278	0.140138	0.093983		190.2	1.09695	1.12064	0.782147	0.791675	0.537249	0.507372	0.335513	0.309976	0.220645	0.191332	0.146389	0.114134	0.095365	0.067262		190.2	1.13403
190.4	1.09135	1.14874	0.896025	0.892902	0.64244	0.614434	0.437611	0.402507	0.272047	0.243393	0.172636	0.142577	0.127334	0.084678		190.4	1.2724	1.33475	1.01542	1.01478	0.737932	0.700667	0.490091	0.451499	0.31857	0.278902	0.210778	0.165441	0.139738	0.094077		190.4	1.09774	1.12104	0.783121	0.792165	0.537826	0.507777	0.336057	0.310256	0.221348	0.191515	0.147287	0.114246	0.096547	0.06733		190.4	1.1351
190.6	1.09085	1.14895	0.895061	0.89332	0.64221	0.614868	0.437317	0.402851	0.271442	0.243621	0.171856	0.142717	0.127115	0.084763		190.6	1.27289	1.33504	1.01601	1.0153	0.739048	0.701181	0.490745	0.451893	0.318844	0.279166	0.211247	0.165604	0.140018	0.094172		190.6	1.09885	1.12143	0.784324	0.792654	0.538514	0.508183	0.336609	0.310536	0.221978	0.191698	0.147984	0.114359	0.097168	0.067397		190.6	1.13571
190.8	1.09106	1.14916	0.894959	0.893739	0.642576	0.615302	0.43781	0.403196	0.271516	0.243849	0.172396	0.142856	0.127379	0.084848		190.8	1.27334	1.33534	1.01641	1.01581	0.74015	0.701695	0.490703	0.452286	0.318564	0.27943	0.211563	0.165767	0.139746	0.094267		190.8	1.09852	1.12183	0.784432	0.793142	0.538981	0.508588	0.336658	0.310815	0.22182	0.191881	0.147859	0.114471	0.096422	0.067464		190.8	1.13552
191	1.09077	1.14938	0.894808	0.894156	0.642513	0.615736	0.438142	0.40354	0.271092	0.244078	0.172376	0.142996	0.127392	0.084933		191	1.27356	1.33563	1.01621	1.01633	0.740582	0.702208	0.49124	0.452679	0.318433	0.279694	0.211198	0.16593	0.140052	0.094361		191	1.0994	1.12222	0.784421	0.79363	0.539476	0.508992	0.337214	0.311095	0.22293	0.192065	0.14752	0.114584	0.096759	0.067531		191	1.13546
191.2	1.09084	1.14959	0.894837	0.894573	0.642511	0.61617	0.438865	0.403884	0.270698	0.244306	0.172206	0.143136	0.127763	0.085018		191.2	1.27363	1.33593	1.01671	1.01684	0.741356	0.702721	0.491666	0.453072	0.318022	0.279958	0.211548	0.166093	0.139698	0.094456		191.2	1.10011	1.12261	0.785426	0.794118	0.539594	0.509397	0.337435	0.311374	0.223353	0.192248	0.147935	0.114697	0.097597	0.067599		191.2	1.13554
191.4	1.09125	1.1498	0.894581	0.894989	0.643164	0.616603	0.439766	0.404228	0.271004	0.244534	0.172365	0.143276	0.127829	0.085103		191.4	1.27424	1.33622	1.017	1.01735	0.741516	0.703233	0.491943	0.453464	0.31827	0.280221	0.211935	0.166256	0.139891	0.09455		191.4	1.10007	1.123	0.785599	0.794605	0.539212	0.509801	0.337195	0.311654	0.22341	0.192431	0.147434	0.114809	0.096798	0.067666		191.4	1.1365
191.6	1.09181	1.15001	0.894989	0.895405	0.643538	0.617036	0.440635	0.404572	0.272134	0.244762	0.17354	0.143416	0.128153	0.085188		191.6	1.27435	1.33652	1.01769	1.01786	0.742509	0.703745	0.492376	0.453857	0.318752	0.280485	0.212269	0.166419	0.139951	0.094645		191.6	1.10119	1.12339	0.786142	0.795091	0.539364	0.510205	0.337738	0.311933	0.223679	0.192614	0.147564	0.114921	0.097107	0.067733		191.6	1.13824
191.8	1.09162	1.15022	0.894775	0.89582	0.643449	0.617468	0.440844	0.404915	0.271865	0.24499	0.173039	0.143555	0.127593	0.085273		191.8	1.27481	1.33681	1.01822	1.01838	0.743178	0.704257	0.492254	0.454249	0.318513	0.280749	0.212012	0.166582	0.139834	0.094739		191.8	1.10271	1.12378	0.787076	0.795577	0.540093	0.510609	0.338698	0.312212	0.224213	0.192797	0.148394	0.115034	0.099011	0.067801		191.8	1.13928
192	1.09123	1.15043	0.894139	0.896234	0.642775	0.6179	0.440397	0.405259	0.271842	0.245218	0.172382	0.143695	0.127154	0.085358		192	1.27498	1.3371	1.01834	1.01889	0.743322	0.704768	0.491599	0.454641	0.31793	0.281012	0.211496	0.166745	0.138801	0.094834		192	1.1033	1.12417	0.7871	0.796063	0.539935	0.511013	0.33871	0.312491	0.223937	0.19298	0.148663	0.115146	0.098577	0.067868		192	1.13964
192.2	1.09214	1.15064	0.895138	0.896648	0.643297	0.618332	0.441014	0.405602	0.272494	0.245446	0.172787	0.143835	0.127992	0.085442		192.2	1.27574	1.33739	1.01904	1.0194	0.743544	0.705279	0.491768	0.455033	0.318614	0.281276	0.211678	0.166908	0.139153	0.094928		192.2	1.10353	1.12456	0.787373	0.796548	0.539997	0.511416	0.338589	0.31277	0.224596	0.193163	0.148896	0.115259	0.097879	0.067935		192.2	1.14029
192.4	1.09282	1.15084	0.895542	0.897061	0.643779	0.618764	0.441798	0.405945	0.272944	0.245673	0.172964	0.143974	0.128391	0.085527		192.4	1.27603	1.33768	1.01945	1.0199	0.744118	0.70579	0.492311	0.455425	0.318872	0.281539	0.212204	0.16707	0.139368	0.095023		192.4	1.10433	1.12495	0.788656	0.797033	0.5403	0.51182	0.339312	0.313049	0.225423	0.193346	0.149131	0.115371	0.098983	0.068002		192.4	1.1408
192.6	1.09322	1.15105	0.895947	0.897474	0.645158	0.619195	0.442278	0.406288	0.273432	0.245901	0.172787	0.144114	0.128539	0.085612		192.6	1.27637	1.33797	1.02008	1.02041	0.743908	0.7063	0.492443	0.455817	0.319394	0.281802	0.211615	0.167233	0.139388	0.095117		192.6	1.10491	1.12533	0.789096	0.797517	0.541118	0.512223	0.339575	0.313328	0.225681	0.193529	0.149729	0.115484	0.099048	0.06807		192.6	1.14061
192.8	1.09431	1.15126	0.896788	0.897886	0.646148	0.619625	0.442822	0.406631	0.274522	0.246129	0.173272	0.144254	0.12841	0.085697		192.8	1.27669	1.33826	1.02091	1.02092	0.744211	0.70681	0.492945	0.456209	0.320208	0.282066	0.212042	0.167396	0.13995	0.095212		192.8	1.10531	1.12572	0.789209	0.798	0.54136	0.512625	0.33926	0.313607	0.225135	0.193711	0.150052	0.115596	0.098611	0.068137		192.8	1.14182
193	1.09458	1.15146	0.897451	0.898297	0.646873	0.620056	0.443585	0.406974	0.274995	0.246356	0.173117	0.144393	0.128266	0.085782		193	1.27686	1.33855	1.0218	1.02143	0.744998	0.70732	0.493569	0.4566	0.32036	0.282329	0.212332	0.167559	0.139778	0.095306		193	1.10629	1.12611	0.790031	0.798483	0.54202	0.513028	0.339662	0.313886	0.225228	0.193894	0.150759	0.115708	0.100058	0.068204		193	1.14245
193.2	1.09515	1.15167	0.898029	0.898708	0.647593	0.620486	0.444304	0.407316	0.275432	0.246584	0.173146	0.144533	0.128391	0.085867		193.2	1.27715	1.33883	1.02252	1.02193	0.745219	0.707829	0.493785	0.456992	0.320281	0.282592	0.212543	0.167722	0.139405	0.095401		193.2	1.10684	1.12649	0.790932	0.798966	0.542548	0.51343	0.340059	0.314164	0.225645	0.194077	0.151076	0.115821	0.100703	0.068271		193.2	1.14252
[truncated: 2,033 more rows]
[truncated: 103 more columns]

## Sheet: Fig. 2E
Time (S)	BA.1	BA.1+O5C2		Time (S)	BA.2	BA.2+O5C2		Time (S)	BA.2.75	BA.2.75+O5C2		Time (S)	BA.4/5	BA.4/5+O5C2		Time (S)	BQ.1	BQ.1+O5C2		Time (S)	XBB.1.5	XBB.1.5+O5C2		Time (S)	XBB.1.16	XBB.1.16+O5C2		Time	Eg.5.1	Eg.5.1+O5C2
[truncated: 2,750 more rows]

## Sheet: Fig. 3A
BA.1																BA.2														BQ.1
[truncated: 7,501 more rows]

## Sheet: Fig. 5A
Ab conc. (M)	WT			Delta			BA.1			BA.4/5			BQ.1.1			XBB.1.5			XBB.1.16
[truncated: 12 more rows]

## Sheet: Fig. 5C
Ab conc. (M)	WT			Delta			BA.5			XBB.1
[truncated: 7 more rows]

[truncated: 19 more sheets: Fig. 5D, Fig. 5E, Fig. 5F, Fig. 6B, Fig. 6C, Fig. 6F, Fig. 6G, Fig. 6H, Fig. S3B, Fig. S5, Fig. S7B, Fig. S7C, Fig. S8A, Fig. S8B, Fig. S9, Fig. S10A, Fig. S10B, Fig. S10C, Fig. S10D]
